# Supplementary material for: MYB regulator of “colorless” flavonols underlies the evolution of red flowers in Iochroma (Solanaceae)
Source: G3 (Bethesda). 2025 Sep 30;15(12):jkaf230. doi: 10.1093/g3journal/jkaf230 (PMC12693573; doi:10.1093/g3journal/jkaf230)
Supplement: jkaf230_Supplementary_Data [file jkaf230_supplementary_data.zip]

Archive with 9 entries (9 files):
- Supplementary_Figures_G3-2025-406150.docx
- Supplementary_Table_1_G3-2025-406150.xlsx
- Supplementary_Table_2_G3-2025-406150.xlsx
- Supplementary_Table_3_G3-2025-406150.xlsx
- Supplementary_Table_4_G3-2025-406150.xlsx
- Supplementary_Table_5_G3-2025-406150.xlsx
- Supplementary_Table_6_G3-2025-406150.xlsx
- Supplementary_Table_7_G3-2025-406150.xlsx
- Supplementary_Table_Legends_G3-2025-406150.docx
