# Supplementary material for: MYB regulator of “colorless” flavonols underlies the evolution of red flowers in Iochroma (Solanaceae)
Source: G3 (Bethesda). 2025 Sep 30;15(12):jkaf230. doi: 10.1093/g3journal/jkaf230 (PMC12693573; doi:10.1093/g3journal/jkaf230)
Supplement: jkaf230_Supplementary_Data [file jkaf230_supplementary_data.zip › Supplementary_Table_1_G3-2025-406150.xlsx]

## Sheet: TableS1_ROI-gene-models-ch05
chr	type	start	end	ID
IC1.0ch05	gene	190002799	190009545	ID=IC05g031620;Alias=g88846
IC1.0ch05	gene	190020053	190036922	ID=IC05g031630;Alias=g88847
IC1.0ch05	gene	190044995	190054085	ID=IC05g031640;Alias=g88848
IC1.0ch05	gene	190056473	190061957	ID=IC05g031650;Alias=g88849
IC1.0ch05	gene	190067415	190074967	ID=IC05g031660;Alias=g88850
IC1.0ch05	gene	190101392	190108667	ID=IC05g031670;Alias=g88851
IC1.0ch05	gene	190123125	190129370	ID=IC05g031680;Alias=g88853
IC1.0ch05	gene	190161284	190162849	ID=IC05g031690;Alias=g88855
IC1.0ch05	gene	190181820	190182779	ID=IC05g031700;Alias=g88857
IC1.0ch05	gene	190201372	190203447	ID=IC05g031710;Alias=g88858
IC1.0ch05	gene	190210430	190211674	ID=IC05g031720;Alias=g88859
IC1.0ch05	gene	190215340	190233767	ID=IC05g031730;Alias=g88860
IC1.0ch05	gene	190259883	190260107	ID=IC05g031740;Alias=g88861
IC1.0ch05	gene	190272343	190274679	ID=IC05g031750;Alias=g88864
IC1.0ch05	gene	190279251	190287192	ID=IC05g031760;Alias=g88865
IC1.0ch05	gene	190292172	190294151	ID=IC05g031770;Alias=g88866
IC1.0ch05	gene	190294755	190297343	ID=IC05g031780;Alias=g88867
IC1.0ch05	gene	190305826	190311163	ID=IC05g031790;Alias=g88868
IC1.0ch05	gene	190311866	190313443	ID=IC05g031800;Alias=g88869
IC1.0ch05	gene	190318166	190323779	ID=IC05g031810;Alias=g88870
IC1.0ch05	gene	190335514	190342310	ID=IC05g031820;Alias=g88871
IC1.0ch05	gene	190351479	190352156	ID=IC05g031830;Alias=g88872
IC1.0ch05	gene	190355660	190369401	ID=IC05g031840;Alias=g88873
IC1.0ch05	gene	190375557	190378250	ID=IC05g031850;Alias=g88874
IC1.0ch05	gene	190379276	190379698	ID=IC05g031860;Alias=g88875
IC1.0ch05	gene	190382656	190384624	ID=IC05g031870;Alias=g88876
IC1.0ch05	gene	190398722	190399153	ID=IC05g031880;Alias=g88877
IC1.0ch05	gene	190416740	190418797	ID=IC05g031890;Alias=g88881
IC1.0ch05	gene	190431291	190436628	ID=IC05g031900;Alias=g88883
IC1.0ch05	gene	190590560	190591887	ID=IC05g031910;Alias=g88888
IC1.0ch05	gene	190594262	190594624	ID=IC05g031920;Alias=g88889
IC1.0ch05	gene	190596080	190600443	ID=IC05g031930;Alias=g88890
IC1.0ch05	gene	190627728	190629271	ID=IC05g031940;Alias=g88891
IC1.0ch05	gene	190641029	190641403	ID=IC05g031950;Alias=g88893
IC1.0ch05	gene	190647003	190651261	ID=IC05g031960;Alias=g88894
IC1.0ch05	gene	190674349	190676625	ID=IC05g031970;Alias=g88895
IC1.0ch05	gene	190709737	190713838	ID=IC05g031980;Alias=g88896
IC1.0ch05	gene	190715115	190720541	ID=IC05g031990;Alias=g88897
IC1.0ch05	gene	190722764	190725451	ID=IC05g032000;Alias=g88898
IC1.0ch05	gene	190729306	190735130	ID=IC05g032010;Alias=g88899
IC1.0ch05	gene	190739425	190740913	ID=IC05g032020;Alias=g88900
IC1.0ch05	gene	190749321	190751550	ID=IC05g032030;Alias=g88901
IC1.0ch05	gene	190775500	190777523	ID=IC05g032040;Alias=g88904
IC1.0ch05	gene	190788739	190807986	ID=IC05g032050;Alias=g88906
IC1.0ch05	gene	190818696	190819154	ID=IC05g032060;Alias=g88908
IC1.0ch05	gene	190819342	190825281	ID=IC05g032070;Alias=g88909
IC1.0ch05	gene	190827930	190837265	ID=IC05g032080;Alias=g88910
IC1.0ch05	gene	190872134	190876117	ID=IC05g032090;Alias=g88913
IC1.0ch05	gene	190878435	190880752	ID=IC05g032100;Alias=g88914
IC1.0ch05	gene	190886606	190891716	ID=IC05g032110;Alias=g88915
IC1.0ch05	gene	190929697	190936292	ID=IC05g032120;Alias=g88917
IC1.0ch05	gene	190937863	190938528	ID=IC05g032130;Alias=g88918
IC1.0ch05	gene	190945627	190950060	ID=IC05g032140;Alias=g88919
IC1.0ch05	gene	190954019	190956196	ID=IC05g032150;Alias=g88920
IC1.0ch05	gene	190975017	190976089	ID=IC05g032160;Alias=g88922
IC1.0ch05	gene	190982557	190983692	ID=IC05g032170;Alias=g88923
IC1.0ch05	gene	190987054	190996081	ID=IC05g032180;Alias=g88924
IC1.0ch05	gene	190999322	191018702	ID=IC05g032190;Alias=g88925
IC1.0ch05	gene	191026203	191027654	ID=IC05g032200;Alias=g88926
IC1.0ch05	gene	191030618	191032164	ID=IC05g032210;Alias=g88927
IC1.0ch05	gene	191081635	191089334	ID=IC05g032220;Alias=g88928
IC1.0ch05	gene	191090409	191093970	ID=IC05g032230;Alias=g88929
IC1.0ch05	gene	191095362	191103105	ID=IC05g032240;Alias=g88930
IC1.0ch05	gene	191109419	191112142	ID=IC05g032250;Alias=g88931
IC1.0ch05	gene	191113072	191115687	ID=IC05g032260;Alias=g88932
IC1.0ch05	gene	191131937	191134016	ID=IC05g032270;Alias=g88934
IC1.0ch05	gene	191141839	191143555	ID=IC05g032280;Alias=g88936
IC1.0ch05	gene	191153450	191154640	ID=IC05g032290;Alias=g88939
IC1.0ch05	gene	191167083	191168273	ID=IC05g032300;Alias=g88942
IC1.0ch05	gene	191182420	191190402	ID=IC05g032310;Alias=g88943
IC1.0ch05	gene	191191938	191193879	ID=IC05g032320;Alias=g88944
IC1.0ch05	gene	191196450	191196761	ID=IC05g032330;Alias=g88945
IC1.0ch05	gene	191198315	191200283	ID=IC05g032340;Alias=g88946
IC1.0ch05	gene	191205158	191206940	ID=IC05g032350;Alias=g88947
IC1.0ch05	gene	191225610	191227482	ID=IC05g032360;Alias=g88948
IC1.0ch05	gene	191231680	191235361	ID=IC05g032370;Alias=g88949
IC1.0ch05	gene	191243177	191244934	ID=IC05g032380;Alias=g88950
IC1.0ch05	gene	191257348	191259058	ID=IC05g032390;Alias=g88951
IC1.0ch05	gene	191259225	191263310	ID=IC05g032400;Alias=g88952
IC1.0ch05	gene	191272758	191274478	ID=IC05g032410;Alias=g88953
IC1.0ch05	gene	191275995	191276552	ID=IC05g032420;Alias=g88954
IC1.0ch05	gene	191280898	191282381	ID=IC05g032430;Alias=g88955
IC1.0ch05	gene	191282729	191283420	ID=IC05g032440;Alias=g88956
IC1.0ch05	gene	191290102	191290702	ID=IC05g032450;Alias=g88957
IC1.0ch05	gene	191296456	191296746	ID=IC05g032460;Alias=g88959
IC1.0ch05	gene	191302144	191305160	ID=IC05g032470;Alias=g88960
IC1.0ch05	gene	191308813	191312309	ID=IC05g032480;Alias=g88961
IC1.0ch05	gene	191313669	191316446	ID=IC05g032490;Alias=g88962
IC1.0ch05	gene	191319485	191324410	ID=IC05g032500;Alias=g88963
IC1.0ch05	gene	191335156	191347261	ID=IC05g032510;Alias=g88965
IC1.0ch05	gene	191348365	191350246	ID=IC05g032520;Alias=g88966
IC1.0ch05	gene	191350332	191357000	ID=IC05g032530;Alias=g88967
IC1.0ch05	gene	191358038	191359574	ID=IC05g032540;Alias=g88968
IC1.0ch05	gene	191381559	191383796	ID=IC05g032550;Alias=g88972
IC1.0ch05	gene	191384858	191385977	ID=IC05g032560;Alias=g88973
IC1.0ch05	gene	191400981	191401568	ID=IC05g032570;Alias=g88975
IC1.0ch05	gene	191410563	191415660	ID=IC05g032580;Alias=g88976
IC1.0ch05	gene	191436464	191436703	ID=IC05g032590;Alias=g88979
IC1.0ch05	gene	191442755	191444385	ID=IC05g032600;Alias=g88980
IC1.0ch05	gene	191456242	191466689	ID=IC05g032610;Alias=g88982
IC1.0ch05	gene	191469991	191472311	ID=IC05g032620;Alias=g88983
IC1.0ch05	gene	191481699	191497487	ID=IC05g032630;Alias=g88984
IC1.0ch05	gene	191499401	191502922	ID=IC05g032640;Alias=g88986
IC1.0ch05	gene	191509892	191519892	ID=IC05g032650;Alias=g88987
IC1.0ch05	gene	191520854	191531432	ID=IC05g032660;Alias=g88988
IC1.0ch05	gene	191535156	191540020	ID=IC05g032670;Alias=g88989
IC1.0ch05	gene	191543403	191548515	ID=IC05g032680;Alias=g88990
IC1.0ch05	gene	191549987	191552024	ID=IC05g032690;Alias=g88991
IC1.0ch05	gene	191555790	191561855	ID=IC05g032700;Alias=g88992
IC1.0ch05	gene	191580638	191583324	ID=IC05g032710;Alias=g88993
IC1.0ch05	gene	191590738	191599138	ID=IC05g032720;Alias=g88994
IC1.0ch05	gene	191608543	191609956	ID=IC05g032730;Alias=g88995
IC1.0ch05	gene	191611485	191648166	ID=IC05g032740;Alias=g88996
IC1.0ch05	gene	191653533	191656125	ID=IC05g032750;Alias=g88997
IC1.0ch05	gene	191656306	191658930	ID=IC05g032760;Alias=g88998
IC1.0ch05	gene	191664639	191668168	ID=IC05g032770;Alias=g88999
IC1.0ch05	gene	191684538	191686516	ID=IC05g032780;Alias=g89001
IC1.0ch05	gene	191697527	191698931	ID=IC05g032790;Alias=g89003
IC1.0ch05	gene	191713606	191717061	ID=IC05g032800;Alias=g89005
IC1.0ch05	gene	191731038	191735303	ID=IC05g032810;Alias=g89007
IC1.0ch05	gene	191746759	191748053	ID=IC05g032820;Alias=g89008
IC1.0ch05	gene	191748234	191750858	ID=IC05g032830;Alias=g89009
IC1.0ch05	gene	191756580	191760125	ID=IC05g032840;Alias=g89010
IC1.0ch05	gene	191773386	191773937	ID=IC05g032850;Alias=g89012
IC1.0ch05	gene	191782046	191784016	ID=IC05g032860;Alias=g89014
IC1.0ch05	gene	191799543	191801258	ID=IC05g032870;Alias=g89017
IC1.0ch05	gene	191811295	191814960	ID=IC05g032880;Alias=g89019
IC1.0ch05	gene	191819228	191821057	ID=IC05g032890;Alias=g89020
IC1.0ch05	gene	191825092	191826496	ID=IC05g032900;Alias=g89021
IC1.0ch05	gene	191837825	191841496	ID=IC05g032910;Alias=g89023
IC1.0ch05	gene	191845606	191849755	ID=IC05g032920;Alias=g89024
IC1.0ch05	gene	191855130	191864094	ID=IC05g032930;Alias=g89026
IC1.0ch05	gene	191865580	191870558	ID=IC05g032940;Alias=g89027
IC1.0ch05	gene	191873458	191881365	ID=IC05g032950;Alias=g89028
IC1.0ch05	gene	191889901	191906070	ID=IC05g032960;Alias=g89029
IC1.0ch05	gene	191917226	191922331	ID=IC05g032970;Alias=g89030
IC1.0ch05	gene	191967898	191969724	ID=IC05g032980;Alias=g89031
IC1.0ch05	gene	191971189	191978771	ID=IC05g032990;Alias=g89032
IC1.0ch05	gene	191983577	191990255	ID=IC05g033000;Alias=g89033
IC1.0ch05	gene	191991701	191993230	ID=IC05g033010;Alias=g89034
IC1.0ch05	gene	191996587	192009930	ID=IC05g033020;Alias=g89035
IC1.0ch05	gene	192095862	192098596	ID=IC05g033030;Alias=g89043
IC1.0ch05	gene	192104532	192106893	ID=IC05g033040;Alias=g89045
IC1.0ch05	gene	192138611	192140224	ID=IC05g033050;Alias=g89047
IC1.0ch05	gene	192140342	192141367	ID=IC05g033060;Alias=g89048
IC1.0ch05	gene	192148787	192151142	ID=IC05g033070;Alias=g89050
IC1.0ch05	gene	192157175	192159618	ID=IC05g033080;Alias=g89051
IC1.0ch05	gene	192170052	192173250	ID=IC05g033090;Alias=g89054
IC1.0ch05	gene	192194901	192195704	ID=IC05g033100;Alias=g89056
IC1.0ch05	gene	192196882	192197148	ID=IC05g033110;Alias=g89057
IC1.0ch05	gene	192213493	192214380	ID=IC05g033120;Alias=g89059
IC1.0ch05	gene	192215209	192216234	ID=IC05g033130;Alias=g89060
IC1.0ch05	gene	192248557	192249114	ID=IC05g033140;Alias=g89062
IC1.0ch05	gene	192250644	192256557	ID=IC05g033150;Alias=g89063
IC1.0ch05	gene	192288395	192292237	ID=IC05g033160;Alias=g89064
IC1.0ch05	gene	192304669	192311810	ID=IC05g033170;Alias=g89065
IC1.0ch05	gene	192311786	192318567	ID=IC05g033180;Alias=g89066
IC1.0ch05	gene	192319505	192321925	ID=IC05g033190;Alias=g89067
IC1.0ch05	gene	192349000	192350465	ID=IC05g033200;Alias=g89069
IC1.0ch05	gene	192353360	192353869	ID=IC05g033210;Alias=g89070
IC1.0ch05	gene	192354122	192355063	ID=IC05g033220;Alias=g89071
IC1.0ch05	gene	192365111	192365431	ID=IC05g033230;Alias=g89072
IC1.0ch05	gene	192376558	192378066	ID=IC05g033240;Alias=g89074
IC1.0ch05	gene	192378841	192381762	ID=IC05g033250;Alias=g89075
IC1.0ch05	gene	192391955	192394777	ID=IC05g033260;Alias=g89076
IC1.0ch05	gene	192422020	192426896	ID=IC05g033270;Alias=g89077
IC1.0ch05	gene	192443472	192448938	ID=IC05g033280;Alias=g89078
IC1.0ch05	gene	192452981	192453256	ID=IC05g033290;Alias=g89079
IC1.0ch05	gene	192454275	192455893	ID=IC05g033300;Alias=g89081
IC1.0ch05	gene	192506136	192509012	ID=IC05g033310;Alias=g89084
IC1.0ch05	gene	192522870	192532901	ID=IC05g033320;Alias=g89086
IC1.0ch05	gene	192541832	192548734	ID=IC05g033330;Alias=g89087
IC1.0ch05	gene	192562486	192564301	ID=IC05g033340;Alias=g89088
IC1.0ch05	gene	192574583	192576045	ID=IC05g033350;Alias=g89090
IC1.0ch05	gene	192587984	192591874	ID=IC05g033360;Alias=g89091
IC1.0ch05	gene	192595240	192596650	ID=IC05g033370;Alias=g89092
IC1.0ch05	gene	192608283	192609974	ID=IC05g033380;Alias=g89094
IC1.0ch05	gene	192620693	192623596	ID=IC05g033390;Alias=g89095
IC1.0ch05	gene	192675561	192678446	ID=IC05g033400;Alias=g89101
IC1.0ch05	gene	192684753	192689308	ID=IC05g033410;Alias=g89102
IC1.0ch05	gene	192699285	192701141	ID=IC05g033420;Alias=g89104
IC1.0ch05	gene	192711836	192729494	ID=IC05g033430;Alias=g89105
IC1.0ch05	gene	192738808	192741606	ID=IC05g033440;Alias=g89106
IC1.0ch05	gene	192749749	192750837	ID=IC05g033450;Alias=g89107
IC1.0ch05	gene	192763351	192767871	ID=IC05g033460;Alias=g89108
IC1.0ch05	gene	192830296	192830616	ID=IC05g033470;Alias=g89110
IC1.0ch05	gene	192841381	192843590	ID=IC05g033480;Alias=g89112
IC1.0ch05	gene	192845929	192847846	ID=IC05g033490;Alias=g89113
IC1.0ch05	gene	192857894	192862165	ID=IC05g033500;Alias=g89115
IC1.0ch05	gene	192875698	192880747	ID=IC05g033510;Alias=g89116
IC1.0ch05	gene	192927269	192933371	ID=IC05g033520;Alias=g89120
IC1.0ch05	gene	192941439	192942918	ID=IC05g033530;Alias=g89121
IC1.0ch05	gene	192943105	192948681	ID=IC05g033540;Alias=g89122
IC1.0ch05	gene	192948699	192949379	ID=IC05g033550;Alias=g89123
IC1.0ch05	gene	192954445	192956699	ID=IC05g033560;Alias=g89124
IC1.0ch05	gene	192967699	192972001	ID=IC05g033570;Alias=g89126
IC1.0ch05	gene	192983650	192983940	ID=IC05g033580;Alias=g89127
IC1.0ch05	gene	192983998	192985698	ID=IC05g033590;Alias=g89128
IC1.0ch05	gene	192985852	192986968	ID=IC05g033600;Alias=g89129
IC1.0ch05	gene	192987789	192989248	ID=IC05g033610;Alias=g89130
IC1.0ch05	gene	193032425	193035337	ID=IC05g033620;Alias=g89133
IC1.0ch05	gene	193039240	193039907	ID=IC05g033630;Alias=g89134
IC1.0ch05	gene	193101328	193103003	ID=IC05g033640;Alias=g89136
IC1.0ch05	gene	193104496	193105041	ID=IC05g033650;Alias=g89137
IC1.0ch05	gene	193119404	193121209	ID=IC05g033660;Alias=g89138
IC1.0ch05	gene	193121772	193123374	ID=IC05g033670;Alias=g89139
IC1.0ch05	gene	193131584	193134421	ID=IC05g033680;Alias=g89140
IC1.0ch05	gene	193142133	193144607	ID=IC05g033690;Alias=g89141
IC1.0ch05	gene	193147690	193148232	ID=IC05g033700;Alias=g89142
IC1.0ch05	gene	193158973	193161885	ID=IC05g033710;Alias=g89143
IC1.0ch05	gene	193167265	193170606	ID=IC05g033720;Alias=g89144
IC1.0ch05	gene	193176559	193181560	ID=IC05g033730;Alias=g89145
IC1.0ch05	gene	193185435	193192848	ID=IC05g033740;Alias=g89146
IC1.0ch05	gene	193201201	193203127	ID=IC05g033750;Alias=g89147
IC1.0ch05	gene	193205659	193207205	ID=IC05g033760;Alias=g89148
IC1.0ch05	gene	193215620	193224499	ID=IC05g033770;Alias=g89149
IC1.0ch05	gene	193237084	193241855	ID=IC05g033780;Alias=g89151
IC1.0ch05	gene	193245668	193249253	ID=IC05g033790;Alias=g89152
IC1.0ch05	gene	193250233	193257137	ID=IC05g033800;Alias=g89153
IC1.0ch05	gene	193257158	193260459	ID=IC05g033810;Alias=g89154
IC1.0ch05	gene	193262791	193263171	ID=IC05g033820;Alias=g89155
IC1.0ch05	gene	193267454	193279651	ID=IC05g033830;Alias=g89156
IC1.0ch05	gene	193286372	193287602	ID=IC05g033840;Alias=g89157
IC1.0ch05	gene	193293105	193294727	ID=IC05g033850;Alias=g89158
IC1.0ch05	gene	193324504	193331487	ID=IC05g033860;Alias=g89159
IC1.0ch05	gene	193336270	193340623	ID=IC05g033870;Alias=g89160
IC1.0ch05	gene	193343151	193357687	ID=IC05g033880;Alias=g89161
IC1.0ch05	gene	193367180	193368765	ID=IC05g033890;Alias=g89163
IC1.0ch05	gene	193375049	193380819	ID=IC05g033900;Alias=g89164
IC1.0ch05	gene	193385009	193393330	ID=IC05g033910;Alias=g89165
IC1.0ch05	gene	193399299	193409667	ID=IC05g033920;Alias=g89166
IC1.0ch05	gene	193410612	193426347	ID=IC05g033930;Alias=g89167
IC1.0ch05	gene	193431885	193439310	ID=IC05g033940;Alias=g89168
IC1.0ch05	gene	193454988	193458109	ID=IC05g033950;Alias=g89169
IC1.0ch05	gene	193465140	193465919	ID=IC05g033960;Alias=g89170
IC1.0ch05	gene	193483697	193486727	ID=IC05g033970;Alias=g89173
IC1.0ch05	gene	193493481	193497021	ID=IC05g033980;Alias=g89174
IC1.0ch05	gene	193499967	193506760	ID=IC05g033990;Alias=g89175
IC1.0ch05	gene	193516440	193519506	ID=IC05g034000;Alias=g89176
IC1.0ch05	gene	193521873	193522862	ID=IC05g034010;Alias=g89177
IC1.0ch05	gene	193524892	193529007	ID=IC05g034020;Alias=g89178
IC1.0ch05	gene	193531618	193533264	ID=IC05g034030;Alias=g89179
IC1.0ch05	gene	193534452	193536604	ID=IC05g034040;Alias=g89180
IC1.0ch05	gene	193538326	193551378	ID=IC05g034050;Alias=g89181
IC1.0ch05	gene	193572413	193573697	ID=IC05g034060;Alias=g89182
IC1.0ch05	gene	193583402	193589886	ID=IC05g034070;Alias=g89183
IC1.0ch05	gene	193593571	193600081	ID=IC05g034080;Alias=g89184
IC1.0ch05	gene	193601822	193605622	ID=IC05g034090;Alias=g89185
IC1.0ch05	gene	193614402	193618117	ID=IC05g034100;Alias=g89186
IC1.0ch05	gene	193627946	193635877	ID=IC05g034110;Alias=g89187
IC1.0ch05	gene	193643641	193650657	ID=IC05g034120;Alias=g89188
IC1.0ch05	gene	193658625	193664037	ID=IC05g034130;Alias=g89189
IC1.0ch05	gene	193678405	193690323	ID=IC05g034140;Alias=g89190
IC1.0ch05	gene	193696946	193697620	ID=IC05g034150;Alias=g89191
IC1.0ch05	gene	193745656	193746506	ID=IC05g034160;Alias=g89196
IC1.0ch05	gene	193751467	193752317	ID=IC05g034170;Alias=g89197
IC1.0ch05	gene	193759651	193770093	ID=IC05g034180;Alias=g89199
IC1.0ch05	gene	193774878	193778260	ID=IC05g034190;Alias=g89200
IC1.0ch05	gene	193802229	193808566	ID=IC05g034200;Alias=g89204
IC1.0ch05	gene	193813329	193818150	ID=IC05g034210;Alias=g89205
IC1.0ch05	gene	193824585	193825462	ID=IC05g034220;Alias=g89207
IC1.0ch05	gene	193830087	193838896	ID=IC05g034230;Alias=g89208
IC1.0ch05	gene	193840706	193842792	ID=IC05g034240;Alias=g89209
IC1.0ch05	gene	193842801	193852856	ID=IC05g034250;Alias=g89210
IC1.0ch05	gene	193854459	193857294	ID=IC05g034260;Alias=g89211
IC1.0ch05	gene	193865255	193865992	ID=IC05g034270;Alias=g89213
IC1.0ch05	gene	193897297	193898376	ID=IC05g034280;Alias=g89215
IC1.0ch05	gene	193901143	193904048	ID=IC05g034290;Alias=g89216
IC1.0ch05	gene	193908363	193916356	ID=IC05g034300;Alias=g89217
IC1.0ch05	gene	193916376	193928767	ID=IC05g034310;Alias=g89218
IC1.0ch05	gene	193928775	193932187	ID=IC05g034320;Alias=g89219
IC1.0ch05	gene	193933246	193942837	ID=IC05g034330;Alias=g89220
IC1.0ch05	gene	193950350	193950661	ID=IC05g034340;Alias=g89221
IC1.0ch05	gene	193958428	193962493	ID=IC05g034350;Alias=g89222
IC1.0ch05	gene	193964063	193971764	ID=IC05g034360;Alias=g89223
IC1.0ch05	gene	193975591	193980797	ID=IC05g034370;Alias=g89224
IC1.0ch05	gene	193984272	193985390	ID=IC05g034380;Alias=g89225
IC1.0ch05	gene	193997229	193997732	ID=IC05g034390;Alias=g89226
IC1.0ch05	gene	194016117	194016635	ID=IC05g034400;Alias=g89227
IC1.0ch05	gene	194029717	194034555	ID=IC05g034410;Alias=g89228
IC1.0ch05	gene	194044157	194046685	ID=IC05g034420;Alias=g89229
IC1.0ch05	gene	194065364	194068067	ID=IC05g034430;Alias=g89230
IC1.0ch05	gene	194093151	194096725	ID=IC05g034440;Alias=g89233
IC1.0ch05	gene	194108067	194118590	ID=IC05g034450;Alias=g89234
IC1.0ch05	gene	194131660	194137489	ID=IC05g034460;Alias=g89235
IC1.0ch05	gene	194144004	194153242	ID=IC05g034470;Alias=g89236
IC1.0ch05	gene	194156587	194157793	ID=IC05g034480;Alias=g89237
IC1.0ch05	gene	194159232	194164744	ID=IC05g034490;Alias=g89238
IC1.0ch05	gene	194176198	194178095	ID=IC05g034500;Alias=g89239
IC1.0ch05	gene	194179096	194180298	ID=IC05g034510;Alias=g89240
IC1.0ch05	gene	194181437	194182174	ID=IC05g034520;Alias=g89241
IC1.0ch05	gene	194200199	194201695	ID=IC05g034530;Alias=g89243
IC1.0ch05	gene	194205634	194207046	ID=IC05g034540;Alias=g89244
IC1.0ch05	gene	194213338	194215131	ID=IC05g034550;Alias=g89245
IC1.0ch05	gene	194223090	194224457	ID=IC05g034560;Alias=g89248
IC1.0ch05	gene	194224548	194232167	ID=IC05g034570;Alias=g89249
IC1.0ch05	gene	194233643	194236573	ID=IC05g034580;Alias=g89250
IC1.0ch05	gene	194242412	194244358	ID=IC05g034590;Alias=g89251
IC1.0ch05	gene	194250947	194260693	ID=IC05g034600;Alias=g89252
IC1.0ch05	gene	194264579	194265679	ID=IC05g034610;Alias=g89253
IC1.0ch05	gene	194280174	194282579	ID=IC05g034620;Alias=g89254
IC1.0ch05	gene	194284262	194290179	ID=IC05g034630;Alias=g89255
IC1.0ch05	gene	194299512	194306695	ID=IC05g034640;Alias=g89256
IC1.0ch05	gene	194309086	194327942	ID=IC05g034650;Alias=g89257
IC1.0ch05	gene	194329106	194342640	ID=IC05g034660;Alias=g89258
IC1.0ch05	gene	194343743	194352610	ID=IC05g034670;Alias=g89259
IC1.0ch05	gene	194354322	194365248	ID=IC05g034680;Alias=g89260
IC1.0ch05	gene	194366285	194370214	ID=IC05g034690;Alias=g89261
IC1.0ch05	gene	194372428	194383713	ID=IC05g034700;Alias=g89262
IC1.0ch05	gene	194383909	194394755	ID=IC05g034710;Alias=g89263
IC1.0ch05	gene	194399003	194400321	ID=IC05g034720;Alias=g89264
IC1.0ch05	gene	194409222	194411162	ID=IC05g034730;Alias=g89266
IC1.0ch05	gene	194411854	194417434	ID=IC05g034740;Alias=g89267
IC1.0ch05	gene	194427582	194429102	ID=IC05g034750;Alias=g89268
IC1.0ch05	gene	194432363	194432626	ID=IC05g034760;Alias=g89269
IC1.0ch05	gene	194439875	194446045	ID=IC05g034770;Alias=g89270
IC1.0ch05	gene	194480390	194509622	ID=IC05g034780;Alias=g89271
IC1.0ch05	gene	194518980	194530242	ID=IC05g034790;Alias=g89273
IC1.0ch05	gene	194532109	194536920	ID=IC05g034800;Alias=g89274
IC1.0ch05	gene	194538338	194544064	ID=IC05g034810;Alias=g89275
IC1.0ch05	gene	194550097	194553462	ID=IC05g034820;Alias=g89276
IC1.0ch05	gene	194559415	194560039	ID=IC05g034830;Alias=g89277
IC1.0ch05	gene	194560557	194563048	ID=IC05g034840;Alias=g89278
IC1.0ch05	gene	194566872	194573118	ID=IC05g034850;Alias=g89279
IC1.0ch05	gene	194574092	194584406	ID=IC05g034860;Alias=g89280
IC1.0ch05	gene	194585002	194597493	ID=IC05g034870;Alias=g89281
IC1.0ch05	gene	194600379	194611290	ID=IC05g034880;Alias=g89282
IC1.0ch05	gene	194615086	194620187	ID=IC05g034890;Alias=g89283
IC1.0ch05	gene	194620810	194625130	ID=IC05g034900;Alias=g89284
IC1.0ch05	gene	194628099	194629957	ID=IC05g034910;Alias=g89285
IC1.0ch05	gene	194635043	194642598	ID=IC05g034920;Alias=g89286
IC1.0ch05	gene	194644887	194646748	ID=IC05g034930;Alias=g89287
IC1.0ch05	gene	194656725	194657030	ID=IC05g034940;Alias=g89288
IC1.0ch05	gene	194665582	194665996	ID=IC05g034950;Alias=g89289
IC1.0ch05	gene	194686068	194691146	ID=IC05g034960;Alias=g89291
IC1.0ch05	gene	194694304	194695125	ID=IC05g034970;Alias=g89292
IC1.0ch05	gene	194696240	194699406	ID=IC05g034980;Alias=g89293
IC1.0ch05	gene	194701100	194703209	ID=IC05g034990;Alias=g89294
IC1.0ch05	gene	194704409	194710163	ID=IC05g035000;Alias=g89295
IC1.0ch05	gene	194713800	194718555	ID=IC05g035010;Alias=g89296
IC1.0ch05	gene	194719102	194726400	ID=IC05g035020;Alias=g89297
IC1.0ch05	gene	194729219	194730685	ID=IC05g035030;Alias=g89298
IC1.0ch05	gene	194734915	194740455	ID=IC05g035040;Alias=g89299
IC1.0ch05	gene	194741521	194744195	ID=IC05g035050;Alias=g89300
IC1.0ch05	gene	194749200	194757058	ID=IC05g035060;Alias=g89301
IC1.0ch05	gene	194762996	194775727	ID=IC05g035070;Alias=g89302
IC1.0ch05	gene	194777101	194778461	ID=IC05g035080;Alias=g89303
IC1.0ch05	gene	194796050	194799154	ID=IC05g035090;Alias=g89308
IC1.0ch05	gene	194807861	194810468	ID=IC05g035100;Alias=g89310
IC1.0ch05	gene	194811675	194812873	ID=IC05g035110;Alias=g89311
IC1.0ch05	gene	194813599	194814673	ID=IC05g035120;Alias=g89312
IC1.0ch05	gene	194826117	194829627	ID=IC05g035130;Alias=g89314
IC1.0ch05	gene	194831745	194840395	ID=IC05g035140;Alias=g89315
IC1.0ch05	gene	194844825	194848690	ID=IC05g035150;Alias=g89316
IC1.0ch05	gene	194849873	194856645	ID=IC05g035160;Alias=g89317
IC1.0ch05	gene	194858315	194867383	ID=IC05g035170;Alias=g89318
IC1.0ch05	gene	194869790	194878868	ID=IC05g035180;Alias=g89319
IC1.0ch05	gene	194880127	194886579	ID=IC05g035190;Alias=g89320
IC1.0ch05	gene	194888431	194896115	ID=IC05g035200;Alias=g89321
IC1.0ch05	gene	194922150	194923097	ID=IC05g035210;Alias=g89324
IC1.0ch05	gene	194947816	194951915	ID=IC05g035220;Alias=g89327
IC1.0ch05	gene	194952316	194952720	ID=IC05g035230;Alias=g89328
IC1.0ch05	gene	194964088	194970020	ID=IC05g035240;Alias=g89330
IC1.0ch05	gene	194977603	194985352	ID=IC05g035250;Alias=g89332
IC1.0ch05	gene	194990075	194995499	ID=IC05g035260;Alias=g89333
IC1.0ch05	gene	194996317	194997802	ID=IC05g035270;Alias=g89334
IC1.0ch05	gene	195004632	195008336	ID=IC05g035280;Alias=g89336
IC1.0ch05	gene	195015571	195018675	ID=IC05g035290;Alias=g89337
IC1.0ch05	gene	195023746	195028201	ID=IC05g035300;Alias=g89338
IC1.0ch05	gene	195036294	195041114	ID=IC05g035310;Alias=g89339
IC1.0ch05	gene	195043880	195049434	ID=IC05g035320;Alias=g89340
IC1.0ch05	gene	195062728	195064951	ID=IC05g035330;Alias=g89342
IC1.0ch05	gene	195066423	195080895	ID=IC05g035340;Alias=g89343
IC1.0ch05	gene	195090945	195101502	ID=IC05g035350;Alias=g89344
IC1.0ch05	gene	195104751	195108049	ID=IC05g035360;Alias=g89345
IC1.0ch05	gene	195108891	195113900	ID=IC05g035370;Alias=g89346
IC1.0ch05	gene	195114394	195115694	ID=IC05g035380;Alias=g89347
IC1.0ch05	gene	195117355	195123858	ID=IC05g035390;Alias=g89348
IC1.0ch05	gene	195126333	195128364	ID=IC05g035400;Alias=g89349
IC1.0ch05	gene	195159890	195164969	ID=IC05g035410;Alias=g89350
IC1.0ch05	gene	195170963	195175073	ID=IC05g035420;Alias=g89351
IC1.0ch05	gene	195179439	195181615	ID=IC05g035430;Alias=g89352
IC1.0ch05	gene	195192538	195194906	ID=IC05g035440;Alias=g89353
IC1.0ch05	gene	195196051	195197745	ID=IC05g035450;Alias=g89354
IC1.0ch05	gene	195200395	195202242	ID=IC05g035460;Alias=g89355
IC1.0ch05	gene	195205548	195213346	ID=IC05g035470;Alias=g89356
IC1.0ch05	gene	195215464	195217003	ID=IC05g035480;Alias=g89357
IC1.0ch05	gene	195220755	195222591	ID=IC05g035490;Alias=g89358
IC1.0ch05	gene	195224887	195225531	ID=IC05g035500;Alias=g89359
IC1.0ch05	gene	195229843	195230154	ID=IC05g035510;Alias=g89360
IC1.0ch05	gene	195230188	195232330	ID=IC05g035520;Alias=g89361
IC1.0ch05	gene	195235714	195236100	ID=IC05g035530;Alias=g89362
IC1.0ch05	gene	195239673	195251606	ID=IC05g035540;Alias=g89363
IC1.0ch05	gene	195259167	195263071	ID=IC05g035550;Alias=g89364
IC1.0ch05	gene	195264641	195276131	ID=IC05g035560;Alias=g89365
IC1.0ch05	gene	195282190	195284408	ID=IC05g035570;Alias=g89366
IC1.0ch05	gene	195286994	195294962	ID=IC05g035580;Alias=g89367
IC1.0ch05	gene	195299617	195300189	ID=IC05g035590;Alias=g89368
IC1.0ch05	gene	195301794	195303911	ID=IC05g035600;Alias=g89369
IC1.0ch05	gene	195305382	195305882	ID=IC05g035610;Alias=g89370
IC1.0ch05	gene	195306751	195313026	ID=IC05g035620;Alias=g89371
IC1.0ch05	gene	195313045	195313479	ID=IC05g035630;Alias=g89372
IC1.0ch05	gene	195318245	195321936	ID=IC05g035640;Alias=g89373
IC1.0ch05	gene	195337400	195352498	ID=IC05g035650;Alias=g89374
IC1.0ch05	gene	195375061	195379275	ID=IC05g035660;Alias=g89375
IC1.0ch05	gene	195380129	195380629	ID=IC05g035670;Alias=g89376
IC1.0ch05	gene	195383407	195383700	ID=IC05g035680;Alias=g89377
IC1.0ch05	gene	195384109	195386956	ID=IC05g035690;Alias=g89378
IC1.0ch05	gene	195398264	195403201	ID=IC05g035700;Alias=g89379
IC1.0ch05	gene	195408707	195412357	ID=IC05g035710;Alias=g89380
IC1.0ch05	gene	195437685	195438950	ID=IC05g035720;Alias=g89384
IC1.0ch05	gene	195442689	195443198	ID=IC05g035730;Alias=g89385
IC1.0ch05	gene	195443722	195447442	ID=IC05g035740;Alias=g89386
IC1.0ch05	gene	195454898	195461741	ID=IC05g035750;Alias=g89387
IC1.0ch05	gene	195464666	195468152	ID=IC05g035760;Alias=g89388
IC1.0ch05	gene	195470349	195475610	ID=IC05g035770;Alias=g89389
IC1.0ch05	gene	195482189	195483909	ID=IC05g035780;Alias=g89390
IC1.0ch05	gene	195488635	195492769	ID=IC05g035790;Alias=g89391
IC1.0ch05	gene	195495501	195498203	ID=IC05g035800;Alias=g89392
IC1.0ch05	gene	195500943	195505004	ID=IC05g035810;Alias=g89393
IC1.0ch05	gene	195506135	195508896	ID=IC05g035820;Alias=g89394
IC1.0ch05	gene	195514347	195514811	ID=IC05g035830;Alias=g89395
IC1.0ch05	gene	195535691	195541996	ID=IC05g035840;Alias=g89397
IC1.0ch05	gene	195544723	195551653	ID=IC05g035850;Alias=g89398
IC1.0ch05	gene	195558817	195564395	ID=IC05g035860;Alias=g89399
IC1.0ch05	gene	195573298	195577799	ID=IC05g035870;Alias=g89400
IC1.0ch05	gene	195591796	195592966	ID=IC05g035880;Alias=g89401
IC1.0ch05	gene	195595893	195601113	ID=IC05g035890;Alias=g89403
IC1.0ch05	gene	195602415	195610020	ID=IC05g035900;Alias=g89404
IC1.0ch05	gene	195624800	195635827	ID=IC05g035910;Alias=g89405
IC1.0ch05	gene	195637430	195640009	ID=IC05g035920;Alias=g89406
IC1.0ch05	gene	195644039	195650758	ID=IC05g035930;Alias=g89407
IC1.0ch05	gene	195662070	195664371	ID=IC05g035940;Alias=g89410
IC1.0ch05	gene	195676764	195679495	ID=IC05g035950;Alias=g89411
IC1.0ch05	gene	195680721	195691177	ID=IC05g035960;Alias=g89412
IC1.0ch05	gene	195691200	195698948	ID=IC05g035970;Alias=g89413
IC1.0ch05	gene	195699361	195700719	ID=IC05g035980;Alias=g89414
IC1.0ch05	gene	195701440	195705554	ID=IC05g035990;Alias=g89415
IC1.0ch05	gene	195707212	195707721	ID=IC05g036000;Alias=g89416
IC1.0ch05	gene	195766964	195769699	ID=IC05g036010;Alias=g89419
IC1.0ch05	gene	195791050	195795462	ID=IC05g036020;Alias=g89420
IC1.0ch05	gene	195796442	195798871	ID=IC05g036030;Alias=g89421
IC1.0ch05	gene	195800522	195805160	ID=IC05g036040;Alias=g89422
IC1.0ch05	gene	195854217	195861051	ID=IC05g036050;Alias=g89425
IC1.0ch05	gene	195861915	195870756	ID=IC05g036060;Alias=g89426
IC1.0ch05	gene	195873431	195878555	ID=IC05g036070;Alias=g89427
IC1.0ch05	gene	195878537	195879562	ID=IC05g036080;Alias=g89428
IC1.0ch05	gene	195882260	195885985	ID=IC05g036090;Alias=g89430
IC1.0ch05	gene	195888388	195893731	ID=IC05g036100;Alias=g89431
IC1.0ch05	gene	195901827	195902480	ID=IC05g036110;Alias=g89432
IC1.0ch05	gene	195909373	195910779	ID=IC05g036120;Alias=g89433
IC1.0ch05	gene	195915660	195917066	ID=IC05g036130;Alias=g89434
IC1.0ch05	gene	195939021	195940394	ID=IC05g036140;Alias=g89435
IC1.0ch05	gene	195959371	195960453	ID=IC05g036150;Alias=g89436
IC1.0ch05	gene	195965573	195970486	ID=IC05g036160;Alias=g89437
IC1.0ch05	gene	195971323	195974936	ID=IC05g036170;Alias=g89438
IC1.0ch05	gene	195984174	195987471	ID=IC05g036180;Alias=g89440
IC1.0ch05	gene	195990424	195991503	ID=IC05g036190;Alias=g89441
IC1.0ch05	gene	195992434	195995494	ID=IC05g036200;Alias=g89442
IC1.0ch05	gene	196001667	196006279	ID=IC05g036210;Alias=g89443
IC1.0ch05	gene	196008590	196013846	ID=IC05g036220;Alias=g89444
IC1.0ch05	gene	196019199	196028458	ID=IC05g036230;Alias=g89446
IC1.0ch05	gene	196034317	196034763	ID=IC05g036240;Alias=g89447
IC1.0ch05	gene	196036832	196042233	ID=IC05g036250;Alias=g89448
IC1.0ch05	gene	196059826	196062298	ID=IC05g036260;Alias=g89449
IC1.0ch05	gene	196104721	196111503	ID=IC05g036270;Alias=g89454
IC1.0ch05	gene	196117403	196118662	ID=IC05g036280;Alias=g89455
IC1.0ch05	gene	196122482	196123807	ID=IC05g036290;Alias=g89456
