# Supplementary material for: MYB regulator of “colorless” flavonols underlies the evolution of red flowers in Iochroma (Solanaceae)
Source: G3 (Bethesda). 2025 Sep 30;15(12):jkaf230. doi: 10.1093/g3journal/jkaf230 (PMC12693573; doi:10.1093/g3journal/jkaf230)
Supplement: jkaf230_Supplementary_Data [file jkaf230_supplementary_data.zip › Supplementary_Table_2_G3-2025-406150.xlsx]

## Sheet: IC1ch05_ROI_func_annot
GeneID	Chromosome	MoleculeType	Start	End	ID	TR_DESC	SPROT_DESC	GO_TERM
IC05g031620	IC1.0ch05	gene	190002799	190009545	ID=IC05g031620;Alias=g88846	LIM zinc-binding domain-containing protein OS=Solanum lycopersicum OX=4081 GN=101250801 PE=4 SV=1	Protein DA1-related 2 OS=Arabidopsis thaliana OX=3702 GN=DAR2 PE=1 SV=1
IC05g031630	IC1.0ch05	gene	190020053	190036922	ID=IC05g031630;Alias=g88847	tetrahydrofolate synthase (Fragment) OS=Capsicum chinense OX=80379 GN=BC332_13920 PE=3 SV=1	Folylpolyglutamate synthase OS=Arabidopsis thaliana OX=3702 GN=FPGS1 PE=1 SV=1	GO:0004326|GO:0005524|GO:0009396|GO:0009058|GO:0016874
IC05g031640	IC1.0ch05	gene	190044995	190054085	ID=IC05g031640;Alias=g88848	Protein YIP OS=Capsicum baccatum OX=33114 GN=CQW23_12872 PE=3 SV=1	Protein YIPF1 homolog OS=Dictyostelium discoideum OX=44689 GN=yipf1 PE=3 SV=1	GO:0016020|GO:0005794|GO:0016192|GO:0031267
IC05g031650	IC1.0ch05	gene	190056473	190061957	ID=IC05g031650;Alias=g88849		CASP-like protein 5B2 OS=Arabidopsis thaliana OX=3702 GN=At3g53850 PE=2 SV=1
IC05g031660	IC1.0ch05	gene	190067415	190074967	ID=IC05g031660;Alias=g88850	Ultraviolet-B receptor UVR8 OS=Solanum lycopersicum OX=4081 PE=4 SV=1	Ultraviolet-B receptor UVR8 OS=Arabidopsis thaliana OX=3702 GN=UVR8 PE=1 SV=1
IC05g031670	IC1.0ch05	gene	190101392	190108667	ID=IC05g031670;Alias=g88851	Speckle-type POZ protein OS=Solanum tuberosum OX=4113 GN=102595349 PE=3 SV=1	BTB/POZ and MATH domain-containing protein 3 OS=Arabidopsis thaliana OX=3702 GN=BPM3 PE=1 SV=1	GO:0005515
IC05g031680	IC1.0ch05	gene	190123125	190129370	ID=IC05g031680;Alias=g88853	Methyltransferase OS=Solanum tuberosum OX=4113 GN=102595917 PE=3 SV=1	Probable methyltransferase PMT11 OS=Arabidopsis thaliana OX=3702 GN=At2g39750 PE=2 SV=1	GO:0008168
IC05g031690	IC1.0ch05	gene	190161284	190162849	ID=IC05g031690;Alias=g88855	protein-serine/threonine phosphatase OS=Solanum tuberosum OX=4113 GN=102596252 PE=3 SV=1	Protein phosphatase 2C 37 OS=Arabidopsis thaliana OX=3702 GN=PP2CA PE=1 SV=1	GO:0016791|GO:0043169
IC05g031700	IC1.0ch05	gene	190181820	190182779	ID=IC05g031700;Alias=g88857	AT-hook motif nuclear-localized protein OS=Solanum tuberosum OX=4113 GN=102597116 PE=4 SV=1	AT-hook motif nuclear-localized protein 15 OS=Arabidopsis thaliana OX=3702 GN=AHL15 PE=2 SV=1	GO:0003680
IC05g031710	IC1.0ch05	gene	190201372	190203447	ID=IC05g031710;Alias=g88858	Kinase OS=Solanum tuberosum OX=4113 GN=102597443 PE=3 SV=1	L-type lectin-domain containing receptor kinase S.4 OS=Arabidopsis thaliana OX=3702 GN=LECRKS4 PE=2 SV=1	GO:0004672|GO:0005524|GO:0006468|GO:0030246
IC05g031720	IC1.0ch05	gene	190210430	190211674	ID=IC05g031720;Alias=g88859		Thaumatin-like protein OS=Oryza sativa subsp. japonica OX=39947 GN=Os11g0706600 PE=2 SV=1
IC05g031730	IC1.0ch05	gene	190215340	190233767	ID=IC05g031730;Alias=g88860	ER glycerol-phosphate acyltransferase OS=Solanum tuberosum OX=4113 GN=102598078 PE=4 SV=1	E3 ubiquitin-protein ligase SDIR1 OS=Arabidopsis thaliana OX=3702 GN=SDIR1 PE=1 SV=1
IC05g031750	IC1.0ch05	gene	190272343	190274679	ID=IC05g031750;Alias=g88864	GRAS domain-containing protein OS=Capsicum baccatum OX=33114 GN=CQW23_12897 PE=3 SV=1	Scarecrow-like protein 14 OS=Arabidopsis thaliana OX=3702 GN=SCL14 PE=1 SV=2
IC05g031760	IC1.0ch05	gene	190279251	190287192	ID=IC05g031760;Alias=g88865	Dihydrolipoyl dehydrogenase OS=Solanum tuberosum OX=4113 GN=102599296 PE=3 SV=1	Dihydrolipoyl dehydrogenase 1, chloroplastic OS=Arabidopsis thaliana OX=3702 GN=LPD1 PE=2 SV=1	GO:0016491|GO:0016668
IC05g031770	IC1.0ch05	gene	190292172	190294151	ID=IC05g031770;Alias=g88866	Metal-nicotianamine transporter YSL7 OS=Solanum lycopersicum OX=4081 GN=101249312 PE=3 SV=1	Probable metal-nicotianamine transporter YSL7 OS=Arabidopsis thaliana OX=3702 GN=YSL7 PE=2 SV=1	GO:0055085
IC05g031780	IC1.0ch05	gene	190294755	190297343	ID=IC05g031780;Alias=g88867	Dihydrolipoyl dehydrogenase OS=Solanum tuberosum OX=4113 GN=102599296 PE=3 SV=1	Dihydrolipoyl dehydrogenase 2, chloroplastic OS=Arabidopsis thaliana OX=3702 GN=LPD2 PE=2 SV=2	GO:0016491|GO:0050660|GO:0045454
IC05g031790	IC1.0ch05	gene	190305826	190311163	ID=IC05g031790;Alias=g88868	Putative DNA-directed RNA polymerases II, IV and V subunit 9A-like OS=Solanum chacoense OX=4108 PE=3 SV=1	DNA-directed RNA polymerases II, IV and V subunit 9A OS=Arabidopsis thaliana OX=3702 GN=NRPB9A PE=1 SV=1	GO:0003676|GO:0006351|GO:0008270|GO:0006379
IC05g031800	IC1.0ch05	gene	190311866	190313443	ID=IC05g031800;Alias=g88869	GRAS domain-containing protein OS=Capsicum baccatum OX=33114 GN=CQW23_12890 PE=3 SV=1	DELLA protein RGL2 OS=Arabidopsis thaliana OX=3702 GN=RGL2 PE=1 SV=2
IC05g031810	IC1.0ch05	gene	190318166	190323779	ID=IC05g031810;Alias=g88870	ATP citrate synthase OS=Capsicum baccatum OX=33114 GN=CQW23_01762 PE=4 SV=1	ATP-citrate synthase beta chain protein 1 OS=Oryza sativa subsp. japonica OX=39947 GN=ACLB-1 PE=2 SV=1	GO:0003824|GO:0046912
IC05g031820	IC1.0ch05	gene	190335514	190342310	ID=IC05g031820;Alias=g88871	Phytochrome OS=Solanum tuberosum OX=4113 GN=102580316 PE=3 SV=1	Phytochrome B OS=Solanum tuberosum OX=4113 GN=PHYB PE=3 SV=2	GO:0000155|GO:0007165|GO:0005515|GO:0018298|GO:0006355|GO:0009585|GO:0009881|GO:0017006|GO:0042803|GO:0009584
IC05g031830	IC1.0ch05	gene	190351479	190352156	ID=IC05g031830;Alias=g88872	Transcription factor OS=Capsicum baccatum OX=33114 GN=CQW23_12886 PE=4 SV=1	Transcription factor bHLH147 OS=Arabidopsis thaliana OX=3702 GN=BHLH147 PE=1 SV=1	GO:0006355
IC05g031840	IC1.0ch05	gene	190355660	190369401	ID=IC05g031840;Alias=g88873	Prefoldin subunit 3 OS=Solanum tuberosum OX=4113 GN=102579992 PE=3 SV=1	Prefoldin subunit 3 OS=Arabidopsis thaliana OX=3702 GN=PFD3 PE=1 SV=1	GO:0006457|GO:0016272
IC05g031850	IC1.0ch05	gene	190375557	190378250	ID=IC05g031850;Alias=g88874	Putative WRKY transcription factor 23 OS=Capsicum baccatum OX=33114 GN=CQW23_12884 PE=4 SV=1	WRKY transcription factor 23 OS=Arabidopsis thaliana OX=3702 GN=WRKY23 PE=2 SV=1	GO:0003700|GO:0006355|GO:0043565
IC05g031870	IC1.0ch05	gene	190382656	190384624	ID=IC05g031870;Alias=g88876	Uncharacterized protein OS=Solanum lycopersicum OX=4081 GN=100750256 PE=3 SV=1	Zinc transporter 6, chloroplastic OS=Arabidopsis thaliana OX=3702 GN=ZIP6 PE=3 SV=1	GO:0016020|GO:0030001|GO:0046873|GO:0055085|GO:0005385|GO:0016021|GO:0071577
IC05g031930	IC1.0ch05	gene	190596080	190600443	ID=IC05g031930;Alias=g88890	Desiccation-related protein PCC13-62 OS=Capsicum annuum OX=4072 GN=T459_15265 PE=4 SV=1	Desiccation-related protein PCC13-62 OS=Craterostigma plantagineum OX=4153 PE=2 SV=1
IC05g031940	IC1.0ch05	gene	190627728	190629271	ID=IC05g031940;Alias=g88891	Phenylalanine N-monooxygenase OS=Capsicum baccatum OX=33114 GN=CQW23_34684 PE=3 SV=1	Isoleucine N-monooxygenase 2 OS=Lotus japonicus OX=34305 GN=CYP79D4 PE=1 SV=1	GO:0005506|GO:0016705|GO:0004497|GO:0020037
IC05g031950	IC1.0ch05	gene	190641029	190641403	ID=IC05g031950;Alias=g88893		Gibberellin 2-beta-dioxygenase 2 OS=Pisum sativum OX=3888 GN=GA2OX2 PE=2 SV=1
IC05g031960	IC1.0ch05	gene	190647003	190651261	ID=IC05g031960;Alias=g88894	Gibberellin 2-oxidase OS=Solanum tuberosum OX=4113 GN=102606452 PE=3 SV=1	Gibberellin 2-beta-dioxygenase 2 OS=Pisum sativum OX=3888 GN=GA2OX2 PE=2 SV=1	GO:0016491
IC05g031970	IC1.0ch05	gene	190674349	190676625	ID=IC05g031970;Alias=g88895	Transcription factor OS=Capsicum annuum OX=4072 GN=T459_15261 PE=4 SV=1	Transcription factor MYB2 OS=Oryza sativa subsp. japonica OX=39947 GN=MYB2 PE=2 SV=1	GO:0003700|GO:0006355|GO:0043565
IC05g031980	IC1.0ch05	gene	190709737	190713838	ID=IC05g031980;Alias=g88896	Stress-response A/B barrel domain-containing protein OS=Solanum chacoense OX=4108 PE=4 SV=1	Stress-response A/B barrel domain-containing protein HS1 OS=Arabidopsis thaliana OX=3702 GN=HS1 PE=1 SV=1
IC05g031990	IC1.0ch05	gene	190715115	190720541	ID=IC05g031990;Alias=g88897	Dihydrolipoyl dehydrogenase OS=Solanum lycopersicum OX=4081 GN=544237 PE=2 SV=1	Dihydrolipoyl dehydrogenase 1, mitochondrial OS=Arabidopsis thaliana OX=3702 GN=LPD1 PE=1 SV=2	GO:0016491|GO:0016668|GO:0004148|GO:0050660|GO:0045454
IC05g032000	IC1.0ch05	gene	190722764	190725451	ID=IC05g032000;Alias=g88898	protein-serine/threonine phosphatase OS=Solanum lycopersicum OX=4081 PE=3 SV=1	Probable protein phosphatase 2C 49 OS=Arabidopsis thaliana OX=3702 GN=At3g62260 PE=2 SV=1	GO:0016791|GO:0043169|GO:0004722|GO:0006470
IC05g032010	IC1.0ch05	gene	190729306	190735130	ID=IC05g032010;Alias=g88899	Putative beta-1,3-galactosyltransferase 16 OS=Capsicum baccatum OX=33114 GN=CQW23_12909 PE=3 SV=1	Hydroxyproline O-galactosyltransferase GALT3 OS=Arabidopsis thaliana OX=3702 GN=GALT3 PE=2 SV=1	GO:0030246|GO:0006486|GO:0016020|GO:0016758
IC05g032020	IC1.0ch05	gene	190739425	190740913	ID=IC05g032020;Alias=g88900	Bet v I/Major latex protein domain-containing protein OS=Capsicum annuum OX=4072 GN=T459_15253 PE=4 SV=1	Kirola OS=Actinidia deliciosa OX=3627 PE=1 SV=1	GO:0006952
IC05g032040	IC1.0ch05	gene	190775500	190777523	ID=IC05g032040;Alias=g88904	Bet v I/Major latex protein domain-containing protein OS=Capsicum annuum OX=4072 GN=T459_15255 PE=4 SV=1	Kirola OS=Actinidia deliciosa OX=3627 PE=1 SV=1	GO:0006952
IC05g032050	IC1.0ch05	gene	190788739	190807986	ID=IC05g032050;Alias=g88906	SAM-dependent MTase DRM-type domain-containing protein OS=Capsicum chinense OX=80379 GN=BC332_13992 PE=4 SV=1	Probable inactive DNA (cytosine-5)-methyltransferase DRM3 OS=Oryza sativa subsp. japonica OX=39947 GN=DRM3 PE=2 SV=1	GO:0006306|GO:0008168
IC05g032060	IC1.0ch05	gene	190818696	190819154	ID=IC05g032060;Alias=g88908	S-adenosylmethionine synthase OS=Nicotiana tabacum OX=4097 GN=LOC107765217 PE=3 SV=1	S-adenosylmethionine synthase 2 OS=Dianthus caryophyllus OX=3570 GN=SAM2 PE=2 SV=1	GO:0004478|GO:0005524|GO:0006556
IC05g032080	IC1.0ch05	gene	190827930	190837265	ID=IC05g032080;Alias=g88910	SBP-type domain-containing protein OS=Solanum lycopersicum OX=4081 PE=4 SV=1	Squamosa promoter-binding-like protein 12 OS=Arabidopsis thaliana OX=3702 GN=SPL12 PE=1 SV=1	GO:0003677|GO:0005634
IC05g032090	IC1.0ch05	gene	190872134	190876117	ID=IC05g032090;Alias=g88913	Putative receptor-like protein kinase OS=Capsicum annuum OX=4072 GN=T459_15247 PE=3 SV=1	Pto-interacting protein 1 OS=Solanum lycopersicum OX=4081 GN=PTI1 PE=1 SV=2	GO:0004672|GO:0005524|GO:0006468
IC05g032100	IC1.0ch05	gene	190878435	190880752	ID=IC05g032100;Alias=g88914	Putative rRNA-processing protein fcf2-like OS=Solanum chacoense OX=4108 PE=4 SV=1	rRNA-processing protein fcf2 OS=Schizosaccharomyces pombe (strain 972 / ATCC 24843) OX=284812 GN=fcf2 PE=3 SV=1
IC05g032110	IC1.0ch05	gene	190886606	190891716	ID=IC05g032110;Alias=g88915		CBL-interacting serine/threonine-protein kinase 1 OS=Arabidopsis thaliana OX=3702 GN=CIPK1 PE=1 SV=2	GO:0007165|GO:0005524|GO:0004672|GO:0006468
IC05g032120	IC1.0ch05	gene	190929697	190936292	ID=IC05g032120;Alias=g88917	tRNA pseudouridine synthase OS=Solanum tuberosum OX=4113 GN=102600948 PE=3 SV=1	tRNA pseudouridine synthase A 1 OS=Protochlamydia amoebophila (strain UWE25) OX=264201 GN=truA1 PE=3 SV=1	GO:0001522|GO:0003723|GO:0009451|GO:0009982
IC05g032140	IC1.0ch05	gene	190945627	190950060	ID=IC05g032140;Alias=g88919	chalcone synthase OS=Solanum tuberosum OX=4113 GN=102600279 PE=3 SV=1	Chalcone synthase B OS=Petunia hybrida OX=4102 GN=CHSB PE=2 SV=1	GO:0016746|GO:0009058|GO:0016747
IC05g032160	IC1.0ch05	gene	190975017	190976089	ID=IC05g032160;Alias=g88922		Membrane protein PM19L OS=Oryza sativa subsp. japonica OX=39947 GN=PM19L PE=2 SV=1
IC05g032170	IC1.0ch05	gene	190982557	190983692	ID=IC05g032170;Alias=g88923	MYB-like DNA-binding domain protein OS=Solanum tuberosum OX=4113 GN=102587080 PE=4 SV=1	Transcription factor MYB2 OS=Oryza sativa subsp. japonica OX=39947 GN=MYB2 PE=2 SV=1	GO:0003700|GO:0006355|GO:0043565
IC05g032180	IC1.0ch05	gene	190987054	190996081	ID=IC05g032180;Alias=g88924	26S proteasome subunit OS=Solanum tuberosum OX=4113 GN=102599949 PE=3 SV=1	26S proteasome non-ATPase regulatory subunit 13 homolog B OS=Arabidopsis thaliana OX=3702 GN=RPN9B PE=1 SV=1
IC05g032190	IC1.0ch05	gene	190999322	191018702	ID=IC05g032190;Alias=g88925	uncharacterized protein LOC104226875 isoform X2 OS=Nicotiana sylvestris OX=4096 GN=LOC104226875 PE=4 SV=1	Activating molecule in BECN1-regulated autophagy protein 1 OS=Mus musculus OX=10090 GN=Ambra1 PE=1 SV=1	GO:0005515
IC05g032200	IC1.0ch05	gene	191026203	191027654	ID=IC05g032200;Alias=g88926	Glycosyltransferase OS=Solanum lycopersicum OX=4081 PE=4 SV=1	Zeatin O-glucosyltransferase OS=Phaseolus lunatus OX=3884 GN=ZOG1 PE=1 SV=1	GO:0008194
IC05g032220	IC1.0ch05	gene	191081635	191089334	ID=IC05g032220;Alias=g88928	Chaperonin CPN60-2, mitochondrial OS=Solanum lycopersicum OX=4081 GN=101263320 PE=3 SV=1	Chaperonin CPN60-2, mitochondrial OS=Cucurbita maxima OX=3661 GN=CPN60-2 PE=1 SV=1	GO:0042026|GO:0005524|GO:0006457|GO:0016887
IC05g032230	IC1.0ch05	gene	191090409	191093970	ID=IC05g032230;Alias=g88929	hydroxyethylthiazole kinase OS=Solanum chacoense OX=4108 PE=3 SV=1	Hydroxyethylthiazole kinase OS=Arabidopsis thaliana OX=3702 GN=THIM PE=1 SV=1	GO:0004417|GO:0009228
IC05g032240	IC1.0ch05	gene	191095362	191103105	ID=IC05g032240;Alias=g88930	Transferase, transferring glycosyl groups OS=Solanum tuberosum OX=4113 GN=102582773 PE=4 SV=1	Beta-glucuronosyltransferase GlcAT14B OS=Arabidopsis thaliana OX=3702 GN=GLCAT14B PE=2 SV=1	GO:0016020|GO:0016757|GO:0015020
IC05g032250	IC1.0ch05	gene	191109419	191112142	ID=IC05g032250;Alias=g88931	GATA-type domain-containing protein OS=Capsicum annuum OX=4072 GN=T459_15227 PE=4 SV=1	GATA transcription factor 1 OS=Arabidopsis thaliana OX=3702 GN=GATA1 PE=2 SV=2	GO:0006355|GO:0008270|GO:0043565
IC05g032260	IC1.0ch05	gene	191113072	191115687	ID=IC05g032260;Alias=g88932	DNA-directed RNA polymerases II and IV subunit 5A-like OS=Nicotiana tabacum OX=4097 GN=LOC107810407 PE=3 SV=1	DNA-directed RNA polymerases II and IV subunit 5A OS=Arabidopsis thaliana OX=3702 GN=NRPB5A PE=1 SV=1	GO:0003677|GO:0003899|GO:0006351
IC05g032280	IC1.0ch05	gene	191141839	191143555	ID=IC05g032280;Alias=g88936	Cytochrome P450 OS=Solanum tuberosum OX=4113 GN=102603547 PE=3 SV=1	Beta-amyrin 28-monooxygenase OS=Vitis vinifera OX=29760 GN=CYP716A17 PE=1 SV=2	GO:0005506|GO:0016705|GO:0004497|GO:0020037
IC05g032290	IC1.0ch05	gene	191153450	191154640	ID=IC05g032290;Alias=g88939	Beta-amyrin 28-oxidase OS=Capsicum baccatum OX=33114 GN=CQW23_12968 PE=3 SV=1	Beta-amyrin 28-monooxygenase OS=Vitis vinifera OX=29760 GN=CYP716A17 PE=1 SV=2	GO:0005506|GO:0016705|GO:0004497|GO:0020037
IC05g032300	IC1.0ch05	gene	191167083	191168273	ID=IC05g032300;Alias=g88942	Beta-amyrin 28-oxidase OS=Capsicum baccatum OX=33114 GN=CQW23_12968 PE=3 SV=1	Beta-amyrin 28-monooxygenase OS=Vitis vinifera OX=29760 GN=CYP716A17 PE=1 SV=2	GO:0005506|GO:0016705|GO:0004497|GO:0020037
IC05g032310	IC1.0ch05	gene	191182420	191190402	ID=IC05g032310;Alias=g88943	Beta-amyrin 28-oxidase OS=Capsicum baccatum OX=33114 GN=CQW23_12968 PE=3 SV=1	Beta-amyrin 28-monooxygenase OS=Medicago truncatula OX=3880 GN=CYP716A12 PE=1 SV=1	GO:0004497|GO:0005506|GO:0016705|GO:0020037|GO:0046983
IC05g032320	IC1.0ch05	gene	191191938	191193879	ID=IC05g032320;Alias=g88944	Uncharacterized protein OS=Solanum lycopersicum OX=4081 GN=101258646 PE=3 SV=1	Salicylate carboxymethyltransferase OS=Clarkia breweri OX=36903 GN=SAMT PE=1 SV=1	GO:0008168
IC05g032330	IC1.0ch05	gene	191196450	191196761	ID=IC05g032330;Alias=g88945	Beta-amyrin 28-oxidase OS=Capsicum baccatum OX=33114 GN=CQW23_12968 PE=3 SV=1	Beta-amyrin 28-monooxygenase OS=Medicago truncatula OX=3880 GN=CYP716A12 PE=1 SV=1	GO:0004497|GO:0005506|GO:0016705|GO:0020037
IC05g032340	IC1.0ch05	gene	191198315	191200283	ID=IC05g032340;Alias=g88946	Uncharacterized protein OS=Solanum lycopersicum OX=4081 GN=101258646 PE=3 SV=1	Salicylate carboxymethyltransferase OS=Clarkia breweri OX=36903 GN=SAMT PE=1 SV=1	GO:0008168
IC05g032350	IC1.0ch05	gene	191205158	191206940	ID=IC05g032350;Alias=g88947	Uncharacterized protein OS=Solanum lycopersicum OX=4081 GN=101258646 PE=3 SV=1	Salicylate carboxymethyltransferase OS=Clarkia breweri OX=36903 GN=SAMT PE=1 SV=1	GO:0008168
IC05g032360	IC1.0ch05	gene	191225610	191227482	ID=IC05g032360;Alias=g88948	Uncharacterized protein OS=Solanum lycopersicum OX=4081 GN=101258646 PE=3 SV=1	Salicylate carboxymethyltransferase OS=Clarkia breweri OX=36903 GN=SAMT PE=1 SV=1	GO:0008168
IC05g032380	IC1.0ch05	gene	191243177	191244934	ID=IC05g032380;Alias=g88950	Uncharacterized protein OS=Solanum lycopersicum OX=4081 PE=3 SV=1	9-cis-epoxycarotenoid dioxygenase NCED6, chloroplastic OS=Arabidopsis thaliana OX=3702 GN=NCED6 PE=2 SV=1	GO:0016702
IC05g032390	IC1.0ch05	gene	191257348	191259058	ID=IC05g032390;Alias=g88951	dihydroxy-acid dehydratase OS=Solanum lycopersicum OX=4081 GN=101246533 PE=3 SV=1	Dihydroxy-acid dehydratase, chloroplastic OS=Arabidopsis thaliana OX=3702 GN=DHAD PE=1 SV=1	GO:0003824
IC05g032400	IC1.0ch05	gene	191259225	191263310	ID=IC05g032400;Alias=g88952	dihydroxy-acid dehydratase OS=Capsicum chinense OX=80379 GN=BC332_13974 PE=3 SV=1	Dihydroxy-acid dehydratase, chloroplastic OS=Arabidopsis thaliana OX=3702 GN=DHAD PE=1 SV=1	GO:0003824
IC05g032410	IC1.0ch05	gene	191272758	191274478	ID=IC05g032410;Alias=g88953	chalcone synthase OS=Iochroma cyaneum OX=362357 GN=CHS PE=2 SV=1	Chalcone synthase 2 OS=Solanum lycopersicum OX=4081 GN=CHS2 PE=2 SV=2	GO:0009058|GO:0016747|GO:0016746
IC05g032440	IC1.0ch05	gene	191282729	191283420	ID=IC05g032440;Alias=g88956	S-adenosyl-L-methionine:salicylic acid carboxyl methyltransferase 1 OS=Solanum tuberosum OX=4113 GN=102578543 PE=3 SV=1	Salicylate carboxymethyltransferase OS=Clarkia breweri OX=36903 GN=SAMT PE=1 SV=1	GO:0008168
IC05g032450	IC1.0ch05	gene	191290102	191290702	ID=IC05g032450;Alias=g88957	Salicylic acid carboxylmethyltransferase-like OS=Lycium chinense OX=112883 PE=2 SV=1	Salicylate carboxymethyltransferase OS=Clarkia breweri OX=36903 GN=SAMT PE=1 SV=1	GO:0008168
IC05g032470	IC1.0ch05	gene	191302144	191305160	ID=IC05g032470;Alias=g88960	Salicylic acid carboxylmethyltransferase-like OS=Lycium chinense OX=112883 PE=2 SV=1	Salicylate carboxymethyltransferase OS=Clarkia breweri OX=36903 GN=SAMT PE=1 SV=1	GO:0008168
IC05g032480	IC1.0ch05	gene	191308813	191312309	ID=IC05g032480;Alias=g88961	Protein SULFUR DEFICIENCY-INDUCED 1 OS=Capsicum annuum OX=4072 GN=T459_15213 PE=3 SV=1	Protein SULFUR DEFICIENCY-INDUCED 2 OS=Arabidopsis thaliana OX=3702 GN=At1g04770 PE=2 SV=1	GO:0005515
IC05g032500	IC1.0ch05	gene	191319485	191324410	ID=IC05g032500;Alias=g88963	Cellulose synthase A catalytic subunit 1 [UDP-forming] OS=Solanum tuberosum OX=4113 GN=102579864 PE=4 SV=1	Cellulose synthase-like protein D1 OS=Arabidopsis thaliana OX=3702 GN=CSLD1 PE=2 SV=1	GO:0016020|GO:0016760|GO:0030244
IC05g032510	IC1.0ch05	gene	191335156	191347261	ID=IC05g032510;Alias=g88965		Methionine--tRNA ligase, cytoplasmic OS=Arabidopsis thaliana OX=3702 GN=At4g13780 PE=2 SV=1	GO:0000166|GO:0004812|GO:0005524|GO:0006418|GO:0004825|GO:0006431|GO:0000049
IC05g032520	IC1.0ch05	gene	191348365	191350246	ID=IC05g032520;Alias=g88966		Pleiotropic drug resistance protein 1 OS=Nicotiana tabacum OX=4097 GN=PDR1 PE=2 SV=1	GO:0016020
IC05g032530	IC1.0ch05	gene	191350332	191357000	ID=IC05g032530;Alias=g88967	Pleiotropic drug resistance protein 3 OS=Capsicum annuum OX=4072 GN=T459_15218 PE=3 SV=1	Pleiotropic drug resistance protein 1 OS=Nicotiana tabacum OX=4097 GN=PDR1 PE=2 SV=1	GO:0005524|GO:0016020
IC05g032540	IC1.0ch05	gene	191358038	191359574	ID=IC05g032540;Alias=g88968		Pleiotropic drug resistance protein 1 OS=Nicotiana tabacum OX=4097 GN=PDR1 PE=2 SV=1	GO:0016020
IC05g032560	IC1.0ch05	gene	191384858	191385977	ID=IC05g032560;Alias=g88973	Tom OS=Solanum tuberosum OX=4113 PE=4 SV=1	F-box protein PP2-B10 OS=Arabidopsis thaliana OX=3702 GN=PP2B10 PE=1 SV=1
IC05g032580	IC1.0ch05	gene	191410563	191415660	ID=IC05g032580;Alias=g88976	RNA-directed DNA polymerase (Fragment) OS=Solanum demissum OX=50514 GN=SDM1_42t00005 PE=4 SV=1	Pleiotropic drug resistance protein 1 OS=Nicotiana tabacum OX=4097 GN=PDR1 PE=2 SV=1
IC05g032600	IC1.0ch05	gene	191442755	191444385	ID=IC05g032600;Alias=g88980	Uncharacterized protein OS=Capsicum baccatum OX=33114 GN=CQW23_11168 PE=4 SV=1	F-box protein PP2-B10 OS=Arabidopsis thaliana OX=3702 GN=PP2B10 PE=1 SV=1
IC05g032610	IC1.0ch05	gene	191456242	191466689	ID=IC05g032610;Alias=g88982		26S proteasome non-ATPase regulatory subunit 1 homolog A OS=Arabidopsis thaliana OX=3702 GN=RPN2A PE=1 SV=1	GO:0000502|GO:0030234|GO:0042176
IC05g032620	IC1.0ch05	gene	191469991	191472311	ID=IC05g032620;Alias=g88983	Transcription factor FAMA OS=Capsicum chinense OX=80379 GN=BC332_14087 PE=4 SV=1	Transcription factor FAMA OS=Arabidopsis thaliana OX=3702 GN=FAMA PE=1 SV=1	GO:0046983|GO:0003700|GO:0010052
IC05g032630	IC1.0ch05	gene	191481699	191497487	ID=IC05g032630;Alias=g88984	Ubiquitin carboxyl-terminal hydrolase 2 OS=Nicotiana attenuata OX=49451 GN=UBP2_1 PE=3 SV=1	Ubiquitin carboxyl-terminal hydrolase 2 OS=Arabidopsis thaliana OX=3702 GN=UBP2 PE=1 SV=2	GO:0004843|GO:0006511|GO:0003735|GO:0005840|GO:0006412|GO:0030599|GO:0042545|GO:0008270|GO:0016579|GO:0015934
IC05g032640	IC1.0ch05	gene	191499401	191502922	ID=IC05g032640;Alias=g88986	ATP binding protein OS=Solanum tuberosum OX=4113 GN=102586139 PE=4 SV=1	Probable serine/threonine-protein kinase At1g09600 OS=Arabidopsis thaliana OX=3702 GN=At1g09600 PE=3 SV=1	GO:0004672|GO:0006468|GO:0005524
IC05g032650	IC1.0ch05	gene	191509892	191519892	ID=IC05g032650;Alias=g88987	RabGAP/TBC domain-containing protein OS=Solanum tuberosum OX=4113 GN=102583943 PE=4 SV=1	TBC1 domain family member 13 OS=Mus musculus OX=10090 GN=Tbc1d13 PE=1 SV=1
IC05g032660	IC1.0ch05	gene	191520854	191531432	ID=IC05g032660;Alias=g88988		O-fucosyltransferase 1 OS=Arabidopsis thaliana OX=3702 GN=OFUT1 PE=2 SV=1
IC05g032670	IC1.0ch05	gene	191535156	191540020	ID=IC05g032670;Alias=g88989	Leucine-rich repeat-containing N-terminal plant-type domain-containing protein OS=Capsicum baccatum OX=33114 GN=CQW23_08908 PE=3 SV=1	Receptor-like protein 1 OS=Arabidopsis thaliana OX=3702 GN=RLP1 PE=2 SV=2
IC05g032690	IC1.0ch05	gene	191549987	191552024	ID=IC05g032690;Alias=g88991	ATCES1 OS=Solanum tuberosum OX=4113 GN=102582721 PE=3 SV=1	Alkaline ceramidase OS=Arabidopsis thaliana OX=3702 GN=ACER PE=2 SV=1	GO:0006914|GO:0009651|GO:0098542|GO:0006672|GO:0016021|GO:0016811
IC05g032700	IC1.0ch05	gene	191555790	191561855	ID=IC05g032700;Alias=g88992	Lipase OS=Solanum lycopersicum OX=4081 PE=4 SV=1	Triacylglycerol lipase 2 OS=Arabidopsis thaliana OX=3702 GN=LIP2 PE=2 SV=1	GO:0006629|GO:0016788
IC05g032710	IC1.0ch05	gene	191580638	191583324	ID=IC05g032710;Alias=g88993		Chaperone protein dnaJ 20, chloroplastic OS=Arabidopsis thaliana OX=3702 GN=ATJ20 PE=1 SV=2
IC05g032730	IC1.0ch05	gene	191608543	191609956	ID=IC05g032730;Alias=g88995		Glycine-rich RNA-binding protein 4, mitochondrial OS=Arabidopsis thaliana OX=3702 GN=RBG4 PE=1 SV=1	GO:0003676
IC05g032740	IC1.0ch05	gene	191611485	191648166	ID=IC05g032740;Alias=g88996	Putative DNA repair protein RAD50-like OS=Solanum chacoense OX=4108 PE=3 SV=1	DNA repair protein RAD50 OS=Arabidopsis thaliana OX=3702 GN=RAD50 PE=1 SV=2	GO:0000723|GO:0005634|GO:0006281|GO:0016887|GO:0030870
IC05g032750	IC1.0ch05	gene	191653533	191656125	ID=IC05g032750;Alias=g88997	Glycosyltransferase (Fragment) OS=Nicotiana attenuata OX=49451 GN=UGT75C1_0 PE=3 SV=1	UDP-glycosyltransferase 75C1 OS=Solanum lycopersicum OX=4081 GN=UGT75C1 PE=1 SV=1
IC05g032760	IC1.0ch05	gene	191656306	191658930	ID=IC05g032760;Alias=g88998	Glycosyltransferase (Fragment) OS=Nicotiana attenuata OX=49451 GN=UGT75C1_0 PE=3 SV=1	UDP-glycosyltransferase 75C1 OS=Solanum lycopersicum OX=4081 GN=UGT75C1 PE=1 SV=1	GO:0008194
IC05g032770	IC1.0ch05	gene	191664639	191668168	ID=IC05g032770;Alias=g88999	Serine hydroxymethyltransferase OS=Solanum lycopersicum OX=4081 GN=101256090 PE=3 SV=1	Serine hydroxymethyltransferase 4 OS=Arabidopsis thaliana OX=3702 GN=SHM4 PE=1 SV=1	GO:0003824|GO:0004372|GO:0019264|GO:0030170|GO:0035999
IC05g032780	IC1.0ch05	gene	191684538	191686516	ID=IC05g032780;Alias=g89001		Transcription factor FAMA OS=Arabidopsis thaliana OX=3702 GN=FAMA PE=1 SV=1	GO:0046983|GO:0003700|GO:0010052
IC05g032800	IC1.0ch05	gene	191713606	191717061	ID=IC05g032800;Alias=g89005	Repressor of silencing 1 OS=Solanum tuberosum OX=4113 PE=3 SV=1	DNA glycosylase/AP lyase ROS1 OS=Arabidopsis thaliana OX=3702 GN=ROS1 PE=1 SV=2	GO:0003824|GO:0006281|GO:0019104|GO:0035514|GO:0080111|GO:0006284
IC05g032810	IC1.0ch05	gene	191731038	191735303	ID=IC05g032810;Alias=g89007	Dna repair protein rad50 OS=Nicotiana attenuata OX=49451 GN=RAD50 PE=3 SV=1	DNA repair protein RAD50 OS=Arabidopsis thaliana OX=3702 GN=RAD50 PE=1 SV=2
IC05g032820	IC1.0ch05	gene	191746759	191748053	ID=IC05g032820;Alias=g89008	Glycosyltransferase (Fragment) OS=Nicotiana attenuata OX=49451 GN=UGT75C1_0 PE=3 SV=1	UDP-glycosyltransferase 75C1 OS=Solanum lycopersicum OX=4081 GN=UGT75C1 PE=1 SV=1
IC05g032830	IC1.0ch05	gene	191748234	191750858	ID=IC05g032830;Alias=g89009	Glycosyltransferase (Fragment) OS=Nicotiana attenuata OX=49451 GN=UGT75C1_0 PE=3 SV=1	UDP-glycosyltransferase 75C1 OS=Solanum lycopersicum OX=4081 GN=UGT75C1 PE=1 SV=1	GO:0008194
IC05g032840	IC1.0ch05	gene	191756580	191760125	ID=IC05g032840;Alias=g89010	Serine hydroxymethyltransferase OS=Solanum lycopersicum OX=4081 GN=101256090 PE=3 SV=1	Serine hydroxymethyltransferase 4 OS=Arabidopsis thaliana OX=3702 GN=SHM4 PE=1 SV=1	GO:0004372|GO:0019264|GO:0030170|GO:0035999|GO:0003824
IC05g032860	IC1.0ch05	gene	191782046	191784016	ID=IC05g032860;Alias=g89014		Transcription factor FAMA OS=Arabidopsis thaliana OX=3702 GN=FAMA PE=1 SV=1	GO:0046983|GO:0003700|GO:0010052
IC05g032920	IC1.0ch05	gene	191845606	191849755	ID=IC05g032920;Alias=g89024	Repressor of silencing 1 OS=Solanum tuberosum OX=4113 PE=3 SV=1	Protein ROS1C OS=Oryza sativa subsp. japonica OX=39947 GN=ROS1C PE=2 SV=2	GO:0019104|GO:0035514|GO:0080111|GO:0051539|GO:0003824|GO:0006281
IC05g032930	IC1.0ch05	gene	191855130	191864094	ID=IC05g032930;Alias=g89026	O-glucosyltransferase 2 OS=Solanum tuberosum OX=4113 PE=4 SV=1	Crocetin glucosyltransferase, chloroplastic OS=Gardenia jasminoides OX=114476 GN=UGT75L6 PE=1 SV=1	GO:0008194
IC05g032940	IC1.0ch05	gene	191865580	191870558	ID=IC05g032940;Alias=g89027	O-glucosyltransferase 2 OS=Solanum tuberosum OX=4113 PE=4 SV=1	UDP-glycosyltransferase 75C1 OS=Solanum lycopersicum OX=4081 GN=UGT75C1 PE=1 SV=1	GO:0008194
IC05g032950	IC1.0ch05	gene	191873458	191881365	ID=IC05g032950;Alias=g89028	Protein transport protein SEC23 OS=Solanum lycopersicum OX=4081 GN=101255494 PE=3 SV=1	Protein transport protein SEC23 OS=Ustilago maydis (strain 521 / FGSC 9021) OX=237631 GN=SEC23 PE=3 SV=1	GO:0006886|GO:0006888|GO:0008270|GO:0030127|GO:0090114
IC05g032960	IC1.0ch05	gene	191889901	191906070	ID=IC05g032960;Alias=g89029	protein O-GlcNAc transferase OS=Nicotiana tabacum OX=4097 GN=LOC107820440 PE=3 SV=1	Probable UDP-N-acetylglucosamine--peptide N-acetylglucosaminyltransferase SEC OS=Arabidopsis thaliana OX=3702 GN=SEC PE=1 SV=1	GO:0005515|GO:0006493|GO:0016757
IC05g032970	IC1.0ch05	gene	191917226	191922331	ID=IC05g032970;Alias=g89030		Protein FLOWERING LOCUS T OS=Arabidopsis thaliana OX=3702 GN=FT PE=1 SV=2
IC05g032980	IC1.0ch05	gene	191967898	191969724	ID=IC05g032980;Alias=g89031	Organic cation/carnitine transporter 3 OS=Capsicum baccatum OX=33114 GN=CQW23_13232 PE=3 SV=1	Organic cation/carnitine transporter 3 OS=Arabidopsis thaliana OX=3702 GN=OCT3 PE=2 SV=1	GO:0022857|GO:0016021|GO:0055085
IC05g032990	IC1.0ch05	gene	191971189	191978771	ID=IC05g032990;Alias=g89032	RING-type E3 ubiquitin transferase OS=Capsicum baccatum OX=33114 GN=CQW23_13231 PE=4 SV=1	E3 ubiquitin-protein ligase RGLG4 OS=Arabidopsis thaliana OX=3702 GN=RGLG4 PE=1 SV=1
IC05g033010	IC1.0ch05	gene	191991701	191993230	ID=IC05g033010;Alias=g89034		UDP-glycosyltransferase 92A1 OS=Arabidopsis thaliana OX=3702 GN=UGT92A1 PE=2 SV=1	GO:0008194
IC05g033020	IC1.0ch05	gene	191996587	192009930	ID=IC05g033020;Alias=g89035	Peptidase A1 domain-containing protein OS=Capsicum annuum OX=4072 GN=T459_15425 PE=3 SV=1		GO:0004190|GO:0006508
IC05g033050	IC1.0ch05	gene	192138611	192140224	ID=IC05g033050;Alias=g89047	Ras-related protein RABD2a OS=Capsicum baccatum OX=33114 GN=CQW23_13225 PE=4 SV=1	Ras-related protein RABD2a OS=Arabidopsis thaliana OX=3702 GN=RABD2A PE=1 SV=3	GO:0003924|GO:0005525
IC05g033060	IC1.0ch05	gene	192140342	192141367	ID=IC05g033060;Alias=g89048	Phospholipase A(1) DAD1, chloroplastic OS=Capsicum chinense OX=80379 GN=BC332_14431 PE=4 SV=1	Phospholipase A(1) DAD1, chloroplastic OS=Arabidopsis thaliana OX=3702 GN=DAD1 PE=1 SV=1	GO:0006629
IC05g033090	IC1.0ch05	gene	192170052	192173250	ID=IC05g033090;Alias=g89054	Phospholipase A(1) DAD1, chloroplastic OS=Capsicum annuum OX=4072 GN=T459_15421 PE=4 SV=1	Phospholipase A(1) DAD1, chloroplastic OS=Arabidopsis thaliana OX=3702 GN=DAD1 PE=1 SV=1	GO:0006629
IC05g033130	IC1.0ch05	gene	192215209	192216234	ID=IC05g033130;Alias=g89060	Phospholipase A(1) DAD1, chloroplastic OS=Capsicum chinense OX=80379 GN=BC332_14431 PE=4 SV=1	Phospholipase A(1) DAD1, chloroplastic OS=Arabidopsis thaliana OX=3702 GN=DAD1 PE=1 SV=1	GO:0006629
IC05g033140	IC1.0ch05	gene	192248557	192249114	ID=IC05g033140;Alias=g89062	Phospholipase A(1) DAD1, chloroplastic OS=Capsicum chinense OX=80379 GN=BC332_14431 PE=4 SV=1	Phospholipase A(1) DAD1, chloroplastic OS=Arabidopsis thaliana OX=3702 GN=DAD1 PE=1 SV=1	GO:0006629
IC05g033150	IC1.0ch05	gene	192250644	192256557	ID=IC05g033150;Alias=g89063	Dimer_Tnp_hAT domain-containing protein OS=Capsicum chinense OX=80379 GN=BC332_33945 PE=3 SV=1	Phospholipase A(1) DAD1, chloroplastic OS=Arabidopsis thaliana OX=3702 GN=DAD1 PE=1 SV=1	GO:0046983
IC05g033160	IC1.0ch05	gene	192288395	192292237	ID=IC05g033160;Alias=g89064	Phospholipase A(1) DAD1, chloroplastic OS=Capsicum chinense OX=80379 GN=BC332_14096 PE=4 SV=1	Phospholipase A(1) DAD1, chloroplastic OS=Arabidopsis thaliana OX=3702 GN=DAD1 PE=1 SV=1	GO:0006629|GO:0005515
IC05g033170	IC1.0ch05	gene	192304669	192311810	ID=IC05g033170;Alias=g89065	Putative ras-related protein RABD2a-like OS=Solanum chacoense OX=4108 PE=4 SV=1	Ras-related protein RABD2a OS=Arabidopsis thaliana OX=3702 GN=RABD2A PE=1 SV=3	GO:0005525|GO:0003924
IC05g033200	IC1.0ch05	gene	192349000	192350465	ID=IC05g033200;Alias=g89069		Amino acid transporter AVT1I OS=Arabidopsis thaliana OX=3702 GN=AVT1I PE=3 SV=1
IC05g033220	IC1.0ch05	gene	192354122	192355063	ID=IC05g033220;Alias=g89071	NB-ARC domain-containing protein OS=Capsicum baccatum OX=33114 GN=CQW23_13220 PE=3 SV=1	Putative late blight resistance protein homolog R1B-17 OS=Solanum demissum OX=50514 GN=R1B-17 PE=3 SV=1	GO:0043531
IC05g033240	IC1.0ch05	gene	192376558	192378066	ID=IC05g033240;Alias=g89074	NB-ARC domain-containing protein (Fragment) OS=Capsicum chinense OX=80379 GN=BC332_14459 PE=3 SV=1	Late blight resistance protein R1-A OS=Solanum demissum OX=50514 GN=R1A PE=3 SV=1
IC05g033260	IC1.0ch05	gene	192391955	192394777	ID=IC05g033260;Alias=g89076	NB-ARC domain-containing protein OS=Capsicum baccatum OX=33114 GN=CQW23_13291 PE=3 SV=1	Putative late blight resistance protein homolog R1A-10 OS=Solanum demissum OX=50514 GN=R1A-10 PE=3 SV=1	GO:0043531
IC05g033270	IC1.0ch05	gene	192422020	192426896	ID=IC05g033270;Alias=g89077		Zinc finger protein SHOOT GRAVITROPISM 5 OS=Arabidopsis thaliana OX=3702 GN=SGR5 PE=1 SV=1
IC05g033280	IC1.0ch05	gene	192443472	192448938	ID=IC05g033280;Alias=g89078		Late blight resistance protein R1-A OS=Solanum demissum OX=50514 GN=R1A PE=3 SV=1	GO:0043531
IC05g033300	IC1.0ch05	gene	192454275	192455893	ID=IC05g033300;Alias=g89081	NB-ARC domain-containing protein OS=Capsicum baccatum OX=33114 GN=CQW23_13220 PE=3 SV=1	Putative late blight resistance protein homolog R1B-12 OS=Solanum demissum OX=50514 GN=R1B-12 PE=3 SV=2	GO:0043531
IC05g033310	IC1.0ch05	gene	192506136	192509012	ID=IC05g033310;Alias=g89084	NB-ARC domain-containing protein OS=Capsicum baccatum OX=33114 GN=CQW23_13220 PE=3 SV=1	Putative late blight resistance protein homolog R1A-10 OS=Solanum demissum OX=50514 GN=R1A-10 PE=3 SV=1	GO:0043531
IC05g033320	IC1.0ch05	gene	192522870	192532901	ID=IC05g033320;Alias=g89086		Putative late blight resistance protein homolog R1B-16 OS=Solanum demissum OX=50514 GN=R1B-16 PE=3 SV=1	GO:0043531
IC05g033330	IC1.0ch05	gene	192541832	192548734	ID=IC05g033330;Alias=g89087	NB-ARC domain-containing protein OS=Capsicum baccatum OX=33114 GN=CQW23_13291 PE=3 SV=1	Putative late blight resistance protein homolog R1B-14 OS=Solanum demissum OX=50514 GN=R1B-14 PE=3 SV=1	GO:0043531
IC05g033340	IC1.0ch05	gene	192562486	192564301	ID=IC05g033340;Alias=g89088	C2H2-type domain-containing protein OS=Solanum lycopersicum OX=4081 GN=101268284 PE=4 SV=1	Protein indeterminate-domain 14 OS=Arabidopsis thaliana OX=3702 GN=IDD14 PE=1 SV=1
IC05g033350	IC1.0ch05	gene	192574583	192576045	ID=IC05g033350;Alias=g89090		Amino acid transporter AVT1I OS=Arabidopsis thaliana OX=3702 GN=AVT1I PE=3 SV=1
IC05g033360	IC1.0ch05	gene	192587984	192591874	ID=IC05g033360;Alias=g89091		Putative late blight resistance protein homolog R1B-17 OS=Solanum demissum OX=50514 GN=R1B-17 PE=3 SV=1	GO:0043531
IC05g033370	IC1.0ch05	gene	192595240	192596650	ID=IC05g033370;Alias=g89092		Amino acid transporter AVT1I OS=Arabidopsis thaliana OX=3702 GN=AVT1I PE=3 SV=1
IC05g033380	IC1.0ch05	gene	192608283	192609974	ID=IC05g033380;Alias=g89094	C2H2-type domain-containing protein OS=Solanum lycopersicum OX=4081 GN=101268284 PE=4 SV=1	Protein indeterminate-domain 14 OS=Arabidopsis thaliana OX=3702 GN=IDD14 PE=1 SV=1
IC05g033390	IC1.0ch05	gene	192620693	192623596	ID=IC05g033390;Alias=g89095	NB-ARC domain-containing protein OS=Capsicum baccatum OX=33114 GN=CQW23_13198 PE=3 SV=1	Putative late blight resistance protein homolog R1B-17 OS=Solanum demissum OX=50514 GN=R1B-17 PE=3 SV=1	GO:0043531
IC05g033400	IC1.0ch05	gene	192675561	192678446	ID=IC05g033400;Alias=g89101		Putative late blight resistance protein homolog R1B-13 OS=Solanum demissum OX=50514 GN=R1B-13 PE=3 SV=1	GO:0043531
IC05g033420	IC1.0ch05	gene	192699285	192701141	ID=IC05g033420;Alias=g89104	Putative ribonuclease h protein (Fragment) OS=Nicotiana attenuata OX=49451 GN=A4A49_55661 PE=4 SV=1	Putative ribonuclease H protein At1g65750 OS=Arabidopsis thaliana OX=3702 GN=At1g65750 PE=3 SV=1	GO:0003676|GO:0004523
IC05g033440	IC1.0ch05	gene	192738808	192741606	ID=IC05g033440;Alias=g89106	NB-ARC domain-containing protein OS=Capsicum baccatum OX=33114 GN=CQW23_13220 PE=3 SV=1	Putative late blight resistance protein homolog R1A-10 OS=Solanum demissum OX=50514 GN=R1A-10 PE=3 SV=1	GO:0043531
IC05g033450	IC1.0ch05	gene	192749749	192750837	ID=IC05g033450;Alias=g89107	NB-ARC domain-containing protein OS=Capsicum baccatum OX=33114 GN=CQW23_13208 PE=3 SV=1	Putative late blight resistance protein homolog R1B-8 OS=Solanum demissum OX=50514 GN=R1B-8 PE=5 SV=1	GO:0043531
IC05g033460	IC1.0ch05	gene	192763351	192767871	ID=IC05g033460;Alias=g89108	NB-ARC domain-containing protein OS=Capsicum baccatum OX=33114 GN=CQW23_13198 PE=3 SV=1	Putative late blight resistance protein homolog R1A-10 OS=Solanum demissum OX=50514 GN=R1A-10 PE=3 SV=1	GO:0043531
IC05g033480	IC1.0ch05	gene	192841381	192843590	ID=IC05g033480;Alias=g89112		Putative late blight resistance protein homolog R1B-12 OS=Solanum demissum OX=50514 GN=R1B-12 PE=3 SV=2	GO:0043531
IC05g033490	IC1.0ch05	gene	192845929	192847846	ID=IC05g033490;Alias=g89113		Amino acid transporter AVT1I OS=Arabidopsis thaliana OX=3702 GN=AVT1I PE=3 SV=1
IC05g033500	IC1.0ch05	gene	192857894	192862165	ID=IC05g033500;Alias=g89115	NB-ARC domain-containing protein OS=Capsicum baccatum OX=33114 GN=CQW23_13220 PE=3 SV=1	Late blight resistance protein R1-A OS=Solanum demissum OX=50514 GN=R1A PE=3 SV=1	GO:0043531
IC05g033510	IC1.0ch05	gene	192875698	192880747	ID=IC05g033510;Alias=g89116	C2H2-type domain-containing protein OS=Solanum lycopersicum OX=4081 GN=101268284 PE=4 SV=1	Zinc finger protein SHOOT GRAVITROPISM 5 OS=Arabidopsis thaliana OX=3702 GN=SGR5 PE=1 SV=1
IC05g033520	IC1.0ch05	gene	192927269	192933371	ID=IC05g033520;Alias=g89120		Late blight resistance protein R1-A OS=Solanum demissum OX=50514 GN=R1A PE=3 SV=1	GO:0043531
IC05g033530	IC1.0ch05	gene	192941439	192942918	ID=IC05g033530;Alias=g89121	NB-ARC domain-containing protein OS=Capsicum baccatum OX=33114 GN=CQW23_13291 PE=3 SV=1	Putative late blight resistance protein homolog R1B-8 OS=Solanum demissum OX=50514 GN=R1B-8 PE=5 SV=1	GO:0005515
IC05g033540	IC1.0ch05	gene	192943105	192948681	ID=IC05g033540;Alias=g89122		Putative late blight resistance protein homolog R1B-14 OS=Solanum demissum OX=50514 GN=R1B-14 PE=3 SV=1	GO:0043531
IC05g033570	IC1.0ch05	gene	192967699	192972001	ID=IC05g033570;Alias=g89126	NB-ARC domain-containing protein OS=Capsicum chinense OX=80379 GN=BC332_14106 PE=3 SV=1	Putative late blight resistance protein homolog R1A-10 OS=Solanum demissum OX=50514 GN=R1A-10 PE=3 SV=1	GO:0043531|GO:0005515
IC05g033590	IC1.0ch05	gene	192983998	192985698	ID=IC05g033590;Alias=g89128	NB-ARC domain-containing protein OS=Capsicum baccatum OX=33114 GN=CQW23_13208 PE=3 SV=1	Putative late blight resistance protein homolog R1B-17 OS=Solanum demissum OX=50514 GN=R1B-17 PE=3 SV=1	GO:0043531
IC05g033600	IC1.0ch05	gene	192985852	192986968	ID=IC05g033600;Alias=g89129	NB-ARC domain-containing protein OS=Capsicum chinense OX=80379 GN=BC332_14102 PE=3 SV=1	Putative late blight resistance protein homolog R1B-13 OS=Solanum demissum OX=50514 GN=R1B-13 PE=3 SV=1
IC05g033610	IC1.0ch05	gene	192987789	192989248	ID=IC05g033610;Alias=g89130		Amino acid transporter AVT1I OS=Arabidopsis thaliana OX=3702 GN=AVT1I PE=3 SV=1
IC05g033620	IC1.0ch05	gene	193032425	193035337	ID=IC05g033620;Alias=g89133		Putative late blight resistance protein homolog R1B-17 OS=Solanum demissum OX=50514 GN=R1B-17 PE=3 SV=1	GO:0043531
IC05g033630	IC1.0ch05	gene	193039240	193039907	ID=IC05g033630;Alias=g89134	Serine hydroxymethyltransferase OS=Solanum tuberosum OX=4113 GN=102599354 PE=3 SV=1	Serine hydroxymethyltransferase, mitochondrial OS=Pisum sativum OX=3888 PE=1 SV=1	GO:0003824|GO:0004372|GO:0019264|GO:0030170|GO:0035999
IC05g033640	IC1.0ch05	gene	193101328	193103003	ID=IC05g033640;Alias=g89136	C2H2-type domain-containing protein OS=Solanum lycopersicum OX=4081 GN=101268284 PE=4 SV=1	Zinc finger protein SHOOT GRAVITROPISM 5 OS=Arabidopsis thaliana OX=3702 GN=SGR5 PE=1 SV=1
IC05g033680	IC1.0ch05	gene	193131584	193134421	ID=IC05g033680;Alias=g89140	NB-ARC domain-containing protein OS=Capsicum chinense OX=80379 GN=BC332_14106 PE=3 SV=1	Putative late blight resistance protein homolog R1B-17 OS=Solanum demissum OX=50514 GN=R1B-17 PE=3 SV=1	GO:0043531
IC05g033690	IC1.0ch05	gene	193142133	193144607	ID=IC05g033690;Alias=g89141	C2H2-type domain-containing protein OS=Solanum lycopersicum OX=4081 GN=101268284 PE=4 SV=1	Zinc finger protein SHOOT GRAVITROPISM 5 OS=Arabidopsis thaliana OX=3702 GN=SGR5 PE=1 SV=1
IC05g033710	IC1.0ch05	gene	193158973	193161885	ID=IC05g033710;Alias=g89143		Putative late blight resistance protein homolog R1B-17 OS=Solanum demissum OX=50514 GN=R1B-17 PE=3 SV=1	GO:0043531
IC05g033720	IC1.0ch05	gene	193167265	193170606	ID=IC05g033720;Alias=g89144	Protein SHOOT GRAVITROPISM 5 OS=Capsicum baccatum OX=33114 GN=CQW23_13290 PE=4 SV=1	Protein indeterminate-domain 14 OS=Arabidopsis thaliana OX=3702 GN=IDD14 PE=1 SV=1
IC05g033730	IC1.0ch05	gene	193176559	193181560	ID=IC05g033730;Alias=g89145	Glutamate decarboxylase OS=Solanum chacoense OX=4108 PE=3 SV=1	Glutamate decarboxylase OS=Petunia hybrida OX=4102 GN=GAD PE=1 SV=1	GO:0004351|GO:0006536|GO:0030170|GO:0016830|GO:0019752|GO:0003824
IC05g033740	IC1.0ch05	gene	193185435	193192848	ID=IC05g033740;Alias=g89146	UTP--glucose-1-phosphate uridylyltransferase OS=Solanum lycopersicum OX=4081 GN=101250892 PE=3 SV=1	UTP--glucose-1-phosphate uridylyltransferase OS=Solanum tuberosum OX=4113 PE=1 SV=3	GO:0070569|GO:0003983|GO:0006011
IC05g033750	IC1.0ch05	gene	193201201	193203127	ID=IC05g033750;Alias=g89147	60S ribosomal protein L6 OS=Solanum tuberosum OX=4113 GN=102594318 PE=3 SV=1	60S ribosomal protein L6 OS=Mesembryanthemum crystallinum OX=3544 GN=RPL6 PE=2 SV=1	GO:0003735|GO:0005840|GO:0006412
IC05g033770	IC1.0ch05	gene	193215620	193224499	ID=IC05g033770;Alias=g89149	E3 ubiquitin-protein ligase UPL5-like OS=Nicotiana sylvestris OX=4096 GN=LOC104212547 PE=4 SV=1	E3 ubiquitin-protein ligase UPL5 OS=Arabidopsis thaliana OX=3702 GN=UPL5 PE=1 SV=1	GO:0005515|GO:0004842
IC05g033780	IC1.0ch05	gene	193237084	193241855	ID=IC05g033780;Alias=g89151	ER membrane protein complex subunit 3 OS=Solanum tuberosum OX=4113 GN=102593120 PE=3 SV=1	ER membrane protein complex subunit 3 OS=Bos taurus OX=9913 GN=EMC3 PE=2 SV=3	GO:0016020
IC05g033790	IC1.0ch05	gene	193245668	193249253	ID=IC05g033790;Alias=g89152	Putative rho GDP-dissociation inhibitor 1-like OS=Solanum chacoense OX=4108 PE=3 SV=1	Rho GDP-dissociation inhibitor 1 OS=Arabidopsis thaliana OX=3702 GN=GDI1 PE=1 SV=1	GO:0005094|GO:0005737
IC05g033810	IC1.0ch05	gene	193257158	193260459	ID=IC05g033810;Alias=g89154	U4/U6.U5 tri-snRNP-associated protein 2-like OS=Nicotiana tabacum OX=4097 GN=LOC107777708 PE=4 SV=1	U4/U6.U5 tri-snRNP-associated protein 2 OS=Pongo abelii OX=9601 GN=USP39 PE=2 SV=1	GO:0008270|GO:0000245|GO:0006397|GO:0004843|GO:0016579
IC05g033820	IC1.0ch05	gene	193262791	193263171	ID=IC05g033820;Alias=g89155	Cystatin OS=Solanum tuberosum OX=4113 GN=102592439 PE=4 SV=1	Cysteine proteinase inhibitor 5 OS=Arabidopsis thaliana OX=3702 GN=CYS5 PE=2 SV=2	GO:0004869
IC05g033830	IC1.0ch05	gene	193267454	193279651	ID=IC05g033830;Alias=g89156	Mo25 family protein OS=Solanum lycopersicum OX=4081 GN=101248878 PE=3 SV=1	Putative MO25-like protein At5g47540 OS=Arabidopsis thaliana OX=3702 GN=At5g47540 PE=2 SV=1
IC05g033840	IC1.0ch05	gene	193286372	193287602	ID=IC05g033840;Alias=g89157	Putative ras-related protein RABA5a-like OS=Solanum chacoense OX=4108 PE=4 SV=1	Ras-related protein RABA5a OS=Arabidopsis thaliana OX=3702 GN=RABA5A PE=1 SV=1	GO:0003924|GO:0005525
IC05g033850	IC1.0ch05	gene	193293105	193294727	ID=IC05g033850;Alias=g89158	Scarecrow-like protein 5 OS=Capsicum chinense OX=80379 GN=BC332_14473 PE=3 SV=1	Scarecrow-like protein 13 OS=Arabidopsis thaliana OX=3702 GN=SCL13 PE=2 SV=2
IC05g033860	IC1.0ch05	gene	193324504	193331487	ID=IC05g033860;Alias=g89159	OBERON-like protein OS=Solanum tuberosum OX=4113 GN=102590088 PE=4 SV=1	OBERON-like protein OS=Nicotiana benthamiana OX=4100 GN=PVIP PE=1 SV=1
IC05g033870	IC1.0ch05	gene	193336270	193340623	ID=IC05g033870;Alias=g89160	CASP-like protein OS=Solanum tuberosum OX=4113 GN=102589760 PE=3 SV=1	CASP-like protein 2B1 OS=Vitis vinifera OX=29760 GN=GSVIVT00013502001 PE=2 SV=1
IC05g033880	IC1.0ch05	gene	193343151	193357687	ID=IC05g033880;Alias=g89161	Transcriptional adapter OS=Solanum tuberosum OX=4113 GN=102589430 PE=4 SV=1	Transcriptional adapter ADA2b OS=Arabidopsis thaliana OX=3702 GN=ADA2B PE=1 SV=1	GO:0005515|GO:0003713|GO:0006357|GO:0035065|GO:0008270
IC05g033890	IC1.0ch05	gene	193367180	193368765	ID=IC05g033890;Alias=g89163		Accumulation-associated protein OS=Staphylococcus epidermidis (strain ATCC 12228 / FDA PCI 1200) OX=176280 GN=SE_0175 PE=3 SV=1	GO:0046872
IC05g033900	IC1.0ch05	gene	193375049	193380819	ID=IC05g033900;Alias=g89164	AKIN beta2 OS=Solanum tuberosum OX=4113 GN=102588777 PE=3 SV=1	SNF1-related protein kinase regulatory subunit beta-2 OS=Arabidopsis thaliana OX=3702 GN=KINB2 PE=1 SV=1	GO:0005515
IC05g033910	IC1.0ch05	gene	193385009	193393330	ID=IC05g033910;Alias=g89165	Nudix hydrolase 2 OS=Nicotiana attenuata OX=49451 GN=NUDT2_3 PE=3 SV=1	Nudix hydrolase 2 OS=Arabidopsis thaliana OX=3702 GN=NUDT2 PE=1 SV=1	GO:0016787
IC05g033920	IC1.0ch05	gene	193399299	193409667	ID=IC05g033920;Alias=g89166	Putative histone-arginine methyltransferase CARM1 OS=Capsicum chinense OX=80379 GN=BC332_14484 PE=4 SV=1	Probable histone-arginine methyltransferase 1.3 OS=Arabidopsis thaliana OX=3702 GN=PRMT13 PE=1 SV=3	GO:0016274|GO:0018216
IC05g033930	IC1.0ch05	gene	193410612	193426347	ID=IC05g033930;Alias=g89167	Kinesin-like protein OS=Solanum lycopersicum OX=4081 GN=101245362 PE=3 SV=1	Kinesin-like protein KIN-13A OS=Arabidopsis thaliana OX=3702 GN=KIN13A PE=1 SV=1	GO:0005524|GO:0007018|GO:0008017|GO:1990939|GO:0046872|GO:0003777
IC05g033950	IC1.0ch05	gene	193454988	193458109	ID=IC05g033950;Alias=g89169	protein-synthesizing GTPase OS=Solanum lycopersicum OX=4081 PE=4 SV=1	Eukaryotic translation initiation factor 2 subunit 3 OS=Homo sapiens OX=9606 GN=EIF2S3 PE=1 SV=3	GO:0003924|GO:0005525|GO:0000049
IC05g033960	IC1.0ch05	gene	193465140	193465919	ID=IC05g033960;Alias=g89170	Chaperone protein dnaJ OS=Solanum tuberosum OX=4113 GN=102600671 PE=4 SV=1	Chaperone protein dnaJ 49 OS=Arabidopsis thaliana OX=3702 GN=ATJ49 PE=2 SV=2
IC05g033970	IC1.0ch05	gene	193483697	193486727	ID=IC05g033970;Alias=g89173	protein-synthesizing GTPase OS=Solanum lycopersicum OX=4081 PE=4 SV=1	Eukaryotic translation initiation factor 2 subunit 3 OS=Gallus gallus OX=9031 GN=EIF2S3 PE=1 SV=1	GO:0005525|GO:0000049|GO:0003924
IC05g033980	IC1.0ch05	gene	193493481	193497021	ID=IC05g033980;Alias=g89174	Chaperone protein dnaJ OS=Solanum tuberosum OX=4113 GN=102600671 PE=4 SV=1	Chaperone protein dnaJ 49 OS=Arabidopsis thaliana OX=3702 GN=ATJ49 PE=2 SV=2
IC05g033990	IC1.0ch05	gene	193499967	193506760	ID=IC05g033990;Alias=g89175	Dynein light chain OS=Actinidia chinensis var. chinensis OX=1590841 GN=CEY00_Acc33092 PE=3 SV=1	Dynein light chain 1, cytoplasmic OS=Caenorhabditis elegans OX=6239 GN=dlc-1 PE=1 SV=1	GO:0005875|GO:0007017|GO:0030286
IC05g034000	IC1.0ch05	gene	193516440	193519506	ID=IC05g034000;Alias=g89176	Epoxide hydrolase OS=Solanum tuberosum OX=4113 GN=102577626 PE=4 SV=1	Epoxide hydrolase A OS=Mycobacterium tuberculosis (strain ATCC 25618 / H37Rv) OX=83332 GN=ephA PE=1 SV=1	GO:0003824
IC05g034010	IC1.0ch05	gene	193521873	193522862	ID=IC05g034010;Alias=g89177	Polygalacturonase inhibiting protein OS=Solanum torvum OX=119830 PE=2 SV=1	Polygalacturonase inhibitor OS=Pyrus communis OX=23211 GN=PGIP PE=1 SV=1	GO:0005515
IC05g034020	IC1.0ch05	gene	193524892	193529007	ID=IC05g034020;Alias=g89178	Epoxide hydrolase OS=Solanum tuberosum OX=4113 GN=102577626 PE=4 SV=1	Epoxide hydrolase A OS=Mycobacterium tuberculosis (strain ATCC 25618 / H37Rv) OX=83332 GN=ephA PE=1 SV=1	GO:0003824
IC05g034040	IC1.0ch05	gene	193534452	193536604	ID=IC05g034040;Alias=g89180	Pectinesterase OS=Solanum lycopersicum OX=4081 PE=3 SV=1	Probable pectinesterase/pectinesterase inhibitor 58 OS=Arabidopsis thaliana OX=3702 GN=PME58 PE=2 SV=1	GO:0004857|GO:0030599|GO:0042545
IC05g034050	IC1.0ch05	gene	193538326	193551378	ID=IC05g034050;Alias=g89181	IBR3 (IBA-RESPONSE 3) OS=Solanum tuberosum OX=4113 GN=102587144 PE=3 SV=1	Probable acyl-CoA dehydrogenase IBR3 OS=Arabidopsis thaliana OX=3702 GN=IBR3 PE=1 SV=1	GO:0016627|GO:0050660
IC05g034060	IC1.0ch05	gene	193572413	193573697	ID=IC05g034060;Alias=g89182	Bet v I/Major latex protein domain-containing protein OS=Solanum lycopersicum OX=4081 GN=101266638 PE=4 SV=1	Pathogenesis-related protein STH-2 OS=Solanum tuberosum OX=4113 GN=STH-2 PE=2 SV=1	GO:0006952|GO:0004864|GO:0009738|GO:0010427|GO:0038023
IC05g034070	IC1.0ch05	gene	193583402	193589886	ID=IC05g034070;Alias=g89183	Two-component response regulator OS=Capsicum baccatum OX=33114 GN=CQW23_13309 PE=3 SV=1	Two-component response regulator ARR1 OS=Arabidopsis thaliana OX=3702 GN=ARR1 PE=1 SV=2	GO:0000160|GO:0003677|GO:0003700|GO:0007165
IC05g034080	IC1.0ch05	gene	193593571	193600081	ID=IC05g034080;Alias=g89184	Two-component response regulator OS=Capsicum baccatum OX=33114 GN=CQW23_13309 PE=3 SV=1	Two-component response regulator ARR1 OS=Arabidopsis thaliana OX=3702 GN=ARR1 PE=1 SV=2	GO:0000160|GO:0003677|GO:0003700|GO:0007165
IC05g034090	IC1.0ch05	gene	193601822	193605622	ID=IC05g034090;Alias=g89185	GATA transcription factor 15 OS=Solanum tuberosum OX=4113 GN=102585472 PE=4 SV=1	GATA transcription factor 15 OS=Arabidopsis thaliana OX=3702 GN=GATA15 PE=2 SV=2	GO:0006355|GO:0008270|GO:0043565
IC05g034110	IC1.0ch05	gene	193627946	193635877	ID=IC05g034110;Alias=g89187		Transcription factor MYB111 OS=Arabidopsis thaliana OX=3702 GN=MYB111 PE=1 SV=1
IC05g034120	IC1.0ch05	gene	193643641	193650657	ID=IC05g034120;Alias=g89188	Telomere repeat-binding protein 5 OS=Capsicum chinense OX=80379 GN=BC332_14192 PE=4 SV=1	Telomere repeat-binding protein 4 OS=Arabidopsis thaliana OX=3702 GN=TRP4 PE=1 SV=1	GO:0005515
IC05g034130	IC1.0ch05	gene	193658625	193664037	ID=IC05g034130;Alias=g89189	XH/XS domain-containing protein OS=Solanum tuberosum OX=4113 PE=4 SV=1	Protein INVOLVED IN DE NOVO 2 OS=Arabidopsis thaliana OX=3702 GN=IDN2 PE=1 SV=1	GO:0031047
IC05g034140	IC1.0ch05	gene	193678405	193690323	ID=IC05g034140;Alias=g89190	Putative glucan endo-1,3-beta-glucosidase-like OS=Solanum chacoense OX=4108 PE=3 SV=1	Glucan endo-1,3-beta-glucosidase OS=Triticum aestivum OX=4565 GN=GLC1 PE=2 SV=1	GO:0004553|GO:0005975
IC05g034180	IC1.0ch05	gene	193759651	193770093	ID=IC05g034180;Alias=g89199	dolichyl-phosphate beta-glucosyltransferase OS=Capsicum annuum OX=4072 GN=T459_15448 PE=3 SV=1	Dolichyl-phosphate beta-glucosyltransferase OS=Homo sapiens OX=9606 GN=ALG5 PE=1 SV=1
IC05g034200	IC1.0ch05	gene	193802229	193808566	ID=IC05g034200;Alias=g89204	dolichyl-phosphate beta-glucosyltransferase OS=Capsicum annuum OX=4072 GN=T459_15448 PE=3 SV=1	Dolichyl-phosphate beta-glucosyltransferase OS=Homo sapiens OX=9606 GN=ALG5 PE=1 SV=1
IC05g034210	IC1.0ch05	gene	193813329	193818150	ID=IC05g034210;Alias=g89205	dolichyl-phosphate beta-glucosyltransferase OS=Capsicum annuum OX=4072 GN=T459_15448 PE=3 SV=1	Dolichyl-phosphate beta-glucosyltransferase OS=Homo sapiens OX=9606 GN=ALG5 PE=1 SV=1
IC05g034230	IC1.0ch05	gene	193830087	193838896	ID=IC05g034230;Alias=g89208	Uroporphyrinogen decarboxylase OS=Solanum tuberosum OX=4113 GN=102582223 PE=3 SV=1	Uroporphyrinogen decarboxylase, chloroplastic OS=Nicotiana tabacum OX=4097 GN=DCUP PE=1 SV=1	GO:0004853|GO:0006779
IC05g034240	IC1.0ch05	gene	193840706	193842792	ID=IC05g034240;Alias=g89209	Actin OS=Nyssa sinensis OX=561372 GN=F0562_026145 PE=3 SV=1	Actin-58 OS=Solanum tuberosum OX=4113 GN=AC58 PE=3 SV=1
IC05g034250	IC1.0ch05	gene	193842801	193852856	ID=IC05g034250;Alias=g89210	Very-long-chain enoyl-CoA reductase OS=Capsicum annuum OX=4072 GN=T459_15450 PE=3 SV=1	Very-long-chain enoyl-CoA reductase OS=Arabidopsis thaliana OX=3702 GN=ECR PE=1 SV=1	GO:0006629|GO:0016627
IC05g034260	IC1.0ch05	gene	193854459	193857294	ID=IC05g034260;Alias=g89211	DNA/RNA-binding protein Kin17 WH-like domain-containing protein OS=Nicotiana attenuata OX=49451 GN=A4A49_16041 PE=3 SV=1	KIN17-like protein OS=Arabidopsis thaliana OX=3702 GN=KIN17 PE=1 SV=1
IC05g034280	IC1.0ch05	gene	193897297	193898376	ID=IC05g034280;Alias=g89215		Dof zinc finger protein DOF3.6 OS=Arabidopsis thaliana OX=3702 GN=DOF3.6 PE=1 SV=2	GO:0003677|GO:0006355
IC05g034300	IC1.0ch05	gene	193908363	193916356	ID=IC05g034300;Alias=g89217		CASP-like protein 4C2 OS=Populus trichocarpa OX=3694 GN=POPTRDRAFT_822486 PE=3 SV=1
IC05g034320	IC1.0ch05	gene	193928775	193932187	ID=IC05g034320;Alias=g89219		UDP-glucuronic acid decarboxylase 6 OS=Arabidopsis thaliana OX=3702 GN=UXS6 PE=2 SV=1	GO:0042732|GO:0048040|GO:0070403
IC05g034330	IC1.0ch05	gene	193933246	193942837	ID=IC05g034330;Alias=g89220	methionine--tRNA ligase OS=Capsicum baccatum OX=33114 GN=CQW23_13375 PE=3 SV=1	Methionine--tRNA ligase, chloroplastic/mitochondrial OS=Arabidopsis thaliana OX=3702 GN=OVA1 PE=2 SV=1	GO:0004825|GO:0000166|GO:0004812|GO:0005524|GO:0006418|GO:0006431
IC05g034340	IC1.0ch05	gene	193950350	193950661	ID=IC05g034340;Alias=g89221	Histone H4 OS=Eucalyptus grandis OX=71139 GN=EUGRSUZ_A00511 PE=3 SV=1	Histone H4 OS=Glycine max OX=3847 PE=3 SV=1	GO:0046982|GO:0003677|GO:0000786
IC05g034350	IC1.0ch05	gene	193958428	193962493	ID=IC05g034350;Alias=g89222	ACT domain-containing protein ACR OS=Capsicum annuum OX=4072 GN=T459_15469 PE=4 SV=1	ACT domain-containing protein ACR9 OS=Arabidopsis thaliana OX=3702 GN=ACR9 PE=2 SV=1
IC05g034360	IC1.0ch05	gene	193964063	193971764	ID=IC05g034360;Alias=g89223	Elongator complex protein 1 OS=Capsicum annuum OX=4072 GN=T459_15470 PE=3 SV=1	Elongator complex protein 1 OS=Arabidopsis thaliana OX=3702 GN=ELP1 PE=1 SV=1	GO:0002098|GO:0033588|GO:0005515
IC05g034370	IC1.0ch05	gene	193975591	193980797	ID=IC05g034370;Alias=g89224	oxoglutarate dehydrogenase (succinyl-transferring) OS=Capsicum annuum OX=4072 GN=T459_15471 PE=3 SV=1	2-oxoglutarate dehydrogenase, mitochondrial OS=Dictyostelium discoideum OX=44689 GN=ogdh PE=3 SV=1	GO:0004591|GO:0006099|GO:0030976|GO:0016624
IC05g034380	IC1.0ch05	gene	193984272	193985390	ID=IC05g034380;Alias=g89225	Dopamine beta-monooxygenase OS=Solanum tuberosum OX=4113 PE=4 SV=1	Cytochrome b561 and DOMON domain-containing protein At5g47530 OS=Arabidopsis thaliana OX=3702 GN=At5g47530 PE=2 SV=1
IC05g034390	IC1.0ch05	gene	193997229	193997732	ID=IC05g034390;Alias=g89226	zinc finger protein ZAT11-like OS=Nicotiana tabacum OX=4097 GN=LOC107809144 PE=4 SV=1	Zinc finger protein ZAT11 OS=Arabidopsis thaliana OX=3702 GN=ZAT11 PE=2 SV=1
IC05g034400	IC1.0ch05	gene	194016117	194016635	ID=IC05g034400;Alias=g89227	C2H2-type domain-containing protein OS=Capsicum baccatum OX=33114 GN=CQW23_13370 PE=4 SV=1	Zinc finger protein ZAT11 OS=Arabidopsis thaliana OX=3702 GN=ZAT11 PE=2 SV=1
IC05g034410	IC1.0ch05	gene	194029717	194034555	ID=IC05g034410;Alias=g89228	DDE Tnp4 domain-containing protein OS=Solanum lycopersicum OX=4081 GN=101259157 PE=3 SV=1	Protein ALP1-like OS=Arabidopsis thaliana OX=3702 GN=At3g55350 PE=2 SV=1
IC05g034420	IC1.0ch05	gene	194044157	194046685	ID=IC05g034420;Alias=g89229	Receptor-like protein kinase THESEUS 1 OS=Capsicum baccatum OX=33114 GN=CQW23_13369 PE=4 SV=1	Receptor-like protein kinase THESEUS 1 OS=Arabidopsis thaliana OX=3702 GN=THE1 PE=1 SV=1	GO:0004672|GO:0005524|GO:0006468
IC05g034430	IC1.0ch05	gene	194065364	194068067	ID=IC05g034430;Alias=g89230	50S ribosomal protein L23, chloroplastic OS=Prunus yedoensis var. nudiflora OX=2094558 GN=Pyn_27720 PE=3 SV=1	60S ribosomal protein L23a OS=Daucus carota OX=4039 GN=RPL23A PE=2 SV=1	GO:0003735|GO:0005840|GO:0006412
IC05g034440	IC1.0ch05	gene	194093151	194096725	ID=IC05g034440;Alias=g89233	Protein-tyrosine-phosphatase MKP1 OS=Capsicum chinense OX=80379 GN=BC332_14252 PE=4 SV=1	Protein-tyrosine-phosphatase MKP1 OS=Arabidopsis thaliana OX=3702 GN=MKP1 PE=1 SV=1	GO:0004725|GO:0016311|GO:0006470|GO:0008138|GO:0016791
IC05g034450	IC1.0ch05	gene	194108067	194118590	ID=IC05g034450;Alias=g89234	Beta-hexosaminidase OS=Solanum chacoense OX=4108 PE=3 SV=1	Beta-hexosaminidase 1 OS=Arabidopsis thaliana OX=3702 GN=HEXO1 PE=1 SV=1	GO:0004553|GO:0005975|GO:0004563
IC05g034460	IC1.0ch05	gene	194131660	194137489	ID=IC05g034460;Alias=g89235	Cation efflux protein cytoplasmic domain-containing protein OS=Solanum lycopersicum OX=4081 GN=101257769 PE=4 SV=1	Metal tolerance protein 5 OS=Oryza sativa subsp. japonica OX=39947 GN=MTP5 PE=2 SV=1	GO:0006812|GO:0008324|GO:0016021|GO:0055085
IC05g034470	IC1.0ch05	gene	194144004	194153242	ID=IC05g034470;Alias=g89236	Sulfate transporter 4.1-like protein OS=Solanum lycopersicum OX=4081 GN=101257470 PE=2 SV=1	Probable sulfate transporter 4.2 OS=Arabidopsis thaliana OX=3702 GN=SULTR4;2 PE=2 SV=2	GO:0008272|GO:0015116|GO:0016021|GO:0008271|GO:0016020|GO:0055085
IC05g034490	IC1.0ch05	gene	194159232	194164744	ID=IC05g034490;Alias=g89238	Dehydroascorbate reductase OS=Capsicum annuum OX=4072 GN=DHAR PE=2 SV=1	Glutathione S-transferase DHAR2 OS=Arabidopsis thaliana OX=3702 GN=DHAR2 PE=1 SV=1	GO:0005515|GO:0006749|GO:0033355|GO:0045174|GO:0098869
IC05g034510	IC1.0ch05	gene	194179096	194180298	ID=IC05g034510;Alias=g89240	Dirigent protein OS=Nicotiana tabacum OX=4097 GN=LOC107777259 PE=3 SV=1	Dirigent protein 9 OS=Arabidopsis thaliana OX=3702 GN=DIR9 PE=2 SV=1
IC05g034520	IC1.0ch05	gene	194181437	194182174	ID=IC05g034520;Alias=g89241	Dirigent protein OS=Solanum tuberosum OX=4113 PE=3 SV=1	Dirigent protein 18 OS=Arabidopsis thaliana OX=3702 GN=DIR18 PE=2 SV=1
IC05g034530	IC1.0ch05	gene	194200199	194201695	ID=IC05g034530;Alias=g89243	F-box/FBD/LRR-repeat protein At1g13570-like OS=Nicotiana tabacum OX=4097 GN=LOC107819839 PE=4 SV=1	F-box/FBD/LRR-repeat protein At1g13570 OS=Arabidopsis thaliana OX=3702 GN=At1g13570 PE=2 SV=1	GO:0005515
IC05g034540	IC1.0ch05	gene	194205634	194207046	ID=IC05g034540;Alias=g89244	F-boxfbd/lrr-repeat protein OS=Nicotiana attenuata OX=49451 GN=A4A49_11610 PE=4 SV=1	F-box/FBD/LRR-repeat protein At1g13570 OS=Arabidopsis thaliana OX=3702 GN=At1g13570 PE=2 SV=1	GO:0005515
IC05g034550	IC1.0ch05	gene	194213338	194215131	ID=IC05g034550;Alias=g89245		F-box/FBD/LRR-repeat protein At1g13570 OS=Arabidopsis thaliana OX=3702 GN=At1g13570 PE=2 SV=1	GO:0005515
IC05g034560	IC1.0ch05	gene	194223090	194224457	ID=IC05g034560;Alias=g89248	F-box/FBD/LRR-repeat protein At1g13570-like OS=Nicotiana tabacum OX=4097 GN=LOC107819844 PE=4 SV=1	F-box/FBD/LRR-repeat protein At1g13570 OS=Arabidopsis thaliana OX=3702 GN=At1g13570 PE=2 SV=1
IC05g034570	IC1.0ch05	gene	194224548	194232167	ID=IC05g034570;Alias=g89249	ALA-interacting subunit OS=Solanum chacoense OX=4108 PE=3 SV=1	ALA-interacting subunit 1 OS=Arabidopsis thaliana OX=3702 GN=ALIS1 PE=1 SV=1	GO:0016020
IC05g034580	IC1.0ch05	gene	194233643	194236573	ID=IC05g034580;Alias=g89250	60S ribosomal protein L35-2 OS=Capsicum annuum OX=4072 GN=T459_13875 PE=3 SV=1	60S ribosomal protein L35 OS=Euphorbia esula OX=3993 GN=RPL35 PE=2 SV=1	GO:0003735|GO:0005840|GO:0006412
IC05g034590	IC1.0ch05	gene	194242412	194244358	ID=IC05g034590;Alias=g89251	Exocyst subunit Exo70 family protein OS=Solanum tuberosum OX=4113 GN=102597723 PE=3 SV=1	Exocyst complex component EXO70H1 OS=Arabidopsis thaliana OX=3702 GN=EXO70H1 PE=1 SV=1	GO:0000145|GO:0006887
IC05g034600	IC1.0ch05	gene	194250947	194260693	ID=IC05g034600;Alias=g89252	PGG domain-containing protein OS=Capsicum baccatum OX=33114 GN=CQW23_13075 PE=4 SV=1	Ankyrin repeat-containing protein ITN1 OS=Arabidopsis thaliana OX=3702 GN=ITN1 PE=1 SV=1	GO:0005515|GO:0003352
IC05g034610	IC1.0ch05	gene	194264579	194265679	ID=IC05g034610;Alias=g89253	Membrane-associated kinase regulator 4 OS=Capsicum annuum OX=4072 GN=T459_15479 PE=4 SV=1	Probable membrane-associated kinase regulator 4 OS=Arabidopsis thaliana OX=3702 GN=MAKR4 PE=3 SV=1	GO:0005886|GO:0019210
IC05g034620	IC1.0ch05	gene	194280174	194282579	ID=IC05g034620;Alias=g89254	Kinase OS=Solanum tuberosum OX=4113 GN=102596871 PE=4 SV=1	Receptor-like protein kinase HERK 1 OS=Arabidopsis thaliana OX=3702 GN=HERK1 PE=1 SV=1	GO:0004672|GO:0005524|GO:0006468
IC05g034630	IC1.0ch05	gene	194284262	194290179	ID=IC05g034630;Alias=g89255	U4/U6 small nuclear ribonucleoprotein Prp3 OS=Solanum tuberosum OX=4113 GN=102596525 PE=4 SV=1	Protein RDM16 OS=Arabidopsis thaliana OX=3702 GN=RDM16 PE=2 SV=1	GO:0000398|GO:0046540
IC05g034640	IC1.0ch05	gene	194299512	194306695	ID=IC05g034640;Alias=g89256	ABC transporter domain-containing protein OS=Solanum lycopersicum OX=4081 PE=4 SV=1	ABC transporter G family member 16 OS=Arabidopsis thaliana OX=3702 GN=ABCG16 PE=2 SV=2	GO:0009055|GO:0005524|GO:0042626|GO:0016020
IC05g034650	IC1.0ch05	gene	194309086	194327942	ID=IC05g034650;Alias=g89257	Putative leukocyte receptor cluster member 8-like OS=Solanum chacoense OX=4108 PE=4 SV=1	SAC3 family protein A OS=Arabidopsis thaliana OX=3702 GN=SAC3A PE=1 SV=1
IC05g034660	IC1.0ch05	gene	194329106	194342640	ID=IC05g034660;Alias=g89258	ATP binding protein OS=Solanum tuberosum OX=4113 GN=102593336 PE=4 SV=1	Serine/arginine-rich splicing factor RS2Z32 OS=Arabidopsis thaliana OX=3702 GN=RS2Z32 PE=1 SV=1	GO:0003676|GO:0008270
IC05g034670	IC1.0ch05	gene	194343743	194352610	ID=IC05g034670;Alias=g89259	CN hydrolase domain-containing protein OS=Solanum lycopersicum OX=4081 PE=4 SV=1	Deaminated glutathione amidase, chloroplastic/cytosolic OS=Arabidopsis thaliana OX=3702 GN=NLP2 PE=1 SV=1	GO:0006807
IC05g034680	IC1.0ch05	gene	194354322	194365248	ID=IC05g034680;Alias=g89260	Peroxisome biogenesis protein 12 OS=Solanum chacoense OX=4108 PE=3 SV=1	Peroxisome biogenesis protein 12 OS=Arabidopsis thaliana OX=3702 GN=PEX12 PE=1 SV=2	GO:0005779|GO:0006625|GO:0008022|GO:0008270
IC05g034690	IC1.0ch05	gene	194366285	194370214	ID=IC05g034690;Alias=g89261	DAG protein, chloroplastic OS=Solanum lycopersicum OX=4081 GN=101252285 PE=4 SV=1	Multiple organellar RNA editing factor 5, chloroplastic/mitochondrial OS=Arabidopsis thaliana OX=3702 GN=MORF5 PE=1 SV=1	GO:0016554
IC05g034700	IC1.0ch05	gene	194372428	194383713	ID=IC05g034700;Alias=g89262	Ankyrin repeat protein OS=Solanum tuberosum OX=4113 GN=102591768 PE=4 SV=1	Ankyrin repeat domain-containing protein 13B OS=Mus musculus OX=10090 GN=Ankrd13b PE=2 SV=1	GO:0005515
IC05g034710	IC1.0ch05	gene	194383909	194394755	ID=IC05g034710;Alias=g89263	EF-hand domain-containing protein OS=Capsicum annuum OX=4072 GN=T459_34157 PE=4 SV=1	Serine/threonine protein phosphatase 2A regulatory subunit B''beta OS=Arabidopsis thaliana OX=3702 GN=B''BETA PE=1 SV=1	GO:0005509
IC05g034740	IC1.0ch05	gene	194411854	194417434	ID=IC05g034740;Alias=g89267	cysteine desulfurase OS=Capsicum annuum OX=4072 GN=T459_34155 PE=3 SV=1	Cysteine desulfurase 1, chloroplastic OS=Arabidopsis thaliana OX=3702 GN=NFS2 PE=1 SV=1	GO:0003824|GO:0006534|GO:0030170|GO:0031071
IC05g034750	IC1.0ch05	gene	194427582	194429102	ID=IC05g034750;Alias=g89268	Light-dependent short hypocotyls 1 OS=Solanum tuberosum OX=4113 GN=102588665 PE=3 SV=1	Protein LIGHT-DEPENDENT SHORT HYPOCOTYLS 1 OS=Arabidopsis thaliana OX=3702 GN=LSH1 PE=1 SV=1
IC05g034770	IC1.0ch05	gene	194439875	194446045	ID=IC05g034770;Alias=g89270	Hexosyltransferase OS=Capsicum baccatum OX=33114 GN=CQW23_13055 PE=3 SV=1	Inositol phosphorylceramide glucuronosyltransferase 1 OS=Arabidopsis thaliana OX=3702 GN=IPUT1 PE=1 SV=1	GO:0016757
IC05g034780	IC1.0ch05	gene	194480390	194509622	ID=IC05g034780;Alias=g89271	Putative ultraviolet-B receptor UVR8-like (Fragment) OS=Solanum chacoense OX=4108 PE=4 SV=1	Ultraviolet-B receptor UVR8 OS=Arabidopsis thaliana OX=3702 GN=UVR8 PE=1 SV=1
IC05g034800	IC1.0ch05	gene	194532109	194536920	ID=IC05g034800;Alias=g89274	ATP binding protein OS=Solanum tuberosum OX=4113 GN=102598475 PE=3 SV=1	Probable methyltransferase PMT26 OS=Arabidopsis thaliana OX=3702 GN=At5g64030 PE=2 SV=1	GO:0008168
IC05g034810	IC1.0ch05	gene	194538338	194544064	ID=IC05g034810;Alias=g89275	Calcium dependent protein kinase OS=Solanum tuberosum OX=4113 GN=102598810 PE=4 SV=1	Calcium-dependent protein kinase SK5 OS=Glycine max OX=3847 PE=1 SV=1	GO:0005509|GO:0004672|GO:0005524|GO:0006468
IC05g034820	IC1.0ch05	gene	194550097	194553462	ID=IC05g034820;Alias=g89276	cytochrome c oxidase assembly protein COX11, mitochondrial-like isoform X1 OS=Nicotiana tabacum OX=4097 GN=LOC107819429 PE=3 SV=1	Cytochrome c oxidase assembly protein COX11, mitochondrial OS=Arabidopsis thaliana OX=3702 GN=COX11 PE=2 SV=1	GO:0005507
IC05g034840	IC1.0ch05	gene	194560557	194563048	ID=IC05g034840;Alias=g89278	Serine/threonine-protein kinase SAPK6 OS=Capsicum baccatum OX=33114 GN=CQW23_18310 PE=3 SV=1	Serine/threonine-protein kinase SAPK7 OS=Oryza sativa subsp. japonica OX=39947 GN=SAPK7 PE=2 SV=2	GO:0004672|GO:0005524|GO:0006468
IC05g034850	IC1.0ch05	gene	194566872	194573118	ID=IC05g034850;Alias=g89279	Alcohol dehydrogenase OS=Solanum tuberosum OX=4113 GN=102599797 PE=3 SV=1	Succinate-semialdehyde dehydrogenase (acetylating) OS=Metallosphaera sedula (strain ATCC 51363 / DSM 5348 / JCM 9185 / NBRC 15509 / TH2) OX=399549 GN=Msed_1424 PE=1 SV=1	GO:0008270|GO:0016491
IC05g034870	IC1.0ch05	gene	194585002	194597493	ID=IC05g034870;Alias=g89281	N2227 domain-containing protein OS=Capsicum baccatum OX=33114 GN=CQW23_27204 PE=4 SV=1	Carnosine N-methyltransferase OS=Mus musculus OX=10090 GN=Carnmt1 PE=1 SV=1
IC05g034880	IC1.0ch05	gene	194600379	194611290	ID=IC05g034880;Alias=g89282	RING-type E3 ubiquitin transferase OS=Solanum tuberosum OX=4113 GN=107060302 PE=4 SV=1	U-box domain-containing protein 25 OS=Arabidopsis thaliana OX=3702 GN=PUB25 PE=2 SV=1	GO:0004842|GO:0016567
IC05g034890	IC1.0ch05	gene	194615086	194620187	ID=IC05g034890;Alias=g89283	3'(2'),5'-bisphosphate nucleotidase OS=Solanum lycopersicum OX=4081 PE=3 SV=1	SAL1 phosphatase OS=Arabidopsis thaliana OX=3702 GN=SAL1 PE=1 SV=1	GO:0046854|GO:0006790|GO:0008441|GO:0046855
IC05g034900	IC1.0ch05	gene	194620810	194625130	ID=IC05g034900;Alias=g89284	Putative 2-oxoisovalerate dehydrogenase subunit alpha 2, mitochondrial-like (Fragment) OS=Solanum chacoense OX=4108 PE=4 SV=1	2-oxoisovalerate dehydrogenase subunit alpha 2, mitochondrial OS=Arabidopsis thaliana OX=3702 GN=At5g09300 PE=1 SV=1	GO:0016624
IC05g034910	IC1.0ch05	gene	194628099	194629957	ID=IC05g034910;Alias=g89285		NAC domain-containing protein 104 OS=Arabidopsis thaliana OX=3702 GN=NAC104 PE=2 SV=1	GO:0003677|GO:0006355
IC05g034920	IC1.0ch05	gene	194635043	194642598	ID=IC05g034920;Alias=g89286	ABC transporter G family member 5 OS=Capsicum baccatum OX=33114 GN=CQW23_27210 PE=4 SV=1	ABC transporter G family member 5 OS=Arabidopsis thaliana OX=3702 GN=ABCG5 PE=2 SV=1	GO:0016020|GO:0005524|GO:0042626
IC05g034930	IC1.0ch05	gene	194644887	194646748	ID=IC05g034930;Alias=g89287	Aspartic proteinase nepenthesin-1 OS=Solanum tuberosum OX=4113 GN=102603034 PE=3 SV=1	Aspartic proteinase nepenthesin-1 OS=Nepenthes gracilis OX=150966 GN=nep1 PE=1 SV=1	GO:0004190|GO:0006508
IC05g034950	IC1.0ch05	gene	194665582	194665996	ID=IC05g034950;Alias=g89289	aspartate--tRNA ligase OS=Solanum chacoense OX=4108 PE=3 SV=1	Aspartate--tRNA ligase 2, cytoplasmic OS=Arabidopsis thaliana OX=3702 GN=IBI1 PE=1 SV=1	GO:0000166|GO:0004815|GO:0005524|GO:0005737|GO:0006422|GO:0004812|GO:0006418
IC05g034960	IC1.0ch05	gene	194686068	194691146	ID=IC05g034960;Alias=g89291	Diacylglycerol kinase OS=Solanum lycopersicum OX=4081 GN=101243786 PE=3 SV=1	Diacylglycerol kinase 2 OS=Arabidopsis thaliana OX=3702 GN=DGK2 PE=1 SV=1	GO:0035556|GO:0016301|GO:0004143|GO:0007205|GO:0007165|GO:0003951
IC05g034970	IC1.0ch05	gene	194694304	194695125	ID=IC05g034970;Alias=g89292	DOG1 domain-containing protein OS=Capsicum chinense OX=80379 GN=BC332_29287 PE=4 SV=1	Protein DELAY OF GERMINATION 1 OS=Arabidopsis thaliana OX=3702 GN=DOG1 PE=1 SV=1	GO:0006351|GO:0043565
IC05g034980	IC1.0ch05	gene	194696240	194699406	ID=IC05g034980;Alias=g89293	Protein disulfide-isomerase OS=Capsicum chinense OX=80379 GN=BC332_29288 PE=3 SV=1	Protein disulfide-isomerase OS=Datisca glomerata OX=34297 GN=PDI PE=2 SV=1	GO:0003756
IC05g034990	IC1.0ch05	gene	194701100	194703209	ID=IC05g034990;Alias=g89294	10 kDa chaperonin OS=Capsicum annuum OX=4072 GN=T459_29003 PE=3 SV=1	10 kDa chaperonin, mitochondrial OS=Arabidopsis thaliana OX=3702 GN=CPN10 PE=1 SV=1	GO:0006457|GO:0005524|GO:0016887
IC05g035020	IC1.0ch05	gene	194719102	194726400	ID=IC05g035020;Alias=g89297	Trichome birefringence-like N-terminal domain-containing protein OS=Solanum tuberosum OX=4113 GN=102587448 PE=3 SV=1	Protein trichome birefringence-like 16 OS=Arabidopsis thaliana OX=3702 GN=TBL16 PE=2 SV=1
IC05g035040	IC1.0ch05	gene	194734915	194740455	ID=IC05g035040;Alias=g89299		Probable LRR receptor-like serine/threonine-protein kinase At5g63710 OS=Arabidopsis thaliana OX=3702 GN=At5g63710 PE=1 SV=1	GO:0004672|GO:0005524|GO:0006468
IC05g035050	IC1.0ch05	gene	194741521	194744195	ID=IC05g035050;Alias=g89300		Protein terminal ear1 homolog OS=Oryza sativa subsp. indica OX=39946 GN=PLA2 PE=2 SV=1	GO:0003676
IC05g035060	IC1.0ch05	gene	194749200	194757058	ID=IC05g035060;Alias=g89301	Cleft lip and palate transmembrane protein OS=Solanum tuberosum OX=4113 GN=102605505 PE=3 SV=1	Putative lipid scramblase CLPTM1 OS=Danio rerio OX=7955 GN=clptm1 PE=2 SV=1	GO:0016021
IC05g035140	IC1.0ch05	gene	194831745	194840395	ID=IC05g035140;Alias=g89315	T-complex protein 1 subunit gamma OS=Solanum lycopersicum OX=4081 GN=101246428 PE=3 SV=1	T-complex protein 1 subunit gamma OS=Arabidopsis thaliana OX=3702 GN=CCT3 PE=1 SV=1	GO:0005524|GO:0006457|GO:0016887|GO:0051082
IC05g035150	IC1.0ch05	gene	194844825	194848690	ID=IC05g035150;Alias=g89316	Thioredoxin domain-containing protein OS=Solanum lycopersicum OX=4081 GN=101246719 PE=4 SV=1	Thioredoxin F1, chloroplastic OS=Arabidopsis thaliana OX=3702 GN=At3g02730 PE=1 SV=2
IC05g035160	IC1.0ch05	gene	194849873	194856645	ID=IC05g035160;Alias=g89317	Biotin carboxyl carrier protein of acetyl-CoA carboxylase OS=Solanum tuberosum OX=4113 GN=102579411 PE=4 SV=1	Biotin carboxyl carrier protein of acetyl-CoA carboxylase 1, chloroplastic OS=Arabidopsis thaliana OX=3702 GN=BCCP1 PE=1 SV=2	GO:0003989|GO:0006633|GO:0009317
IC05g035170	IC1.0ch05	gene	194858315	194867383	ID=IC05g035170;Alias=g89318	ATP binding protein OS=Solanum tuberosum OX=4113 GN=102579947 PE=3 SV=1	Putative RNA-binding protein Luc7-like 1 OS=Mus musculus OX=10090 GN=Luc7l PE=1 SV=2	GO:0003729|GO:0005685|GO:0006376
IC05g035180	IC1.0ch05	gene	194869790	194878868	ID=IC05g035180;Alias=g89319	Isocitrate lyase and phosphorylmutase OS=Solanum tuberosum OX=4113 GN=102580274 PE=4 SV=1	2,3-dimethylmalate lyase OS=Eubacterium barkeri OX=1528 GN=Dml PE=1 SV=1	GO:0003824
IC05g035190	IC1.0ch05	gene	194880127	194886579	ID=IC05g035190;Alias=g89320	Phenylalanyl-tRNA synthetase OS=Solanum tuberosum OX=4113 GN=102580607 PE=3 SV=1	Phenylalanine--tRNA ligase, chloroplastic/mitochondrial OS=Arabidopsis thaliana OX=3702 GN=At3g58140 PE=1 SV=1	GO:0000049|GO:0004812|GO:0005524|GO:0043039|GO:0000166|GO:0004826|GO:0005737|GO:0006432
IC05g035200	IC1.0ch05	gene	194888431	194896115	ID=IC05g035200;Alias=g89321	aspartate--tRNA ligase OS=Solanum lycopersicum OX=4081 GN=101247918 PE=3 SV=1	Aspartate--tRNA ligase 2, cytoplasmic OS=Arabidopsis thaliana OX=3702 GN=IBI1 PE=1 SV=1	GO:0000166|GO:0004815|GO:0005524|GO:0005737|GO:0006422|GO:0004812|GO:0006418|GO:0003676
IC05g035220	IC1.0ch05	gene	194947816	194951915	ID=IC05g035220;Alias=g89327	T-complex protein 1 subunit gamma OS=Nicotiana attenuata OX=49451 GN=CCT3_0 PE=3 SV=1	T-complex protein 1 subunit gamma OS=Arabidopsis thaliana OX=3702 GN=CCT3 PE=1 SV=1	GO:0005524|GO:0016887
IC05g035240	IC1.0ch05	gene	194964088	194970020	ID=IC05g035240;Alias=g89330	Putative calreticulin-3-like (Fragment) OS=Solanum chacoense OX=4108 PE=3 SV=1	Calreticulin-3 OS=Arabidopsis thaliana OX=3702 GN=CRT3 PE=1 SV=2	GO:0005509|GO:0005783|GO:0006457|GO:0051082|GO:0005515
IC05g035250	IC1.0ch05	gene	194977603	194985352	ID=IC05g035250;Alias=g89332	Uncharacterized protein OS=Capsicum chinense OX=80379 GN=BC332_14425 PE=3 SV=1	N6-adenosine-methyltransferase non-catalytic subunit MTB OS=Arabidopsis thaliana OX=3702 GN=MTB PE=1 SV=1	GO:0003676|GO:0008168|GO:0032259
IC05g035260	IC1.0ch05	gene	194990075	194995499	ID=IC05g035260;Alias=g89333	MT-A70 family protein OS=Solanum tuberosum OX=4113 GN=102581625 PE=3 SV=1	N6-adenosine-methyltransferase non-catalytic subunit MTB OS=Arabidopsis thaliana OX=3702 GN=MTB PE=1 SV=1	GO:0003676|GO:0008168|GO:0032259
IC05g035270	IC1.0ch05	gene	194996317	194997802	ID=IC05g035270;Alias=g89334	Protein kinase domain-containing protein OS=Solanum lycopersicum OX=4081 GN=101249551 PE=4 SV=1	LysM domain receptor-like kinase 3 OS=Arabidopsis thaliana OX=3702 GN=LYK3 PE=2 SV=1	GO:0004672|GO:0005524|GO:0006468
IC05g035280	IC1.0ch05	gene	195004632	195008336	ID=IC05g035280;Alias=g89336	Phenylalanine ammonia-lyase OS=Capsicum baccatum OX=33114 GN=CQW23_13401 PE=3 SV=1	Phenylalanine ammonia-lyase OS=Nicotiana tabacum OX=4097 PE=2 SV=1	GO:0016841|GO:0003824|GO:0005737|GO:0006559
IC05g035290	IC1.0ch05	gene	195015571	195018675	ID=IC05g035290;Alias=g89337	Proteasome subunit beta OS=Solanum lycopersicum OX=4081 GN=101250118 PE=3 SV=1	Proteasome subunit beta type-5 OS=Spinacia oleracea OX=3562 PE=1 SV=1	GO:0004298|GO:0005839|GO:0051603
IC05g035300	IC1.0ch05	gene	195023746	195028201	ID=IC05g035300;Alias=g89338	1-(5-phosphoribosyl)-5-[(5-phosphoribosylamino)methylideneamino] imidazole-4-carboxamide isomerase, chloroplastic OS=Capsicum chinense OX=80379 GN=BC332_14420 PE=3 SV=1	1-(5-phosphoribosyl)-5-[(5-phosphoribosylamino)methylideneamino] imidazole-4-carboxamide isomerase, chloroplastic OS=Arabidopsis thaliana OX=3702 GN=HISN3 PE=1 SV=1	GO:0003824|GO:0000105|GO:0003949
IC05g035310	IC1.0ch05	gene	195036294	195041114	ID=IC05g035310;Alias=g89339	Uncharacterized protein OS=Capsicum baccatum OX=33114 GN=CQW23_13404 PE=4 SV=1	E3 ubiquitin-protein ligase WAV3 OS=Arabidopsis thaliana OX=3702 GN=WAV3 PE=1 SV=1
IC05g035320	IC1.0ch05	gene	195043880	195049434	ID=IC05g035320;Alias=g89340	Dolichyl-diphosphooligosaccharide--protein glycosyltransferase subunit 1 OS=Solanum lycopersicum OX=4081 PE=3 SV=1	Dolichyl-diphosphooligosaccharide--protein glycosyltransferase subunit 1B OS=Arabidopsis thaliana OX=3702 GN=OST1B PE=1 SV=1	GO:0006486|GO:0016021
IC05g035330	IC1.0ch05	gene	195062728	195064951	ID=IC05g035330;Alias=g89342	GATA transcription factor OS=Solanum tuberosum OX=4113 GN=102584259 PE=3 SV=1	GATA transcription factor 11 OS=Arabidopsis thaliana OX=3702 GN=GATA11 PE=2 SV=1	GO:0006355|GO:0008270|GO:0043565|GO:0003677|GO:0005634|GO:0045893
IC05g035340	IC1.0ch05	gene	195066423	195080895	ID=IC05g035340;Alias=g89343	mRNA-decapping enzyme subunit 2-like OS=Nicotiana tabacum OX=4097 GN=LOC107808596 PE=3 SV=1	mRNA-decapping enzyme subunit 2 OS=Arabidopsis thaliana OX=3702 GN=DCP2 PE=1 SV=1	GO:0000184|GO:0000290|GO:0050072|GO:0016787|GO:0003723|GO:0030145
IC05g035350	IC1.0ch05	gene	195090945	195101502	ID=IC05g035350;Alias=g89344	DsRNA-binding protein 2 OS=Solanum tuberosum OX=4113 GN=102585580 PE=4 SV=1	Double-stranded RNA-binding protein 2 OS=Arabidopsis thaliana OX=3702 GN=DRB2 PE=1 SV=1	GO:0003725
IC05g035380	IC1.0ch05	gene	195114394	195115694	ID=IC05g035380;Alias=g89347	Chlorophyll a-b binding protein, chloroplastic OS=Capsicum baccatum OX=33114 GN=CQW23_13410 PE=3 SV=1	Chlorophyll a-b binding protein 6A, chloroplastic OS=Solanum lycopersicum OX=4081 GN=CAB6A PE=2 SV=1	GO:0009765|GO:0016020
IC05g035400	IC1.0ch05	gene	195126333	195128364	ID=IC05g035400;Alias=g89349	Chlorophyll a-b binding protein, chloroplastic OS=Solanum tuberosum OX=4113 GN=102587257 PE=3 SV=1	Chlorophyll a-b binding protein 6A, chloroplastic OS=Solanum lycopersicum OX=4081 GN=CAB6A PE=2 SV=1	GO:0009765|GO:0016020
IC05g035410	IC1.0ch05	gene	195159890	195164969	ID=IC05g035410;Alias=g89350	Auxin response factor OS=Solanum tuberosum OX=4113 GN=102587577 PE=3 SV=1	Auxin response factor 11 OS=Arabidopsis thaliana OX=3702 GN=ARF11 PE=2 SV=3	GO:0003677|GO:0006355|GO:0009725
IC05g035420	IC1.0ch05	gene	195170963	195175073	ID=IC05g035420;Alias=g89351	Patatin OS=Solanum tuberosum OX=4113 GN=102587900 PE=3 SV=1	Patatin-like protein 6 OS=Arabidopsis thaliana OX=3702 GN=PLP6 PE=1 SV=1	GO:0006629
IC05g035430	IC1.0ch05	gene	195179439	195181615	ID=IC05g035430;Alias=g89352	V-type proton ATPase subunit G OS=Capsicum annuum OX=4072 GN=T459_15604 PE=3 SV=1	V-type proton ATPase subunit G 2 OS=Nicotiana tabacum OX=4097 GN=VATG2 PE=3 SV=1	GO:0016471|GO:0042626|GO:1902600
IC05g035440	IC1.0ch05	gene	195192538	195194906	ID=IC05g035440;Alias=g89353	Serine/threonine-protein phosphatase OS=Solanum tuberosum OX=4113 GN=102588559 PE=4 SV=1	Protein MAIN-LIKE 2 OS=Arabidopsis thaliana OX=3702 GN=At2g04865 PE=1 SV=1	GO:0010073|GO:0048507
IC05g035450	IC1.0ch05	gene	195196051	195197745	ID=IC05g035450;Alias=g89354	Phospholipase OS=Solanum tuberosum OX=4113 GN=102588882 PE=4 SV=1	Caffeoylshikimate esterase OS=Arabidopsis thaliana OX=3702 GN=CSE PE=1 SV=1
IC05g035460	IC1.0ch05	gene	195200395	195202242	ID=IC05g035460;Alias=g89355	Plasma membrane intrinsic protein OS=Solanum tuberosum OX=4113 GN=102589206 PE=3 SV=1	Probable aquaporin PIP2-2 OS=Oryza sativa subsp. japonica OX=39947 GN=PIP2-2 PE=2 SV=1	GO:0015267|GO:0016020|GO:0055085
IC05g035470	IC1.0ch05	gene	195205548	195213346	ID=IC05g035470;Alias=g89356	protein-serine/threonine phosphatase OS=Solanum tuberosum OX=4113 GN=102589530 PE=3 SV=1	Probable protein phosphatase 2C 38 OS=Arabidopsis thaliana OX=3702 GN=PP2C38 PE=1 SV=1	GO:0016791|GO:0043169
IC05g035500	IC1.0ch05	gene	195224887	195225531	ID=IC05g035500;Alias=g89359	Reticuline oxidase-like protein OS=Capsicum baccatum OX=33114 GN=CQW23_16503 PE=3 SV=1	Berberine bridge enzyme-like 2 OS=Arabidopsis thaliana OX=3702 GN=At1g11770 PE=2 SV=1
IC05g035520	IC1.0ch05	gene	195230188	195232330	ID=IC05g035520;Alias=g89361	PGG domain-containing protein OS=Capsicum annuum OX=4072 GN=T459_15578 PE=4 SV=1	Protein ACCELERATED CELL DEATH 6 OS=Arabidopsis thaliana OX=3702 GN=ACD6 PE=1 SV=1	GO:0005515
IC05g035540	IC1.0ch05	gene	195239673	195251606	ID=IC05g035540;Alias=g89363		Protein ACCELERATED CELL DEATH 6 OS=Arabidopsis thaliana OX=3702 GN=ACD6 PE=1 SV=1	GO:0005515
IC05g035550	IC1.0ch05	gene	195259167	195263071	ID=IC05g035550;Alias=g89364	PGG domain-containing protein OS=Capsicum baccatum OX=33114 GN=CQW23_10540 PE=4 SV=1	Protein ACCELERATED CELL DEATH 6 OS=Arabidopsis thaliana OX=3702 GN=ACD6 PE=1 SV=1	GO:0005515
IC05g035580	IC1.0ch05	gene	195286994	195294962	ID=IC05g035580;Alias=g89367	PGG domain-containing protein OS=Capsicum baccatum OX=33114 GN=CQW23_13285 PE=4 SV=1	Protein ACCELERATED CELL DEATH 6 OS=Arabidopsis thaliana OX=3702 GN=ACD6 PE=1 SV=1	GO:0005515
IC05g035600	IC1.0ch05	gene	195301794	195303911	ID=IC05g035600;Alias=g89369	PGG domain-containing protein OS=Capsicum baccatum OX=33114 GN=CQW23_10540 PE=4 SV=1	Ankyrin repeat-containing protein ITN1 OS=Arabidopsis thaliana OX=3702 GN=ITN1 PE=1 SV=1	GO:0005515
IC05g035640	IC1.0ch05	gene	195318245	195321936	ID=IC05g035640;Alias=g89373	PGG domain-containing protein OS=Capsicum baccatum OX=33114 GN=CQW23_10540 PE=4 SV=1	Protein ACCELERATED CELL DEATH 6 OS=Arabidopsis thaliana OX=3702 GN=ACD6 PE=1 SV=1	GO:0005515
IC05g035650	IC1.0ch05	gene	195337400	195352498	ID=IC05g035650;Alias=g89374		Protein ACCELERATED CELL DEATH 6 OS=Arabidopsis thaliana OX=3702 GN=ACD6 PE=1 SV=1	GO:0005515|GO:0050660|GO:0016491
IC05g035660	IC1.0ch05	gene	195375061	195379275	ID=IC05g035660;Alias=g89375		Protein ACCELERATED CELL DEATH 6 OS=Arabidopsis thaliana OX=3702 GN=ACD6 PE=1 SV=1	GO:0005515
IC05g035680	IC1.0ch05	gene	195383407	195383700	ID=IC05g035680;Alias=g89377		Berberine bridge enzyme-like 10 OS=Arabidopsis thaliana OX=3702 GN=At1g30720 PE=2 SV=1
IC05g035690	IC1.0ch05	gene	195384109	195386956	ID=IC05g035690;Alias=g89378	Protein accelerated cell death 6 OS=Nicotiana attenuata OX=49451 GN=ACD6_0 PE=4 SV=1	Berberine bridge enzyme-like 21 OS=Arabidopsis thaliana OX=3702 GN=At4g20840 PE=2 SV=1	GO:0050660
IC05g035700	IC1.0ch05	gene	195398264	195403201	ID=IC05g035700;Alias=g89379		Ankyrin repeat-containing protein At5g02620 OS=Arabidopsis thaliana OX=3702 GN=At5g02620 PE=1 SV=1	GO:0005515
IC05g035710	IC1.0ch05	gene	195408707	195412357	ID=IC05g035710;Alias=g89380	PGG domain-containing protein OS=Capsicum baccatum OX=33114 GN=CQW23_10540 PE=4 SV=1	Protein ACCELERATED CELL DEATH 6 OS=Arabidopsis thaliana OX=3702 GN=ACD6 PE=1 SV=1	GO:0005515
IC05g035740	IC1.0ch05	gene	195443722	195447442	ID=IC05g035740;Alias=g89386	DNA binding protein OS=Solanum tuberosum OX=4113 GN=102589864 PE=3 SV=1	Protein PHOSPHATE STARVATION RESPONSE 1 OS=Arabidopsis thaliana OX=3702 GN=PHR1 PE=1 SV=1	GO:0003700|GO:0003677
IC05g035750	IC1.0ch05	gene	195454898	195461741	ID=IC05g035750;Alias=g89387	Gnk2-homologous domain-containing protein OS=Solanum lycopersicum OX=4081 PE=4 SV=1	Plasmodesmata-located protein 4 OS=Arabidopsis thaliana OX=3702 GN=PDLP4 PE=1 SV=2
IC05g035770	IC1.0ch05	gene	195470349	195475610	ID=IC05g035770;Alias=g89389	Putative aminopyrimidine aminohydrolase, mitochondrial OS=Capsicum chinense OX=80379 GN=BC332_14375 PE=4 SV=1	Bifunctional TH2 protein, mitochondrial OS=Arabidopsis thaliana OX=3702 GN=TH2 PE=1 SV=1
IC05g035790	IC1.0ch05	gene	195488635	195492769	ID=IC05g035790;Alias=g89391	Putative nucleolar protein 5-2-like OS=Solanum chacoense OX=4108 PE=3 SV=1	Nucleolar protein 58 OS=Mus musculus OX=10090 GN=Nop58 PE=1 SV=1
IC05g035800	IC1.0ch05	gene	195495501	195498203	ID=IC05g035800;Alias=g89392	F-box protein OS=Nicotiana attenuata OX=49451 GN=A4A49_29756 PE=4 SV=1	F-box protein At2g02240 OS=Arabidopsis thaliana OX=3702 GN=At2g02240 PE=2 SV=1	GO:0005515
IC05g035810	IC1.0ch05	gene	195500943	195505004	ID=IC05g035810;Alias=g89393		Probable serine/threonine-protein kinase PBL26 OS=Arabidopsis thaliana OX=3702 GN=PBL26 PE=2 SV=1	GO:0004672|GO:0005524|GO:0006468
IC05g035820	IC1.0ch05	gene	195506135	195508896	ID=IC05g035820;Alias=g89394	Putative tetraspanin-31-B-like OS=Solanum chacoense OX=4108 PE=4 SV=1	Protein RESISTANCE TO PHYTOPHTHORA 1, chloroplastic OS=Solanum tuberosum OX=4113 GN=RPH1 PE=2 SV=1
IC05g035850	IC1.0ch05	gene	195544723	195551653	ID=IC05g035850;Alias=g89398	HAD-superfamily hydrolase, subfamily IA, variant 3 OS=Solanum tuberosum OX=4113 GN=102593451 PE=4 SV=1	Flavin mononucleotide hydrolase 1, chloroplatic OS=Arabidopsis thaliana OX=3702 GN=FHY1 PE=1 SV=1	GO:0016787
IC05g035860	IC1.0ch05	gene	195558817	195564395	ID=IC05g035860;Alias=g89399	Aspartic proteinase Asp1 OS=Solanum tuberosum OX=4113 GN=102593775 PE=3 SV=1		GO:0004190|GO:0006508
IC05g035870	IC1.0ch05	gene	195573298	195577799	ID=IC05g035870;Alias=g89400	PPM-type phosphatase domain-containing protein OS=Capsicum annuum OX=4072 GN=T459_15546 PE=4 SV=1	Probable protein phosphatase 2C 33 OS=Arabidopsis thaliana OX=3702 GN=PPC6-1 PE=1 SV=1	GO:0016791
IC05g035890	IC1.0ch05	gene	195595893	195601113	ID=IC05g035890;Alias=g89403	DNA repair protein recA homolog 3, mitochondrial OS=Solanum tuberosum OX=4113 GN=102594430 PE=3 SV=1	DNA repair protein recA homolog 3, mitochondrial OS=Arabidopsis thaliana OX=3702 GN=At2g19490 PE=2 SV=2	GO:0003677|GO:0005524|GO:0006281|GO:0008094|GO:0003697|GO:0006259
IC05g035900	IC1.0ch05	gene	195602415	195610020	ID=IC05g035900;Alias=g89404	W2 domain-containing protein OS=Solanum lycopersicum OX=4081 GN=101260819 PE=3 SV=1		GO:0005515
IC05g035910	IC1.0ch05	gene	195624800	195635827	ID=IC05g035910;Alias=g89405	WRKY domain-containing protein OS=Capsicum chinense OX=80379 GN=BC332_14356 PE=4 SV=1	Isopentenyl-diphosphate Delta-isomerase II OS=Camptotheca acuminata OX=16922 GN=IPI2 PE=2 SV=1	GO:0004452|GO:0008299|GO:0003700|GO:0006355|GO:0043565|GO:0016787
IC05g035920	IC1.0ch05	gene	195637430	195640009	ID=IC05g035920;Alias=g89406	Tyrosine-protein phosphatase SIW14 OS=Solanum tuberosum OX=4113 GN=102595747 PE=3 SV=1	Tyrosine-protein phosphatase DSP3 OS=Arabidopsis thaliana OX=3702 GN=DSP3 PE=1 SV=1	GO:0016791|GO:0004725|GO:0016311
IC05g035930	IC1.0ch05	gene	195644039	195650758	ID=IC05g035930;Alias=g89407	Methylenetetrahydrofolate reductase OS=Capsicum chinense OX=80379 GN=BC332_14354 PE=3 SV=1	Probable methylenetetrahydrofolate reductase (NADH) OS=Oryza sativa subsp. japonica OX=39947 GN=Os03g0815200 PE=2 SV=1	GO:0004489|GO:0006555
IC05g035940	IC1.0ch05	gene	195662070	195664371	ID=IC05g035940;Alias=g89410	Methylenetetrahydrofolate reductase OS=Capsicum baccatum OX=33114 GN=CQW23_13151 PE=3 SV=1	Methylenetetrahydrofolate reductase (NADH) 1 OS=Arabidopsis thaliana OX=3702 GN=MTHFR1 PE=1 SV=1
IC05g035950	IC1.0ch05	gene	195676764	195679495	ID=IC05g035950;Alias=g89411	PGPS/NH15 OS=Solanum tuberosum OX=4113 GN=102596414 PE=3 SV=1	L-ascorbate oxidase homolog OS=Nicotiana tabacum OX=4097 PE=2 SV=1	GO:0005507|GO:0016491
IC05g035960	IC1.0ch05	gene	195680721	195691177	ID=IC05g035960;Alias=g89412	Alcohol dehydrogenase OS=Solanum tuberosum OX=4113 GN=102596746 PE=4 SV=1	2-alkenal reductase (NADP(+)-dependent) OS=Nicotiana tabacum OX=4097 GN=DBR PE=1 SV=1
IC05g035970	IC1.0ch05	gene	195691200	195698948	ID=IC05g035970;Alias=g89413	Protein transport protein sec24-like cef OS=Nicotiana attenuata OX=49451 GN=CEF PE=3 SV=1		GO:0006886|GO:0006888|GO:0030127|GO:0008270
IC05g035980	IC1.0ch05	gene	195699361	195700719	ID=IC05g035980;Alias=g89414	Putative ovule protein OS=Solanum chacoense OX=4108 PE=4 SV=1		GO:0006886|GO:0006888|GO:0030127
IC05g035990	IC1.0ch05	gene	195701440	195705554	ID=IC05g035990;Alias=g89415	Putative ovule protein OS=Solanum chacoense OX=4108 PE=4 SV=1
IC05g036010	IC1.0ch05	gene	195766964	195769699	ID=IC05g036010;Alias=g89419		Protein FLOWERING LOCUS T OS=Arabidopsis thaliana OX=3702 GN=FT PE=1 SV=2
IC05g036020	IC1.0ch05	gene	195791050	195795462	ID=IC05g036020;Alias=g89420	Polyvinylalcohol dehydrogenase-like OS=Capsicum annuum OX=4072 GN=T459_15557 PE=4 SV=1	Polyvinylalcohol dehydrogenase OS=Pseudomonas sp. OX=306 GN=pvaA PE=1 SV=1
IC05g036030	IC1.0ch05	gene	195796442	195798871	ID=IC05g036030;Alias=g89421	Zinc ion binding protein OS=Solanum tuberosum OX=4113 GN=102598706 PE=3 SV=1	60S ribosomal protein L38 OS=Solanum lycopersicum OX=4081 GN=RPL38 PE=1 SV=1	GO:0003735|GO:0005840|GO:0006412
IC05g036040	IC1.0ch05	gene	195800522	195805160	ID=IC05g036040;Alias=g89422	S-acyltransferase OS=Capsicum annuum OX=4072 GN=T459_15558 PE=3 SV=1	Probable protein S-acyltransferase 15 OS=Arabidopsis thaliana OX=3702 GN=PAT15 PE=2 SV=1	GO:0016409
IC05g036050	IC1.0ch05	gene	195854217	195861051	ID=IC05g036050;Alias=g89425	SAM-dependent methyltransferase TRM5/TYW2-type domain-containing protein OS=Solanum lycopersicum OX=4081 PE=4 SV=1	tRNA wybutosine-synthesizing protein 2/3/4 OS=Arabidopsis thaliana OX=3702 GN=At4g04670 PE=2 SV=1	GO:0005515
IC05g036060	IC1.0ch05	gene	195861915	195870756	ID=IC05g036060;Alias=g89426	Putative vacuolar protein sorting-associated protein 33-like OS=Solanum chacoense OX=4108 PE=3 SV=1	Vacuolar protein-sorting-associated protein 33 homolog OS=Arabidopsis thaliana OX=3702 GN=VPS33 PE=1 SV=1	GO:0016192
IC05g036070	IC1.0ch05	gene	195873431	195878555	ID=IC05g036070;Alias=g89427	Protein flowering locus d OS=Nicotiana attenuata OX=49451 GN=FLD_0 PE=3 SV=1	Protein FLOWERING LOCUS D OS=Arabidopsis thaliana OX=3702 GN=FLD PE=1 SV=1	GO:0016491
IC05g036080	IC1.0ch05	gene	195878537	195879562	ID=IC05g036080;Alias=g89428	Amine oxidase OS=Solanum tuberosum OX=4113 GN=102592101 PE=3 SV=1	Protein FLOWERING LOCUS D OS=Arabidopsis thaliana OX=3702 GN=FLD PE=1 SV=1	GO:0016491
IC05g036120	IC1.0ch05	gene	195909373	195910779	ID=IC05g036120;Alias=g89433	Acyltransferase 1 OS=Solanum tuberosum OX=4113 GN=102600568 PE=4 SV=1	Stemmadenine O-acetyltransferase OS=Catharanthus roseus OX=4058 GN=SAT PE=1 SV=1	GO:0016747
IC05g036130	IC1.0ch05	gene	195915660	195917066	ID=IC05g036130;Alias=g89434	Acyltransferase 1 OS=Solanum tuberosum OX=4113 GN=102600568 PE=4 SV=1	Stemmadenine O-acetyltransferase OS=Catharanthus roseus OX=4058 GN=SAT PE=1 SV=1	GO:0016747
IC05g036140	IC1.0ch05	gene	195939021	195940394	ID=IC05g036140;Alias=g89435	Acyltransferase 1 OS=Solanum tuberosum OX=4113 GN=102600568 PE=4 SV=1	Stemmadenine O-acetyltransferase OS=Catharanthus roseus OX=4058 GN=SAT PE=1 SV=1	GO:0016747
IC05g036160	IC1.0ch05	gene	195965573	195970486	ID=IC05g036160;Alias=g89437	Serine/threonine protein phosphatase 2A regulatory subunit OS=Solanum chacoense OX=4108 PE=3 SV=1	Serine/threonine protein phosphatase 2A 57 kDa regulatory subunit B' alpha isoform OS=Arabidopsis thaliana OX=3702 GN=B'ALPHA PE=1 SV=1	GO:0000159|GO:0007165|GO:0019888
IC05g036170	IC1.0ch05	gene	195971323	195974936	ID=IC05g036170;Alias=g89438	Pectate lyase OS=Solanum lycopersicum OX=4081 GN=101264933 PE=3 SV=1	Probable pectate lyase 13 OS=Arabidopsis thaliana OX=3702 GN=PMR6 PE=1 SV=1
IC05g036180	IC1.0ch05	gene	195984174	195987471	ID=IC05g036180;Alias=g89440		SHUGOSHIN 2 OS=Arabidopsis thaliana OX=3702 GN=SGO2 PE=2 SV=1	GO:0000775|GO:0034090|GO:0045144|GO:0005634|GO:0045132
IC05g036190	IC1.0ch05	gene	195990424	195991503	ID=IC05g036190;Alias=g89441	C2H2-type domain-containing protein OS=Solanum lycopersicum OX=4081 GN=101265240 PE=4 SV=1	Zinc finger protein ZAT5 OS=Arabidopsis thaliana OX=3702 GN=ZAT5 PE=2 SV=1
IC05g036200	IC1.0ch05	gene	195992434	195995494	ID=IC05g036200;Alias=g89442	monocopper oxidase-like protein SKU5 OS=Nicotiana tabacum OX=4097 GN=LOC107787287 PE=3 SV=1	Monocopper oxidase-like protein SKU5 OS=Arabidopsis thaliana OX=3702 GN=SKU5 PE=1 SV=1	GO:0005507|GO:0016491
IC05g036210	IC1.0ch05	gene	196001667	196006279	ID=IC05g036210;Alias=g89443	Putative NAC domain-containing protein 78-like OS=Solanum chacoense OX=4108 PE=4 SV=1	NAC domain containing protein 50 OS=Arabidopsis thaliana OX=3702 GN=NAC050 PE=1 SV=1	GO:0003677|GO:0006355
IC05g036220	IC1.0ch05	gene	196008590	196013846	ID=IC05g036220;Alias=g89444	Nam 9 OS=Solanum tuberosum OX=4113 PE=4 SV=1	NAC domain-containing protein 78 OS=Arabidopsis thaliana OX=3702 GN=NAC078 PE=2 SV=2	GO:0003677|GO:0006355
IC05g036230	IC1.0ch05	gene	196019199	196028458	ID=IC05g036230;Alias=g89446	Far upstream element-binding protein OS=Solanum tuberosum OX=4113 GN=102601919 PE=4 SV=1	Protein BTR1 OS=Arabidopsis thaliana OX=3702 GN=BTR1 PE=1 SV=1	GO:0003723|GO:0003676
IC05g036240	IC1.0ch05	gene	196034317	196034763	ID=IC05g036240;Alias=g89447	Histone H2B OS=Nicotiana tabacum OX=4097 GN=LOC107778381 PE=3 SV=1	Histone H2B OS=Nicotiana tabacum OX=4097 GN=HIS2B PE=2 SV=3	GO:0000786|GO:0003677|GO:0046982
IC05g036270	IC1.0ch05	gene	196104721	196111503	ID=IC05g036270;Alias=g89454	Transferase, transferring glycosyl groups OS=Solanum tuberosum OX=4113 GN=102603487 PE=3 SV=1	Glucosamine inositolphosphorylceramide transferase 1 OS=Arabidopsis thaliana OX=3702 GN=GINT1 PE=1 SV=1	GO:0006486|GO:0016757|GO:0016021
IC05g036280	IC1.0ch05	gene	196117403	196118662	ID=IC05g036280;Alias=g89455	F-box domain-containing protein OS=Capsicum baccatum OX=33114 GN=CQW23_13183 PE=4 SV=1	F-box protein At5g07610 OS=Arabidopsis thaliana OX=3702 GN=At5g07610 PE=2 SV=1	GO:0005515
IC05g036290	IC1.0ch05	gene	196122482	196123807	ID=IC05g036290;Alias=g89456		Putative ribonuclease H protein At1g65750 OS=Arabidopsis thaliana OX=3702 GN=At1g65750 PE=3 SV=1
