# Supplementary material for: MYB regulator of “colorless” flavonols underlies the evolution of red flowers in Iochroma (Solanaceae)
Source: G3 (Bethesda). 2025 Sep 30;15(12):jkaf230. doi: 10.1093/g3journal/jkaf230 (PMC12693573; doi:10.1093/g3journal/jkaf230)
Supplement: jkaf230_Supplementary_Data [file jkaf230_supplementary_data.zip › Supplementary_Table_3_G3-2025-406150.xlsx]

## Sheet: Significantly DE Transcripts
Transcript	baseMean	log2FoldChange	lfcSE	stat	pvalue	padj	BLAST_annot_ncbi	Description
TRINITY_DN5810_c0_g1_i18.p1.fa	59.4541	-3.8181	0.215176	-17.7441	1.91e-70	4.88e-66	XM_016718955.2	PREDICTED: Capsicum annuum putative late blight resistance protein homolog R1A-10 (LOC107872178), mRNA
TRINITY_DN1372_c0_g1_i30.p1.fa	182.408	-1.70146	0.132474	-12.8437	9.33e-38	7.92e-34	XM_060356563.1	PREDICTED: Lycium barbarum nuclear pore complex protein NUP1-like (LOC132640123), mRNA
TRINITY_DN3000_c0_g1_i10.p1.fa	83.9026	-6.35096	0.493955	-12.8574	7.82e-38	7.92e-34	XM_049498850.1	PREDICTED: Solanum verrucosum transcription factor MYB111-like (LOC125819419), mRNA
TRINITY_DN2718_c1_g2_i1.p1.fa	245.481	-2.99188	0.264098	-11.3287	9.46e-30	6.03e-26	XM_006363268.2	PREDICTED: Solanum tuberosum protein DETOXIFICATION 35-like (LOC102600655), mRNA
TRINITY_DN2718_c1_g1_i1.p1.fa	155.324	-2.94717	0.260759	-11.3023	1.28e-29	6.52e-26	XM_006363268.3	PREDICTED: Solanum tuberosum protein DETOXIFICATION 35-like (LOC102600655), mRNA
TRINITY_DN12748_c0_g2_i2.p1.fa	25.9246	-8.11392	0.763733	-10.624	2.3e-26	9.79e-23	XM_060359438.1	PREDICTED: Lycium barbarum F-box protein At5g07610-like (LOC132642175), transcript variant X2, mRNA
TRINITY_DN5710_c0_g1_i14.p1.fa	13.1505	-7.14814	0.677656	-10.5483	5.17e-26	1.88e-22	XM_016718189.2	PREDICTED: Capsicum annuum late blight resistance protein R1-A-like (LOC107871299), mRNA
TRINITY_DN6574_c0_g1_i12.p1.fa	15.133	-4.2372	0.414635	-10.2191	1.63e-24	5.14e-21	OX359253.1	Solanum dulcamara genome assembly, chromosome: 2
TRINITY_DN753_c0_g1_i2.p1.fa	8.84494	-6.64419	0.650851	-10.2085	1.82e-24	5.14e-21	NA	NA
TRINITY_DN901_c0_g1_i2.p1.fa	281.442	-5.84529	0.579944	-10.0791	6.84e-24	1.74e-20	XM_016687254.2	PREDICTED: Capsicum annuum flavonol synthase/flavanone 3-hydroxylase (LOC107843086), mRNA
TRINITY_DN3164_c0_g1_i15.p1.fa	11.1852	-6.68842	0.671277	-9.96373	2.2e-23	5.09e-20	XM_047412747.1	PREDICTED: Capsicum annuum putative late blight resistance protein homolog R1A-3 (LOC107853691), transcript variant X2, mRNA
TRINITY_DN7363_c0_g1_i1.p1.fa	8.31087	-6.46729	0.658104	-9.82715	8.6e-23	1.83e-19	XM_060359458.1	PREDICTED: Lycium barbarum putative FBD-associated F-box protein At5g56390 (LOC132642201), mRNA
TRINITY_DN6389_c0_g1_i4.p2.fa	254.441	-5.83447	0.595513	-9.79739	1.16e-22	2.26e-19	KJ094353.1	Iochroma cyaneum voucher Smith 265 (WIS) flavonoid 3'-hydroxylase (F3'H) mRNA, complete cds
TRINITY_DN15260_c0_g1_i4.p1.fa	9.96926	-3.99537	0.473587	-8.4364	3.27e-17	5.96e-14	XM_047412747.1	PREDICTED: Capsicum annuum putative late blight resistance protein homolog R1A-3 (LOC107853691), transcript variant X2, mRNA
TRINITY_DN3164_c0_g1_i6.p1.fa	7.71053	-4.92334	0.632501	-7.78393	7.03e-15	1.19e-11	XM_047403469.1	PREDICTED: Capsicum annuum putative late blight resistance protein homolog R1A-3 (LOC107853648), mRNA
TRINITY_DN15260_c0_g1_i6.p1.fa	4.80298	-5.43835	0.726249	-7.48828	6.98e-14	1.11e-10	XM_047403397.1	PREDICTED: Capsicum annuum putative late blight resistance protein homolog R1B-17 (LOC107853661), mRNA
TRINITY_DN6994_c1_g1_i1.p1.fa	8.29948	-3.74637	0.508092	-7.37341	1.66e-13	2.49e-10	XM_047405878.1	PREDICTED: Capsicum annuum putative late blight resistance protein homolog R1C-3 (LOC124895448), mRNA
TRINITY_DN2638_c1_g1_i32.p1.fa	14.9129	-5.81996	0.791432	-7.35371	1.93e-13	2.73e-10	CP055239.1	Solanum tuberosum cultivar Solyntus chromosome 6
TRINITY_DN13447_c1_g1_i2.p1.fa	9.69845	-4.67059	0.65293	-7.15327	8.47e-13	1.14e-09	XM_047400493.1	PREDICTED: Capsicum annuum F-box/FBD/LRR-repeat protein At5g53840 (LOC107853815), mRNA
TRINITY_DN5710_c0_g1_i4.p1.fa	6.11775	-3.04242	0.477279	-6.37451	1.84e-10	2.34e-07	XM_047412773.1	PREDICTED: Capsicum annuum putative late blight resistance protein homolog R1A-3 (LOC124898795), mRNA
TRINITY_DN8269_c0_g1_i15.p1.fa	5.1339	-4.80795	0.758332	-6.34017	2.3e-10	2.78e-07	XM_047401571.1	PREDICTED: Capsicum annuum putative late blight resistance protein homolog R1A-3 (LOC107849266), mRNA
TRINITY_DN13655_c0_g1_i1.p1.fa	625.731	1.1644	0.184067	6.32593	2.52e-10	2.92e-07	XM_055954684.1	PREDICTED: Solanum dulcamara protein STRICTOSIDINE SYNTHASE-LIKE 4-like (LOC129880592), transcript variant X1, mRNA
TRINITY_DN56_c0_g1_i30.p1.fa	65.2668	-1.90155	0.304621	-6.24233	4.31e-10	4.78e-07	XM_006363268.3	PREDICTED: Solanum tuberosum protein DETOXIFICATION 35-like (LOC102600655), mRNA
TRINITY_DN141_c0_g2_i5.p1.fa	3824.78	-1.34602	0.222896	-6.03878	1.55e-09	1.65e-06	KJ094349.1	Iochroma cyaneum isolate 2 voucher Smith 265 (WIS) chalcone synthase (CHS) mRNA, complete cds
TRINITY_DN1157_c0_g1_i1.p1.fa	2299.91	-0.940186	0.160171	-5.86989	4.36e-09	4.44e-06	OP066813.1	Capsicum frutescens cultivar Samocvet anthocyanidin 3-O-glucosyltransferase gene, complete cds
TRINITY_DN2430_c0_g1_i4.p1.fa	3235.06	0.918445	0.157979	5.81372	6.11e-09	5.99e-06	XM_055949033.1	PREDICTED: Solanum dulcamara protein STRICTOSIDINE SYNTHASE-LIKE 5-like (LOC129873839), mRNA
TRINITY_DN6574_c0_g1_i10.p1.fa	2.79556	-4.67884	0.808074	-5.79012	7.03e-09	6.64e-06	OX359253.1	Solanum dulcamara genome assembly, chromosome: 2
TRINITY_DN11671_c0_g1_i4.p1.fa	2.84496	-4.96019	0.870148	-5.7004	1.2e-08	1.09e-05	XM_016718189.2	PREDICTED: Capsicum annuum late blight resistance protein R1-A-like (LOC107871299), mRNA
TRINITY_DN56_c0_g1_i39.p1.fa	113.366	-4.00543	0.708483	-5.65354	1.57e-08	1.38e-05	XM_060356880.1	PREDICTED: Lycium barbarum ATP-citrate synthase beta chain protein 1-like (LOC132640329), transcript variant X1, mRNA
TRINITY_DN11681_c0_g3_i5.p1.fa	2.02868	-4.49256	0.821733	-5.46718	4.57e-08	3.88e-05	XM_016718938.2	PREDICTED: Capsicum annuum uncharacterized LOC107872157 (LOC107872157), transcript variant X3, mRNA
TRINITY_DN1011_c0_g1_i2.p3.fa	1707.29	-0.891461	0.167772	-5.31354	1.08e-07	8.84e-05	CP125850.1	Trifolium repens isolate ACLI19 chromosome 08_0cc
TRINITY_DN11533_c0_g1_i1.p1.fa	96.1567	0.895082	0.170125	5.26131	1.43e-07	0.000113891	XM_016631064.1	PREDICTED: Nicotiana tabacum ubiquitin carboxyl-terminal hydrolase 12 (LOC107806819), transcript variant X2, mRNA
TRINITY_DN10993_c0_g1_i14.p1.fa	71.0669	1.02036	0.204931	4.97904	6.39e-07	0.000493384	XM_049523206.1	PREDICTED: Solanum stenotomum pleiotropic drug resistance protein 2-like (LOC125843991), transcript variant X1, mRNA
TRINITY_DN246_c0_g1_i9.p1.fa	399.263	-0.806234	0.162401	-4.96445	6.89e-07	0.000516318	XM_055971237.1	PREDICTED: Solanum dulcamara transmembrane ascorbate ferrireductase 1 (LOC129895515), mRNA
TRINITY_DN3506_c3_g1_i1.p1.fa	81.1403	-2.15505	0.435655	-4.94669	7.55e-07	0.000549532	CP135572.1	Swietenia macrophylla isolate HCNGB_00002344 chromosome 21
TRINITY_DN9157_c0_g1_i2.p1.fa	2.06161	-4.52142	0.919656	-4.91643	8.81e-07	0.000623827	XM_059461585.1	PREDICTED: Lycium ferocissimum beta-D-glucosyl crocetin beta-1,6-glucosyltransferase-like (LOC132068106), transcript variant X2, mRNA
TRINITY_DN8590_c0_g1_i13.p1.fa	53.3678	0.993499	0.203112	4.8914	1e-06	0.0006895	XR_009582164.1	PREDICTED: Lycium barbarum ubiquitin C-terminal hydrolase 12-like (LOC132640125), transcript variant X6, misc_RNA
TRINITY_DN1861_c2_g2_i2.p3.fa	88.5223	-0.850063	0.17771	-4.78342	1.72e-06	0.00115555	NA	NA
TRINITY_DN8269_c0_g1_i14.p1.fa	1.76838	-4.31049	0.905714	-4.75922	1.94e-06	0.00126972	XM_047401571.1	PREDICTED: Capsicum annuum putative late blight resistance protein homolog R1A-3 (LOC107849266), mRNA
TRINITY_DN5609_c0_g1_i13.p1.fa	11.3056	-1.55611	0.328366	-4.73896	2.15e-06	0.00136841	XM_016716345.2	PREDICTED: Capsicum annuum two-component response regulator ARR9 (LOC107869981), transcript variant X1, mRNA
TRINITY_DN13763_c0_g1_i1.p1.fa	5.40541	-3.10089	0.668582	-4.63802	3.52e-06	0.00218611	XM_006367830.2	PREDICTED: Solanum tuberosum uncharacterized LOC102594119 (LOC102594119), mRNA
TRINITY_DN1501_c0_g1_i1.p1.fa	280.188	0.602208	0.131635	4.57484	4.77e-06	0.00289131	XM_055955303.1	PREDICTED: Solanum dulcamara probable acyl-CoA dehydrogenase IBR3 (LOC129881006), mRNA
TRINITY_DN5607_c0_g1_i1.p1.fa	176.278	-0.448712	0.0982234	-4.56829	4.92e-06	0.00291378	XM_047412751.1	PREDICTED: Capsicum annuum scarecrow-like protein 13 (LOC107853699), transcript variant X3, mRNA
TRINITY_DN9447_c0_g1_i5.p1.fa	139.516	0.522033	0.116725	4.47233	7.74e-06	0.00448055	XM_047412830.1	PREDICTED: Capsicum annuum inositol phosphorylceramide glucuronosyltransferase 1 (LOC107871356), mRNA
TRINITY_DN10546_c0_g1_i13.p1.fa	4.03297	-2.48737	0.557566	-4.46113	8.15e-06	0.00461642	XM_047412773.1	PREDICTED: Capsicum annuum putative late blight resistance protein homolog R1A-3 (LOC124898795), mRNA
TRINITY_DN2733_c0_g1_i1.p1.fa	195.819	-0.568498	0.127831	-4.44725	8.7e-06	0.00481778	XM_055955237.1	PREDICTED: Solanum dulcamara protein PXR1 (LOC129880958), mRNA
TRINITY_DN1252_c0_g1_i65.p1.fa	92.0085	-0.952913	0.21455	-4.44145	8.94e-06	0.00484422	XM_060356881.1	PREDICTED: Lycium barbarum ATP-citrate synthase beta chain protein 1-like (LOC132640329), transcript variant X2, mRNA
TRINITY_DN4778_c1_g1_i5.p1.fa	3.07298	-3.71797	0.849577	-4.37625	1.21e-05	0.00640911	CP046691.1	Solanum tuberosum cultivar MSH/14-112 chromosome 11
TRINITY_DN1875_c0_g1_i2.p1.fa	62.1028	-1.78356	0.410995	-4.33961	1.43e-05	0.00742221	XM_055955478.1	PREDICTED: Solanum dulcamara UDP-glycosyltransferase 86A1-like (LOC129881124), mRNA
TRINITY_DN103_c2_g1_i1.p1.fa	3402.23	-4.67642	1.0816	-4.32362	1.53e-05	0.00782178	XM_016630583.1	PREDICTED: Nicotiana tabacum kirola (LOC107806428), mRNA
TRINITY_DN831_c0_g1_i8.p1.fa	1319.77	-0.964048	0.225177	-4.28128	1.86e-05	0.00928369	XM_059460127.1	PREDICTED: Lycium ferocissimum solanidine UDP-glucose glucosyltransferase 1-like (LOC132066942), mRNA
TRINITY_DN56_c0_g1_i1.p1.fa	133.447	-3.14233	0.739502	-4.24925	2.14e-05	0.01051	XM_055958222.1	PREDICTED: Solanum dulcamara ATP-citrate synthase beta chain protein 2 (LOC129883590), mRNA
TRINITY_DN29766_c0_g1_i1.p1.fa	1.42313	-3.62398	0.867826	-4.17592	2.97e-05	0.0142677	XM_049549571.1	PREDICTED: Solanum stenotomum DELLA protein RGL1-like (LOC125869015), mRNA
TRINITY_DN15260_c0_g1_i3.p1.fa	1.94845	-4.12782	0.993664	-4.15414	3.27e-05	0.0154066	XM_047403397.1	PREDICTED: Capsicum annuum putative late blight resistance protein homolog R1B-17 (LOC107853661), mRNA
TRINITY_DN10993_c0_g1_i1.p1.fa	147.814	0.854514	0.213283	4.00648	6.16e-05	0.0285511	XM_055955425.1	PREDICTED: Solanum dulcamara pleiotropic drug resistance protein 2-like (LOC129881085), transcript variant X1, mRNA
TRINITY_DN35065_c0_g1_i1.p1.fa	55.5573	0.621224	0.155785	3.98769	6.67e-05	0.0303574	XM_055955558.1	PREDICTED: Solanum dulcamara protein trichome birefringence-like 14 (LOC129881174), mRNA
TRINITY_DN3164_c0_g1_i8.p1.fa	2.3504	-4.13176	1.04602	-3.94999	7.82e-05	0.0349369	XM_016718189.2	PREDICTED: Capsicum annuum late blight resistance protein R1-A-like (LOC107871299), mRNA
TRINITY_DN3841_c0_g1_i10.p1.fa	3.62939	-3.98847	1.01557	-3.92732	8.59e-05	0.037736	XM_055956605.1	PREDICTED: Solanum dulcamara L-type lectin-domain containing receptor kinase IV.1-like (LOC129882351), mRNA

## Sheet: All Transcripts
	baseMean	log2FoldChange	lfcSE	stat	pvalue	padj
TRINITY_DN5810_c0_g1_i18.p1	59.4541	-3.8181	0.215176	-17.7441	1.91445e-70	4.87802e-66
TRINITY_DN3000_c0_g1_i10.p1	83.9026	-6.35096	0.493955	-12.8574	7.81873e-38	7.922e-34
TRINITY_DN1372_c0_g1_i30.p1	182.408	-1.70146	0.132474	-12.8437	9.32732e-38	7.922e-34
TRINITY_DN2718_c1_g2_i1.p1	245.481	-2.99188	0.264098	-11.3287	9.46358e-30	6.0283e-26
TRINITY_DN2718_c1_g1_i1.p1	155.324	-2.94717	0.260759	-11.3023	1.27881e-29	6.51681e-26
TRINITY_DN12748_c0_g2_i2.p1	25.9246	-8.11392	0.763733	-10.624	2.30426e-26	9.7854e-23
TRINITY_DN5710_c0_g1_i14.p1	13.1505	-7.14814	0.677656	-10.5483	5.17015e-26	1.88194e-22
TRINITY_DN6574_c0_g1_i12.p1	15.133	-4.2372	0.414635	-10.2191	1.62825e-24	5.14432e-21
TRINITY_DN753_c0_g1_i2.p1	8.84494	-6.64419	0.650851	-10.2085	1.81707e-24	5.14432e-21
TRINITY_DN901_c0_g1_i2.p1	281.442	-5.84529	0.579944	-10.0791	6.83834e-24	1.74241e-20
TRINITY_DN3164_c0_g1_i15.p1	11.1852	-6.68842	0.671277	-9.96373	2.19673e-23	5.08842e-20
TRINITY_DN7363_c0_g1_i1.p1	8.31087	-6.46729	0.658104	-9.82715	8.60208e-23	1.82651e-19
TRINITY_DN6389_c0_g1_i4.p2	254.441	-5.83447	0.595513	-9.79739	1.15533e-22	2.26444e-19
TRINITY_DN15260_c0_g1_i4.p1	9.96926	-3.99537	0.473587	-8.4364	3.2727e-17	5.95632e-14
TRINITY_DN3164_c0_g1_i6.p1	7.71053	-4.92334	0.632501	-7.78393	7.03062e-15	1.19427e-11
TRINITY_DN15260_c0_g1_i6.p1	4.80298	-5.43835	0.726249	-7.48828	6.97823e-14	1.11128e-10
TRINITY_DN6994_c1_g1_i1.p1	8.29948	-3.74637	0.508092	-7.37341	1.66319e-13	2.49282e-10
TRINITY_DN2638_c1_g1_i32.p1	14.9129	-5.81996	0.791432	-7.35371	1.92784e-13	2.72896e-10
TRINITY_DN13447_c1_g1_i2.p1	9.69845	-4.67059	0.65293	-7.15327	8.47318e-13	1.1363e-09
TRINITY_DN5710_c0_g1_i4.p1	6.11775	-3.04242	0.477279	-6.37451	1.8355e-10	2.33843e-07
TRINITY_DN8269_c0_g1_i15.p1	5.1339	-4.80795	0.758332	-6.34017	2.29514e-10	2.78477e-07
TRINITY_DN13655_c0_g1_i1.p1	625.731	1.1644	0.184067	6.32593	2.51706e-10	2.91521e-07
TRINITY_DN56_c0_g1_i30.p1	65.2668	-1.90155	0.304621	-6.24233	4.31106e-10	4.77591e-07
TRINITY_DN141_c0_g2_i5.p1	3824.78	-1.34602	0.222896	-6.03878	1.55287e-09	1.64863e-06
TRINITY_DN1157_c0_g1_i1.p1	2299.91	-0.940186	0.160171	-5.86989	4.36077e-09	4.4445e-06
TRINITY_DN2430_c0_g1_i4.p1	3235.06	0.918445	0.157979	5.81372	6.10996e-09	5.98776e-06
TRINITY_DN6574_c0_g1_i10.p1	2.79556	-4.67884	0.808074	-5.79012	7.03377e-09	6.63779e-06
TRINITY_DN11671_c0_g1_i4.p1	2.84496	-4.96019	0.870148	-5.7004	1.19526e-08	1.08769e-05
TRINITY_DN56_c0_g1_i39.p1	113.366	-4.00543	0.708483	-5.65354	1.57179e-08	1.381e-05
TRINITY_DN11681_c0_g3_i5.p1	2.02868	-4.49256	0.821733	-5.46718	4.57254e-08	3.88361e-05
TRINITY_DN1011_c0_g1_i2.p3	1707.29	-0.891461	0.167772	-5.31354	1.07516e-07	8.83708e-05
TRINITY_DN11533_c0_g1_i1.p1	96.1567	0.895082	0.170125	5.26131	1.43035e-07	0.000113891
TRINITY_DN10993_c0_g1_i14.p1	71.0669	1.02036	0.204931	4.97904	6.38998e-07	0.000493384
TRINITY_DN246_c0_g1_i9.p1	399.263	-0.806234	0.162401	-4.96445	6.88964e-07	0.000516318
TRINITY_DN3506_c3_g1_i1.p1	81.1403	-2.15505	0.435655	-4.94669	7.54852e-07	0.000549532
TRINITY_DN9157_c0_g1_i2.p1	2.06161	-4.52142	0.919656	-4.91643	8.81388e-07	0.000623827
TRINITY_DN8590_c0_g1_i13.p1	53.3678	0.993499	0.203112	4.8914	1.00124e-06	0.0006895
TRINITY_DN1861_c2_g2_i2.p3	88.5223	-0.850063	0.17771	-4.78342	1.72334e-06	0.00115555
TRINITY_DN8269_c0_g1_i14.p1	1.76838	-4.31049	0.905714	-4.75922	1.94344e-06	0.00126971
TRINITY_DN5609_c0_g1_i13.p1	11.3056	-1.55611	0.328366	-4.73896	2.14821e-06	0.00136841
TRINITY_DN13763_c0_g1_i1.p1	5.40541	-3.10089	0.668582	-4.63802	3.51769e-06	0.00218611
TRINITY_DN1501_c0_g1_i1.p1	280.188	0.602208	0.131635	4.57484	4.7659e-06	0.00289131
TRINITY_DN5607_c0_g1_i1.p1	176.278	-0.448712	0.0982234	-4.56829	4.91729e-06	0.00291378
TRINITY_DN9447_c0_g1_i5.p1	139.516	0.522033	0.116725	4.47233	7.73721e-06	0.00448055
TRINITY_DN10546_c0_g1_i13.p1	4.03297	-2.48737	0.557566	-4.46113	8.15302e-06	0.00461642
TRINITY_DN2733_c0_g1_i1.p1	195.819	-0.568498	0.127831	-4.44725	8.69772e-06	0.00481778
TRINITY_DN1252_c0_g1_i65.p1	92.0085	-0.952913	0.21455	-4.44145	8.93558e-06	0.00484422
TRINITY_DN4778_c1_g1_i5.p1	3.07298	-3.71797	0.849577	-4.37625	1.20737e-05	0.00640911
TRINITY_DN1875_c0_g1_i2.p1	62.1028	-1.78356	0.410995	-4.33961	1.42735e-05	0.00742221
TRINITY_DN103_c2_g1_i1.p1	3402.23	-4.67642	1.0816	-4.32362	1.53489e-05	0.00782178
TRINITY_DN831_c0_g1_i8.p1	1319.77	-0.964048	0.225177	-4.28128	1.85819e-05	0.00928369
TRINITY_DN56_c0_g1_i1.p1	133.447	-3.14233	0.739502	-4.24925	2.1449e-05	0.01051
TRINITY_DN29766_c0_g1_i1.p1	1.42313	-3.62398	0.867826	-4.17592	2.96778e-05	0.0142677
TRINITY_DN15260_c0_g1_i3.p1	1.94845	-4.12782	0.993664	-4.15414	3.26512e-05	0.0154066
TRINITY_DN10993_c0_g1_i1.p1	147.814	0.854514	0.213283	4.00648	6.16292e-05	0.0285511
TRINITY_DN35065_c0_g1_i1.p1	55.5573	0.621224	0.155785	3.98769	6.67196e-05	0.0303574
TRINITY_DN3164_c0_g1_i8.p1	2.3504	-4.13176	1.04602	-3.94999	7.81554e-05	0.0349369
TRINITY_DN3841_c0_g1_i10.p1	3.62939	-3.98847	1.01557	-3.92732	8.58982e-05	0.037736
TRINITY_DN43_c0_g1_i1.p1	640.026	-1.22677	0.320888	-3.82306	0.000131808	0.056923
TRINITY_DN1873_c0_g1_i11.p1	110.934	-0.536331	0.140701	-3.81183	0.00013794	0.0583981
TRINITY_DN8590_c0_g1_i11.p1	38.4471	0.992747	0.260666	3.80851	0.000139807	0.0583981
TRINITY_DN1861_c2_g1_i11.p1	267.999	-0.837813	0.220447	-3.80051	0.000144397	0.0586172
TRINITY_DN5333_c0_g3_i1.p1	120.059	0.39446	0.103816	3.7996	0.000144933	0.0586172
TRINITY_DN227_c1_g1_i1.p1	996.992	-0.407368	0.107472	-3.79047	0.00015036	0.0592667
TRINITY_DN1034_c0_g2_i5.p1	86.5459	0.500662	0.132207	3.78696	0.000152502	0.0592667
TRINITY_DN6904_c1_g1_i5.p1	17.7741	-1.76091	0.465194	-3.78531	0.000153516	0.0592667
TRINITY_DN289_c0_g1_i2.p1	1196.63	-0.736538	0.194795	-3.7811	0.000156139	0.0593794
TRINITY_DN2057_c0_g1_i2.p1	949.629	0.498573	0.132155	3.77264	0.000161527	0.060525
TRINITY_DN1505_c0_g2_i5.p1	405.135	-0.903159	0.242973	-3.71711	0.000201512	0.0744134
TRINITY_DN12861_c0_g1_i1.p1	388.519	0.407674	0.110097	3.70285	0.000213192	0.0776018
TRINITY_DN8590_c0_g1_i4.p1	24.7025	1.05639	0.286051	3.69302	0.000221608	0.0786186
TRINITY_DN8365_c0_g3_i1.p1	137.156	0.350112	0.0948199	3.69239	0.000222156	0.0786186
TRINITY_DN11209_c0_g1_i1.p2	25.0428	-0.968999	0.262871	-3.68621	0.000227616	0.0794473
TRINITY_DN8650_c0_g3_i1.p1	19.5558	0.891591	0.24524	3.63558	0.000277352	0.0954989
TRINITY_DN630_c0_g1_i43.p1	813.442	0.228929	0.0634361	3.60881	0.000307608	0.104505
TRINITY_DN600_c0_g1_i45.p1	705.083	-1.23493	0.344879	-3.58077	0.000342589	0.114858
TRINITY_DN56255_c0_g1_i1.p1	45.1923	-0.555515	0.156007	-3.56083	0.000369687	0.122333
TRINITY_DN4652_c0_g1_i2.p1	268.894	-0.542106	0.15277	-3.54852	0.000387406	0.126553
TRINITY_DN52904_c0_g1_i1.p1	19.6059	-1.86412	0.526736	-3.539	0.00040165	0.128654
TRINITY_DN6458_c0_g1_i4.p1	135.724	-0.795109	0.224766	-3.5375	0.000403938	0.128654
TRINITY_DN28581_c0_g1_i1.p1	52.9919	-0.620001	0.176883	-3.50516	0.000456341	0.142725
TRINITY_DN44481_c0_g1_i1.p1	16.6766	2.59155	0.73972	3.50342	0.00045932	0.142725
TRINITY_DN10572_c0_g1_i3.p1	15.1138	-1.13867	0.326257	-3.49009	0.000482849	0.144417
TRINITY_DN20364_c0_g4_i2.p1	21.6248	-0.918575	0.263222	-3.48973	0.000483511	0.144417
TRINITY_DN3695_c0_g1_i2.p1	57.8649	0.992887	0.284616	3.48851	0.000485721	0.144417
TRINITY_DN50204_c0_g1_i1.p1	52.5276	-0.684659	0.196314	-3.48757	0.000487435	0.144417
TRINITY_DN3531_c0_g1_i1.p1	858.655	0.26946	0.0774985	3.47697	0.000507107	0.148518
TRINITY_DN58950_c0_g1_i1.p1	3.23655	3.78727	1.09421	3.4612	0.000537771	0.154288
TRINITY_DN15756_c0_g1_i1.p1	408.119	-0.356471	0.103008	-3.46063	0.000538918	0.154288
TRINITY_DN9724_c0_g1_i10.p1	1.14896	-3.64653	1.0563	-3.45216	0.000556114	0.157442
TRINITY_DN66757_c0_g1_i1.p1	64.2363	1.5392	0.446307	3.44874	0.000563213	0.1577
TRINITY_DN43471_c0_g1_i1.p1	1.28137	-3.19811	0.928466	-3.44451	0.000572099	0.158447
TRINITY_DN36712_c0_g1_i1.p1	9.98527	-1.23294	0.358424	-3.43989	0.000581959	0.158887
TRINITY_DN7495_c1_g2_i7.p1	419.915	0.320861	0.0933296	3.43794	0.000586161	0.158887
TRINITY_DN12522_c1_g1_i8.p1	7.17182	-1.31553	0.383145	-3.4335	0.000595843	0.159811
TRINITY_DN1054_c0_g1_i2.p1	91.7795	-0.400717	0.117748	-3.40316	0.000666107	0.176796
TRINITY_DN13447_c1_g1_i14.p1	1.06532	3.55707	1.0524	3.37994	0.000725011	0.190446
TRINITY_DN512_c0_g1_i1.p1	155.742	-0.459964	0.136351	-3.37338	0.000742506	0.192142
TRINITY_DN2452_c0_g1_i2.p1	176.984	-0.427722	0.126956	-3.36906	0.00075426	0.192142
TRINITY_DN7198_c0_g1_i4.p1	175.085	-0.731458	0.217303	-3.36607	0.000762463	0.192142
TRINITY_DN1594_c1_g1_i1.p1	94.0473	-1.0302	0.306442	-3.36181	0.000774344	0.192142
TRINITY_DN1545_c0_g1_i27.p1	253.49	-0.877528	0.261237	-3.35912	0.000781914	0.192142
TRINITY_DN3728_c0_g1_i4.p1	283.749	-0.328537	0.0978435	-3.35778	0.000785715	0.192142
TRINITY_DN765_c0_g1_i20.p1	221.886	-1.22305	0.364347	-3.35682	0.000788433	0.192142
TRINITY_DN36660_c0_g1_i1.p1	12.1621	1.81065	0.539584	3.35565	0.000791792	0.192142
TRINITY_DN21856_c0_g1_i1.p1	14.0968	-1.73006	0.516688	-3.34836	0.000812927	0.195409
TRINITY_DN6431_c0_g1_i1.p1	0.996128	-3.46	1.03522	-3.34229	0.000830915	0.197867
TRINITY_DN1529_c0_g3_i1.p1	726.618	0.366406	0.109868	3.33497	0.000853081	0.201264
TRINITY_DN6101_c0_g1_i1.p1	40.0975	-2.10683	0.634513	-3.3204	0.000898894	0.210127
TRINITY_DN50949_c0_g1_i1.p1	14.4481	-1.40472	0.423652	-3.31573	0.000914036	0.211724
TRINITY_DN1277_c1_g1_i2.p1	7178.07	0.266389	0.0807718	3.29805	0.000973603	0.22349
TRINITY_DN879_c0_g1_i3.p4	89.2967	-0.609655	0.18502	-3.29508	0.000983948	0.223572
TRINITY_DN10799_c0_g1_i3.p1	23.0032	-1.15552	0.350965	-3.29242	0.00099329	0.223572
TRINITY_DN536_c1_g1_i5.p1	10.0124	-2.08676	0.634513	-3.28875	0.00100632	0.223572
TRINITY_DN15329_c0_g1_i20.p2	13.0884	-1.18196	0.359479	-3.28799	0.00100906	0.223572
TRINITY_DN7624_c0_g2_i1.p1	4.30895	2.00133	0.609981	3.28098	0.00103449	0.227231
TRINITY_DN8928_c1_g2_i1.p1	71.5075	-0.775157	0.236896	-3.27213	0.00106739	0.228015
TRINITY_DN13384_c0_g1_i1.p1	3.04039	1.79466	0.548469	3.27213	0.00106741	0.228015
TRINITY_DN5104_c1_g4_i1.p1	19.4748	0.824249	0.251978	3.27111	0.00107126	0.228015
TRINITY_DN3004_c0_g3_i1.p1	48.3509	-0.969637	0.296602	-3.26916	0.00107869	0.228015
TRINITY_DN71130_c0_g1_i1.p1	95.5914	0.423467	0.129642	3.26645	0.00108907	0.228015
TRINITY_DN10993_c0_g1_i6.p3	56.6907	0.922846	0.282867	3.26247	0.00110446	0.228015
TRINITY_DN27327_c0_g1_i1.p1	1.78594	2.65066	0.812687	3.26159	0.00110788	0.228015
TRINITY_DN1854_c0_g1_i12.p1	195.316	0.55527	0.170269	3.26114	0.00110965	0.228015
TRINITY_DN303_c2_g1_i1.p1	61.6148	-0.568595	0.175039	-3.2484	0.00116057	0.236571
TRINITY_DN1972_c1_g1_i1.p1	177.821	2.09266	0.645553	3.24166	0.00118838	0.237895
TRINITY_DN6420_c0_g1_i10.p1	19.3426	-1.05754	0.326301	-3.241	0.00119109	0.237895
TRINITY_DN2750_c0_g1_i16.p1	180.379	0.320511	0.0989676	3.23855	0.0012014	0.237895
TRINITY_DN4366_c0_g1_i2.p1	134.822	-0.306972	0.094808	-3.23783	0.00120441	0.237895
TRINITY_DN23206_c0_g2_i3.p1	18.2914	0.816289	0.252607	3.23146	0.00123158	0.24139
TRINITY_DN13511_c0_g1_i2.p1	50.9508	0.863626	0.269479	3.2048	0.00135156	0.262884
TRINITY_DN8925_c0_g1_i2.p1	96.2169	-0.531892	0.166495	-3.19465	0.00140001	0.270245
TRINITY_DN5075_c1_g1_i14.p1	155.416	0.277838	0.0872299	3.18512	0.00144694	0.276568
TRINITY_DN195_c0_g1_i9.p1	2157.63	-0.626747	0.196867	-3.18362	0.00145448	0.276568
TRINITY_DN60677_c0_g1_i1.p1	3.18914	-2.40874	0.757893	-3.17821	0.0014819	0.277849
TRINITY_DN11907_c0_g1_i1.p1	1.85194	-2.9748	0.93613	-3.17776	0.00148416	0.277849
TRINITY_DN2175_c0_g1_i1.p1	331.97	0.301365	0.0949274	3.17469	0.00149999	0.277849
TRINITY_DN3100_c0_g1_i25.p1	139.137	0.459804	0.144877	3.17375	0.00150483	0.277849
TRINITY_DN1491_c1_g1_i3.p1	2.86543	-1.70356	0.538056	-3.16615	0.00154473	0.283164
TRINITY_DN48951_c0_g1_i1.p1	2.4795	-3.64391	1.15194	-3.16329	0.00155999	0.283919
TRINITY_DN58800_c0_g1_i1.p1	25.7509	-1.59406	0.50489	-3.15724	0.00159272	0.285179
TRINITY_DN3012_c0_g1_i45.p1	1.92605	-3.80589	1.20579	-3.15635	0.00159758	0.285179
TRINITY_DN70844_c0_g1_i1.p1	186.489	-0.348702	0.110495	-3.15582	0.00160049	0.285179
TRINITY_DN25564_c0_g1_i3.p1	8.38398	1.41346	0.4485	3.15153	0.00162417	0.287389
TRINITY_DN64433_c0_g1_i1.p1	191.816	-0.500886	0.159123	-3.1478	0.00164506	0.289076
TRINITY_DN4136_c3_g1_i1.p1	27.8036	-0.767286	0.244059	-3.14386	0.00166736	0.290989
TRINITY_DN359_c0_g1_i6.p1	40.2247	1.37038	0.437344	3.13342	0.00172785	0.298539
TRINITY_DN65424_c0_g1_i1.p1	13.4156	-1.37301	0.438331	-3.13236	0.00173406	0.298539
TRINITY_DN19789_c0_g2_i1.p1	6.05644	-1.0621	0.340572	-3.11859	0.00181721	0.310755
TRINITY_DN4996_c0_g1_i2.p1	80.5962	0.812485	0.261691	3.10475	0.0019044	0.323495
TRINITY_DN11406_c0_g1_i2.p1	11.3206	-1.25794	0.405795	-3.09995	0.00193553	0.325127
TRINITY_DN4687_c0_g2_i16.p1	192.012	0.290894	0.0938568	3.09934	0.00193954	0.325127
TRINITY_DN15135_c1_g1_i5.p1	2.563	-3.41949	1.10655	-3.09024	0.00199998	0.333068
TRINITY_DN18681_c0_g1_i1.p1	126.814	-0.281825	0.0913826	-3.08402	0.00204227	0.337903
TRINITY_DN1667_c0_g1_i8.p1	264.523	0.237158	0.0771826	3.07269	0.00212141	0.348732
TRINITY_DN13979_c0_g1_i1.p1	18.5951	-1.28299	0.417916	-3.06998	0.00214074	0.349654
TRINITY_DN13217_c1_g1_i2.p1	66.1168	-0.368766	0.120723	-3.05463	0.00225337	0.364149
TRINITY_DN4535_c0_g1_i23.p1	452.769	0.272808	0.089328	3.05401	0.00225807	0.364149
TRINITY_DN7500_c0_g1_i4.p1	82.7698	-0.327205	0.107497	-3.04385	0.00233572	0.374303
TRINITY_DN15503_c0_g2_i7.p1	198.033	0.388942	0.128064	3.03709	0.00238878	0.380413
TRINITY_DN54609_c0_g1_i1.p1	2.26165	-2.27501	0.750491	-3.03137	0.00243449	0.385284
TRINITY_DN35521_c0_g1_i1.p1	1.27147	2.37731	0.785061	3.02818	0.00246028	0.386963
TRINITY_DN57839_c0_g1_i1.p1	75.0404	-0.51234	0.169827	-3.01684	0.00255428	0.397682
TRINITY_DN72328_c0_g1_i1.p1	25.8704	-0.91445	0.303179	-3.0162	0.00255965	0.397682
TRINITY_DN23356_c0_g1_i6.p1	105.053	0.629101	0.208755	3.01358	0.00258188	0.397825
TRINITY_DN4297_c0_g1_i2.p1	28.1739	-0.537015	0.178303	-3.01181	0.00259698	0.397825
TRINITY_DN11060_c0_g1_i3.p1	92.5681	0.459181	0.152522	3.01059	0.00260741	0.397825
TRINITY_DN9889_c0_g1_i8.p1	1.934	-3.59952	1.19639	-3.00864	0.00262418	0.398001
TRINITY_DN4296_c2_g1_i9.p1	36.6471	-1.4115	0.469661	-3.00536	0.00265264	0.399936
TRINITY_DN50144_c0_g1_i1.p1	3.92413	2.65104	0.883316	3.00123	0.00268888	0.403015
TRINITY_DN434_c0_g1_i1.p1	1028.3	-0.368299	0.12284	-2.99819	0.00271591	0.404686
TRINITY_DN42719_c0_g1_i1.p1	52.3428	-0.62518	0.208751	-2.99486	0.0027457	0.406747
TRINITY_DN3542_c3_g1_i1.p1	3.18539	-1.60619	0.538258	-2.98406	0.00284453	0.417886
TRINITY_DN2476_c0_g1_i1.p1	542.672	0.251298	0.0842412	2.98307	0.00285369	0.417886
TRINITY_DN42342_c0_g1_i1.p1	1.63143	2.8282	0.950055	2.97688	0.00291203	0.423888
TRINITY_DN3129_c1_g1_i1.p1	20.8476	0.585323	0.196734	2.9752	0.00292795	0.423888
TRINITY_DN6389_c1_g1_i59.p1	1.79027	2.59781	0.874952	2.96909	0.00298683	0.429969
TRINITY_DN2008_c0_g4_i1.p1	131.574	-0.29048	0.0979607	-2.96527	0.00302414	0.432894
TRINITY_DN9880_c0_g1_i5.p1	229.004	-0.606291	0.204902	-2.95893	0.00308709	0.439437
TRINITY_DN622_c1_g1_i1.p1	546.701	0.236004	0.0798669	2.95496	0.00312705	0.442651
TRINITY_DN500_c0_g1_i72.p1	493.556	0.229522	0.0777464	2.95219	0.00315525	0.443537
TRINITY_DN51557_c0_g1_i1.p1	3.7441	1.47161	0.498793	2.95034	0.00317422	0.443537
TRINITY_DN42267_c0_g1_i1.p1	5.631	-1.71445	0.58132	-2.94924	0.00318553	0.443537
TRINITY_DN42041_c0_g1_i1.p1	10.6424	0.984733	0.334968	2.93978	0.00328443	0.454822
TRINITY_DN4365_c0_g1_i9.p1	1.80475	3.49421	1.19182	2.93182	0.0033698	0.464122
TRINITY_DN10585_c0_g1_i27.p1	4.76665	1.20186	0.410289	2.9293	0.00339725	0.465387
TRINITY_DN13916_c0_g4_i2.p1	66.1106	-0.799314	0.273526	-2.92226	0.003475	0.469346
TRINITY_DN3928_c0_g1_i3.p1	3.86886	-2.01796	0.690679	-2.92171	0.00348115	0.469346
TRINITY_DN15648_c0_g1_i3.p1	295.649	0.96411	0.329984	2.92169	0.00348141	0.469346
TRINITY_DN9488_c0_g1_i29.p1	18.8831	-0.588974	0.201991	-2.91584	0.00354731	0.475713
TRINITY_DN7662_c0_g1_i1.p1	39.7415	0.542546	0.186914	2.90264	0.00370028	0.493629
TRINITY_DN6574_c0_g2_i2.p1	1.39877	-2.84127	0.981058	-2.89613	0.00377801	0.49985
TRINITY_DN1264_c1_g1_i1.p1	2.08411	-2.52145	0.870832	-2.89545	0.00378615	0.49985
TRINITY_DN29673_c0_g1_i1.p1	1.32751	-3.27781	1.13282	-2.89349	0.00380992	0.499978
TRINITY_DN1667_c0_g1_i7.p1	220.009	0.270665	0.0936264	2.8909	0.00384141	0.499978
TRINITY_DN16343_c0_g1_i2.p2	2.98845	-1.75854	0.608381	-2.89053	0.00384598	0.499978
TRINITY_DN19760_c0_g1_i1.p1	0.956053	2.64883	0.918509	2.88384	0.00392862	0.502552
TRINITY_DN18733_c0_g1_i1.p1	28.6353	-1.19692	0.415362	-2.88163	0.00395627	0.502552
TRINITY_DN20379_c0_g1_i1.p1	9.60801	-1.06004	0.36789	-2.88142	0.0039589	0.502552
TRINITY_DN29168_c0_g1_i1.p1	1.23202	2.85025	0.989216	2.88132	0.00396015	0.502552
TRINITY_DN9758_c0_g1_i2.p1	14.9268	-1.49733	0.519909	-2.87998	0.00397706	0.502552
TRINITY_DN1108_c0_g3_i1.p1	95.9823	-0.319071	0.110812	-2.87938	0.00398456	0.502552
TRINITY_DN9844_c0_g1_i2.p1	17.5053	-2.52669	0.878075	-2.87754	0.00400795	0.502552
TRINITY_DN2868_c0_g1_i2.p1	98.0321	-0.56787	0.19743	-2.87631	0.00402357	0.502552
TRINITY_DN5669_c0_g1_i1.p1	913.544	-0.270774	0.0942755	-2.87216	0.00407677	0.504671
TRINITY_DN15830_c0_g1_i3.p1	5.33	-1.67883	0.584814	-2.8707	0.00409559	0.504671
TRINITY_DN9596_c0_g1_i1.p1	982.019	0.213223	0.0742842	2.87037	0.00409996	0.504671
TRINITY_DN766_c1_g1_i3.p1	663.456	-0.796053	0.277728	-2.8663	0.004153	0.508742
TRINITY_DN4185_c0_g1_i13.p1	1049	0.214986	0.0751092	2.86231	0.00420571	0.512734
TRINITY_DN64776_c0_g1_i1.p1	15.8166	-1.68788	0.590286	-2.85942	0.00424417	0.514032
TRINITY_DN14918_c0_g3_i1.p1	21.4616	-0.96739	0.338509	-2.8578	0.00426594	0.514032
TRINITY_DN19435_c0_g1_i37.p1	28.8229	0.618445	0.216468	2.85698	0.00427688	0.514032
TRINITY_DN16764_c0_g1_i2.p1	75.2509	0.963257	0.337695	2.85245	0.00433838	0.51872
TRINITY_DN18869_c0_g1_i3.p1	17.042	-0.646686	0.226835	-2.85091	0.0043594	0.51872
TRINITY_DN8270_c0_g1_i11.p1	58.5078	0.458506	0.160939	2.84895	0.00438643	0.51872
TRINITY_DN1481_c0_g1_i26.p1	690.945	0.424036	0.148881	2.84816	0.00439731	0.51872
TRINITY_DN6646_c0_g1_i3.p1	100.613	0.28806	0.101457	2.83923	0.00452232	0.528944
TRINITY_DN56968_c0_g1_i1.p1	7.26298	-1.29863	0.457509	-2.83848	0.00453291	0.528944
TRINITY_DN1481_c0_g1_i24.p1	632.632	0.27044	0.095314	2.83736	0.00454881	0.528944
TRINITY_DN63_c1_g1_i2.p1	1088.75	-0.213773	0.075376	-2.83609	0.00456702	0.528944
TRINITY_DN20107_c0_g1_i8.p1	59.8867	-0.859022	0.303092	-2.8342	0.00459406	0.529668
TRINITY_DN15234_c0_g1_i1.p1	3.55905	1.70895	0.60377	2.83047	0.00464803	0.533476
TRINITY_DN13150_c0_g1_i22.p1	4.51188	1.22512	0.433331	2.82721	0.00469552	0.536334
TRINITY_DN10161_c0_g3_i1.p2	2.15869	1.91375	0.677223	2.82588	0.00471503	0.536334
TRINITY_DN8825_c0_g1_i1.p1	112.488	0.405176	0.143638	2.82081	0.0047903	0.542475
TRINITY_DN1861_c1_g1_i2.p1	116.595	-0.253738	0.0901128	-2.81579	0.00486579	0.548586
TRINITY_DN10957_c0_g2_i1.p1	27.4728	-0.930419	0.330625	-2.81412	0.00489111	0.549011
TRINITY_DN7903_c0_g1_i3.p1	65.8476	0.327181	0.11638	2.81131	0.00493401	0.54915
TRINITY_DN13593_c0_g1_i1.p1	10.9858	-1.01704	0.361806	-2.811	0.0049388	0.54915
TRINITY_DN8846_c0_g1_i1.p1	459.218	-0.759071	0.27015	-2.80981	0.004957	0.54915
TRINITY_DN11831_c0_g1_i1.p1	67.3462	-0.347188	0.123712	-2.80641	0.00500964	0.552578
TRINITY_DN40594_c0_g1_i1.p1	1.28014	3.16942	1.13017	2.80438	0.00504139	0.553684
TRINITY_DN13371_c0_g1_i6.p1	34.0516	0.690855	0.246474	2.80296	0.00506362	0.553739
TRINITY_DN7136_c0_g1_i1.p1	829.866	-0.663844	0.237111	-2.79972	0.00511475	0.556621
TRINITY_DN8262_c0_g1_i7.p1	3.49383	1.88224	0.6727	2.79803	0.00514147	0.556621
TRINITY_DN3623_c2_g1_i1.p1	57.0166	-0.486975	0.174097	-2.79715	0.00515552	0.556621
TRINITY_DN7209_c1_g1_i9.p1	141.077	0.459048	0.164273	2.79442	0.00519924	0.558844
TRINITY_DN11545_c0_g1_i1.p1	11.4767	-1.61571	0.578457	-2.79314	0.00521997	0.558844
TRINITY_DN744_c0_g1_i3.p1	273.092	-0.250416	0.0897213	-2.79104	0.00525391	0.560124
TRINITY_DN16205_c0_g1_i5.p1	17.885	-0.606658	0.217485	-2.78942	0.0052803	0.560592
TRINITY_DN25619_c0_g1_i1.p1	53.3881	-0.487616	0.175086	-2.78501	0.00535253	0.565404
TRINITY_DN4054_c1_g3_i2.p1	92.2058	-0.285589	0.102584	-2.78396	0.00537001	0.565404
TRINITY_DN2248_c0_g1_i87.p2	118.087	0.305926	0.110158	2.77715	0.00548386	0.575016
TRINITY_DN8990_c0_g1_i1.p1	107.352	-0.512718	0.185154	-2.76915	0.00562029	0.586432
TRINITY_DN2052_c0_g1_i2.p1	193.264	-0.256123	0.0925572	-2.76719	0.00565421	0.586432
TRINITY_DN416_c0_g2_i1.p1	111.533	0.341441	0.123409	2.76675	0.00566179	0.586432
TRINITY_DN26000_c1_g1_i1.p1	1.39033	2.45993	0.891343	2.7598	0.00578362	0.593381
TRINITY_DN3073_c0_g1_i2.p1	906.868	-0.423469	0.153468	-2.75934	0.00579187	0.593381
TRINITY_DN3825_c0_g1_i11.p1	18.3163	-1.04955	0.380532	-2.75812	0.0058134	0.593381
TRINITY_DN52406_c0_g1_i1.p1	4.09849	1.198	0.43443	2.75764	0.00582203	0.593381
TRINITY_DN7806_c1_g2_i1.p1	706.995	0.187984	0.0682453	2.75454	0.00587748	0.593896
TRINITY_DN18588_c0_g1_i3.p1	1.68935	-2.45182	0.890326	-2.75384	0.00588997	0.593896
TRINITY_DN50659_c0_g1_i1.p1	31.2194	-1.05144	0.382041	-2.75216	0.00592027	0.593896
TRINITY_DN2245_c0_g1_i3.p1	132.787	-0.727309	0.264307	-2.75175	0.00592773	0.593896
TRINITY_DN9981_c0_g1_i3.p1	158.662	-0.279772	0.101721	-2.75037	0.00595277	0.593896
TRINITY_DN10260_c1_g1_i1.p1	508.574	0.334243	0.12161	2.74847	0.00598732	0.593896
TRINITY_DN8114_c0_g1_i18.p1	86.4746	-0.464295	0.168938	-2.74832	0.00599024	0.593896
TRINITY_DN1393_c0_g1_i108.p2	270.01	0.264456	0.096303	2.74608	0.00603119	0.595639
TRINITY_DN5655_c0_g1_i4.p1	193.534	0.349691	0.127494	2.7428	0.00609185	0.599307
TRINITY_DN5436_c0_g1_i3.p1	38.2644	-0.391648	0.143436	-2.73047	0.00632444	0.619795
TRINITY_DN67595_c0_g1_i1.p1	5.01065	-1.16291	0.426346	-2.72761	0.00637947	0.622793
TRINITY_DN1762_c1_g1_i9.p1	81.3895	-0.34205	0.12574	-2.7203	0.00652221	0.634298
TRINITY_DN7906_c0_g1_i1.p1	320.104	-0.297494	0.10945	-2.71808	0.00656629	0.634975
TRINITY_DN75358_c0_g1_i1.p1	7.28688	1.49109	0.548713	2.71743	0.00657901	0.634975
TRINITY_DN15341_c0_g1_i2.p1	226.346	-0.378068	0.139485	-2.71045	0.00671911	0.646048
TRINITY_DN3041_c0_g2_i1.p1	51.4816	-1.27884	0.472251	-2.70798	0.00676948	0.648445
TRINITY_DN49302_c0_g1_i1.p1	2.36491	-2.22525	0.822184	-2.70651	0.00679941	0.648873
TRINITY_DN12185_c0_g1_i1.p1	58.1142	0.476574	0.176693	2.69719	0.00699267	0.662663
TRINITY_DN36850_c0_g1_i1.p1	454.862	-0.972766	0.360679	-2.69704	0.00699593	0.662663
TRINITY_DN1225_c0_g1_i20.p1	118.156	0.399498	0.148559	2.68915	0.00716337	0.674113
TRINITY_DN64402_c0_g1_i1.p1	2.09973	-2.95409	1.09935	-2.68713	0.00720693	0.674113
TRINITY_DN9920_c1_g1_i1.p1	40.3367	-0.579558	0.215755	-2.68618	0.00722739	0.674113
TRINITY_DN2876_c0_g1_i2.p1	109.685	0.362859	0.135167	2.68451	0.00726352	0.674113
TRINITY_DN15785_c1_g2_i1.p1	619.372	0.3245	0.120961	2.68268	0.00730344	0.674113
TRINITY_DN6543_c0_g1_i5.p1	49.6087	-0.305002	0.113741	-2.68155	0.0073281	0.674113
TRINITY_DN6530_c0_g2_i12.p1	4.5532	1.61976	0.604145	2.68107	0.00733872	0.674113
TRINITY_DN21114_c0_g1_i1.p1	34.6105	0.447063	0.166786	2.68046	0.00735207	0.674113
TRINITY_DN237_c0_g1_i1.p1	366.271	-0.618762	0.230985	-2.6788	0.00738872	0.674113
TRINITY_DN14938_c0_g1_i2.p1	198.663	-0.251998	0.0941086	-2.67774	0.00741216	0.674113
TRINITY_DN12955_c0_g1_i15.p1	56.67	0.367791	0.137407	2.67665	0.00743617	0.674113
TRINITY_DN577_c1_g1_i1.p1	286.075	-0.270572	0.101127	-2.67557	0.00746032	0.674113
TRINITY_DN3275_c0_g1_i2.p2	209.197	-0.387735	0.144942	-2.6751	0.00747064	0.674113
TRINITY_DN32834_c0_g1_i1.p1	41.6499	-0.600443	0.224518	-2.67436	0.00748721	0.674113
TRINITY_DN6889_c0_g3_i3.p1	91.2632	0.28089	0.105167	2.67091	0.00756466	0.677287
TRINITY_DN56_c1_g1_i1.p2	157.023	-0.583096	0.218354	-2.67042	0.00757562	0.677287
TRINITY_DN64232_c0_g1_i1.p1	100.287	-0.35583	0.133401	-2.66736	0.00764493	0.681093
TRINITY_DN2877_c0_g1_i4.p1	15.8915	-0.785605	0.29475	-2.66532	0.00769141	0.681534
TRINITY_DN10788_c0_g1_i1.p1	538.017	-0.304162	0.114168	-2.66416	0.00771812	0.681534
TRINITY_DN15294_c0_g1_i3.p1	787.673	-0.37366	0.140335	-2.66263	0.0077532	0.681534
TRINITY_DN5239_c0_g1_i7.p1	240.552	-0.26894	0.101011	-2.66247	0.00775686	0.681534
TRINITY_DN2374_c1_g1_i1.p1	96.1506	-0.534985	0.201136	-2.65982	0.00781835	0.684576
TRINITY_DN18529_c0_g2_i1.p1	546.482	-0.816428	0.307288	-2.65688	0.00788663	0.687473
TRINITY_DN3931_c0_g1_i5.p1	44.0733	-0.526	0.198113	-2.65505	0.0079297	0.687473
TRINITY_DN2894_c0_g1_i1.p1	423.279	0.190864	0.0718903	2.65493	0.00793238	0.687473
TRINITY_DN41588_c0_g1_i1.p1	1305.22	-0.377799	0.14259	-2.64956	0.00805975	0.696144
TRINITY_DN10135_c0_g1_i1.p2	142.656	0.513228	0.19391	2.64674	0.00812725	0.699327
TRINITY_DN8438_c0_g1_i1.p1	20.1667	-1.12153	0.423902	-2.64573	0.0081515	0.699327
TRINITY_DN2993_c1_g1_i4.p1	244.228	-0.712054	0.269397	-2.64314	0.00821402	0.700262
TRINITY_DN8956_c0_g1_i1.p1	1.52926	2.82951	1.07057	2.64301	0.00821736	0.700262
TRINITY_DN5072_c0_g1_i2.p1	163.297	-0.253477	0.0960164	-2.63993	0.0082922	0.704284
TRINITY_DN2881_c0_g1_i19.p2	224.271	-0.404816	0.153416	-2.63869	0.00832275	0.704531
TRINITY_DN11286_c0_g1_i4.p2	3.25227	-1.59136	0.604192	-2.63386	0.00844193	0.710372
TRINITY_DN23631_c0_g1_i8.p1	132.811	-0.29066	0.110364	-2.63364	0.00844752	0.710372
TRINITY_DN17356_c0_g1_i1.p1	11.9054	-1.1818	0.449133	-2.63128	0.00850627	0.71296
TRINITY_DN5913_c0_g1_i5.p1	26.8336	-0.501688	0.190983	-2.62687	0.00861731	0.717925
TRINITY_DN33527_c0_g1_i1.p1	1.91888	-2.40743	0.916734	-2.6261	0.00863699	0.717925
TRINITY_DN12218_c0_g1_i1.p1	395.543	0.234386	0.08927	2.62558	0.00865004	0.717925
TRINITY_DN2501_c0_g2_i4.p2	12.5041	-0.737504	0.281375	-2.62107	0.00876531	0.722198
TRINITY_DN7296_c0_g1_i14.p1	1.58368	-2.18438	0.834055	-2.61898	0.00881922	0.722198
TRINITY_DN11878_c0_g1_i18.p1	16.1699	-1.00941	0.385474	-2.61863	0.00882838	0.722198
TRINITY_DN5145_c0_g1_i1.p1	798.148	0.247262	0.0944612	2.6176	0.008855	0.722198
TRINITY_DN9242_c0_g1_i2.p1	1.31127	3.01471	1.15222	2.61643	0.00888545	0.722198
TRINITY_DN8481_c0_g1_i1.p1	206.771	-0.357946	0.136865	-2.61532	0.00891429	0.722198
TRINITY_DN17476_c0_g1_i1.p1	127.723	-0.273717	0.10467	-2.61504	0.00892169	0.722198
TRINITY_DN10171_c0_g1_i3.p1	2.58381	-3.15548	1.20678	-2.61479	0.00892827	0.722198
TRINITY_DN27638_c0_g1_i3.p1	15.0465	-0.72996	0.279455	-2.61209	0.00899912	0.723651
TRINITY_DN10882_c0_g1_i3.p1	140.508	0.280249	0.107295	2.61194	0.00900304	0.723651
TRINITY_DN10246_c0_g1_i1.p1	103.954	-0.464795	0.178228	-2.60787	0.00911082	0.729269
TRINITY_DN9054_c0_g1_i2.p1	78.0334	-0.29722	0.114002	-2.60714	0.00913018	0.729269
TRINITY_DN17263_c0_g1_i1.p1	114.899	-0.258734	0.0992983	-2.60562	0.00917074	0.73022
TRINITY_DN1375_c0_g1_i23.p1	50.6845	0.432787	0.166232	2.60352	0.0092273	0.731665
TRINITY_DN53867_c0_g1_i1.p1	4.1071	-1.16773	0.448643	-2.60281	0.00924631	0.731665
TRINITY_DN5126_c0_g1_i6.p1	508.493	1.27871	0.491562	2.60131	0.00928674	0.732589
TRINITY_DN3223_c0_g1_i1.p1	177.602	-0.33143	0.127485	-2.59976	0.00932886	0.73364
TRINITY_DN16442_c0_g1_i1.p1	31.9872	-0.82584	0.318038	-2.59667	0.00941328	0.736852
TRINITY_DN11034_c0_g1_i1.p1	70.2761	-0.563726	0.217139	-2.59615	0.00942754	0.736852
TRINITY_DN2790_c0_g1_i1.p1	63.9908	-0.398223	0.153582	-2.5929	0.00951697	0.739645
TRINITY_DN1303_c1_g1_i2.p1	28.3721	-0.528427	0.20381	-2.59274	0.00952134	0.739645
TRINITY_DN5424_c0_g1_i1.p1	401.991	0.470032	0.181461	2.59027	0.00959015	0.742727
TRINITY_DN1167_c0_g1_i4.p1	318.918	-0.347925	0.13439	-2.58893	0.00962757	0.743365
TRINITY_DN10366_c0_g2_i10.p1	53.4865	0.659242	0.25485	2.58679	0.0096876	0.74574
TRINITY_DN1752_c0_g1_i3.p1	628.012	0.240277	0.09299	2.5839	0.00976898	0.74974
TRINITY_DN1590_c1_g1_i2.p1	19.2507	0.51757	0.200392	2.58279	0.00980047	0.749898
TRINITY_DN9980_c0_g1_i3.p2	2.48455	-3.40181	1.31878	-2.57952	0.00989382	0.754774
TRINITY_DN3002_c0_g2_i6.p1	270.319	0.263939	0.102579	2.57302	0.0100816	0.766801
TRINITY_DN36835_c0_g1_i1.p1	58.921	-1.72839	0.674364	-2.56299	0.0103775	0.78571
TRINITY_DN3752_c2_g1_i18.p1	15.8808	-0.742774	0.289862	-2.56251	0.0103918	0.78571
TRINITY_DN15733_c0_g1_i5.p1	3.73384	-1.83032	0.715527	-2.558	0.0105276	0.790453
TRINITY_DN3588_c0_g1_i7.p1	96.6178	0.349927	0.136846	2.55708	0.0105555	0.790453
TRINITY_DN9788_c0_g1_i2.p1	94.3182	-0.322688	0.126217	-2.55661	0.0105697	0.790453
TRINITY_DN31840_c0_g1_i6.p1	50.9678	0.542644	0.212276	2.55632	0.0105787	0.790453
TRINITY_DN50185_c0_g1_i1.p1	12.8208	-1.98936	0.779664	-2.55155	0.0107244	0.795231
TRINITY_DN3606_c0_g1_i1.p1	10.9904	-0.858548	0.336642	-2.55033	0.010762	0.795231
TRINITY_DN409_c0_g1_i3.p1	1413.16	-0.324499	0.12727	-2.54968	0.0107822	0.795231
TRINITY_DN10298_c0_g1_i1.p1	28.8399	0.543854	0.213415	2.54834	0.0108238	0.795231
TRINITY_DN2512_c0_g1_i13.p1	678.045	-0.481732	0.189143	-2.54691	0.010868	0.795231
TRINITY_DN8922_c0_g1_i1.p1	55.2235	1.21829	0.478367	2.54677	0.0108726	0.795231
TRINITY_DN24250_c0_g1_i1.p1	1.30816	-2.33295	0.916218	-2.54629	0.0108876	0.795231
TRINITY_DN23895_c0_g2_i3.p1	19.305	0.623054	0.244706	2.54614	0.0108923	0.795231
TRINITY_DN12361_c1_g2_i14.p1	114.59	0.372669	0.146445	2.54477	0.0109349	0.796059
TRINITY_DN1187_c0_g3_i2.p3	109.527	-0.378229	0.148804	-2.54179	0.0110285	0.800589
TRINITY_DN11384_c0_g1_i24.p1	1.18346	-2.50442	0.986378	-2.539	0.0111169	0.804713
TRINITY_DN1990_c0_g3_i2.p1	37.4951	-0.490648	0.193611	-2.5342	0.0112706	0.810977
TRINITY_DN28550_c0_g1_i1.p1	4.61164	-1.30845	0.51656	-2.53301	0.0113087	0.810977
TRINITY_DN16260_c0_g1_i6.p1	0.850099	-2.56486	1.01283	-2.53237	0.0113293	0.810977
TRINITY_DN10700_c0_g1_i8.p1	19.8839	-0.588068	0.232224	-2.53233	0.0113308	0.810977
TRINITY_DN5101_c0_g2_i1.p1	1310.64	-0.650944	0.257257	-2.53033	0.0113957	0.813338
TRINITY_DN1798_c0_g1_i10.p1	948.368	-0.544085	0.215141	-2.52897	0.0114397	0.813588
TRINITY_DN2097_c0_g1_i13.p1	1709.12	-0.544556	0.215442	-2.52762	0.0114839	0.813588
TRINITY_DN2460_c0_g1_i1.p1	119.361	0.391012	0.154808	2.52579	0.011544	0.813588
TRINITY_DN13503_c0_g1_i2.p1	1.66439	-2.73277	1.08217	-2.52528	0.0115607	0.813588
TRINITY_DN15029_c0_g1_i1.p1	3.76439	1.93236	0.765641	2.52385	0.0116078	0.813588
TRINITY_DN8479_c0_g1_i1.p1	41.9569	-0.370901	0.146964	-2.52375	0.0116109	0.813588
TRINITY_DN9443_c0_g1_i2.p1	57.3896	-0.593241	0.235171	-2.5226	0.0116491	0.813588
TRINITY_DN4939_c0_g1_i1.p1	44.1775	-0.747267	0.296418	-2.52099	0.0117025	0.813588
TRINITY_DN3372_c0_g1_i2.p1	312.125	0.354353	0.140571	2.52082	0.0117083	0.813588
TRINITY_DN21265_c0_g1_i6.p1	65.4161	0.481112	0.190946	2.51962	0.0117482	0.813588
TRINITY_DN9399_c0_g1_i2.p1	16.0365	-1.33139	0.528459	-2.51938	0.0117563	0.813588
TRINITY_DN57070_c0_g1_i1.p1	4.51558	1.48785	0.591337	2.51608	0.0118667	0.813588
TRINITY_DN10583_c0_g2_i10.p1	7.2556	1.33762	0.531863	2.51498	0.011904	0.813588
TRINITY_DN2158_c1_g1_i9.p1	137.94	-0.349558	0.13902	-2.51444	0.0119221	0.813588
TRINITY_DN8655_c0_g1_i10.p1	23.002	-0.675602	0.268863	-2.51281	0.0119773	0.813588
TRINITY_DN799_c0_g1_i7.p1	637.166	-0.211408	0.0841696	-2.51169	0.0120153	0.813588
TRINITY_DN4203_c0_g1_i1.p1	126.766	0.664112	0.264436	2.51143	0.0120243	0.813588
TRINITY_DN28_c0_g1_i33.p1	787.753	0.31056	0.123752	2.50955	0.0120886	0.813588
TRINITY_DN13961_c1_g1_i3.p1	11.5923	0.741441	0.29551	2.50902	0.0121066	0.813588
TRINITY_DN1696_c0_g1_i30.p1	262.435	0.370438	0.147778	2.50672	0.0121856	0.813588
TRINITY_DN54192_c0_g1_i1.p1	1.60057	-3.32206	1.32537	-2.50651	0.0121928	0.813588
TRINITY_DN56820_c0_g1_i1.p1	158.879	-0.450111	0.179634	-2.50571	0.0122206	0.813588
TRINITY_DN25228_c0_g1_i13.p1	49.1219	0.556711	0.222229	2.50512	0.012241	0.813588
TRINITY_DN5176_c0_g1_i13.p1	37.6666	0.370666	0.147964	2.50511	0.0122413	0.813588
TRINITY_DN2927_c0_g1_i3.p1	496.947	-0.220157	0.0878979	-2.50469	0.012256	0.813588
TRINITY_DN4682_c0_g1_i3.p1	95.656	-0.300709	0.120119	-2.50342	0.0122998	0.813588
TRINITY_DN5397_c0_g2_i2.p1	1101.91	0.303591	0.121276	2.5033	0.0123041	0.813588
TRINITY_DN2358_c0_g4_i3.p1	168.405	-0.261509	0.10447	-2.50319	0.0123078	0.813588
TRINITY_DN3886_c0_g1_i11.p1	242.785	0.254374	0.10164	2.5027	0.0123252	0.813588
TRINITY_DN30108_c0_g1_i1.p1	5.56049	-0.980336	0.391877	-2.50164	0.0123619	0.813908
TRINITY_DN1861_c0_g1_i1.p1	46.8789	-0.710396	0.28425	-2.4992	0.0124474	0.816276
TRINITY_DN6817_c0_g2_i2.p1	54.6578	-0.425047	0.170121	-2.49849	0.0124723	0.816276
TRINITY_DN11153_c0_g1_i1.p1	16.6762	0.573195	0.229473	2.49788	0.012494	0.816276
TRINITY_DN8590_c0_g1_i8.p1	15.8715	0.874858	0.350775	2.49407	0.0126286	0.821977
TRINITY_DN13011_c0_g1_i2.p1	24.9635	-0.713039	0.286052	-2.4927	0.0126778	0.821977
TRINITY_DN41617_c0_g1_i1.p1	506.13	0.341718	0.137088	2.49269	0.0126781	0.821977
TRINITY_DN5439_c0_g1_i1.p1	120.654	-0.23637	0.0948801	-2.49125	0.0127296	0.822372
TRINITY_DN12411_c1_g1_i1.p1	446.05	-0.270957	0.108787	-2.49071	0.0127487	0.822372
TRINITY_DN5814_c0_g1_i12.p1	67.9458	0.504709	0.202753	2.48928	0.0128002	0.822828
TRINITY_DN3908_c0_g2_i3.p1	44.878	0.476253	0.1914	2.48826	0.012837	0.822828
TRINITY_DN10550_c0_g1_i8.p1	151.41	0.301827	0.121322	2.48783	0.0128527	0.822828
TRINITY_DN50170_c0_g1_i1.p1	1.41843	2.21381	0.890397	2.48632	0.0129073	0.824256
TRINITY_DN21893_c0_g1_i1.p1	25.6427	-0.57948	0.233256	-2.48431	0.0129804	0.825156
TRINITY_DN27210_c0_g1_i4.p1	8.43457	0.884626	0.356108	2.48415	0.0129862	0.825156
TRINITY_DN8774_c1_g1_i1.p1	500.538	0.131716	0.0530636	2.48223	0.0130561	0.827538
TRINITY_DN6563_c0_g1_i2.p1	24.7204	-0.528454	0.213157	-2.47917	0.0131687	0.832602
TRINITY_DN2035_c0_g1_i17.p1	12.2906	1.73758	0.702188	2.47452	0.0133415	0.841441
TRINITY_DN19446_c0_g1_i5.p1	2.64776	1.51064	0.61109	2.47204	0.0134344	0.8432
TRINITY_DN745_c0_g1_i10.p1	619.61	0.228589	0.0924711	2.47201	0.0134356	0.8432
TRINITY_DN20444_c0_g1_i1.p1	316.765	-0.249632	0.101264	-2.46515	0.0136957	0.856868
TRINITY_DN383_c1_g1_i3.p1	267.786	0.232374	0.0943369	2.46324	0.0137688	0.856868
TRINITY_DN24983_c0_g1_i11.p1	256.898	0.164285	0.0667269	2.46206	0.0138143	0.856868
TRINITY_DN6219_c0_g3_i1.p1	386.209	-0.206496	0.0838731	-2.462	0.0138163	0.856868
TRINITY_DN300_c0_g1_i1.p2	273.347	0.312274	0.126844	2.46187	0.0138215	0.856868
TRINITY_DN9491_c0_g1_i4.p1	18.6736	-1.15204	0.468209	-2.46052	0.0138735	0.858002
TRINITY_DN35245_c0_g2_i1.p1	14.3689	-0.884685	0.359821	-2.45868	0.0139448	0.860322
TRINITY_DN11667_c0_g1_i8.p1	24.0222	0.485975	0.197851	2.45627	0.014039	0.862333
TRINITY_DN15427_c0_g3_i2.p1	82.8165	-0.34579	0.140788	-2.45611	0.0140451	0.862333
TRINITY_DN3159_c0_g1_i1.p1	393.816	0.214405	0.0874046	2.45302	0.0141662	0.867683
TRINITY_DN52187_c0_g1_i1.p1	1.91944	-1.94297	0.79312	-2.44979	0.0142941	0.872424
TRINITY_DN12634_c0_g1_i1.p1	6.66215	1.07498	0.438926	2.44912	0.0143207	0.872424
TRINITY_DN196_c0_g1_i12.p1	3201.05	0.309672	0.126496	2.44809	0.0143616	0.872424
TRINITY_DN11823_c1_g1_i1.p1	54.5885	-0.700953	0.286459	-2.44696	0.0144067	0.872424
TRINITY_DN21388_c0_g1_i2.p1	0.653869	-2.53916	1.03777	-2.44676	0.0144149	0.872424
TRINITY_DN5340_c0_g1_i4.p1	62.2465	-0.455214	0.186139	-2.44556	0.0144627	0.873246
TRINITY_DN2510_c0_g1_i1.p1	78.488	0.343526	0.140777	2.4402	0.0146789	0.884207
TRINITY_DN6732_c0_g1_i1.p1	535.503	-0.227806	0.0934175	-2.43858	0.0147453	0.886109
TRINITY_DN14722_c0_g3_i1.p1	1.50261	2.35723	0.967303	2.43691	0.0148133	0.888101
TRINITY_DN6481_c0_g2_i1.p1	28.8012	-0.564944	0.231953	-2.43559	0.0148674	0.888744
TRINITY_DN12101_c0_g1_i2.p1	830.901	0.613957	0.252144	2.43495	0.0148938	0.888744
TRINITY_DN8269_c0_g1_i3.p1	1.08171	-2.64739	1.08796	-2.43335	0.01496	0.890607
TRINITY_DN1020_c0_g2_i1.p1	1283.03	-0.325012	0.13366	-2.43164	0.0150308	0.892737
TRINITY_DN416_c0_g1_i3.p1	3168.36	0.201714	0.083003	2.4302	0.0150906	0.894207
TRINITY_DN71890_c0_g1_i1.p1	6.70514	-1.02737	0.423605	-2.42531	0.0152953	0.894247
TRINITY_DN155_c0_g5_i1.p1	8.36715	1.28916	0.531616	2.42497	0.0153095	0.894247
TRINITY_DN26145_c0_g1_i1.p1	9.08183	-0.758671	0.312987	-2.42397	0.015352	0.894247
TRINITY_DN2966_c0_g1_i21.p1	761.524	0.79063	0.326172	2.42396	0.0153521	0.894247
TRINITY_DN71784_c0_g1_i1.p1	49.064	-0.341187	0.14076	-2.42389	0.0153553	0.894247
TRINITY_DN6511_c0_g1_i6.p1	279.545	-0.683879	0.282189	-2.42348	0.0153728	0.894247
TRINITY_DN2589_c0_g1_i24.p1	170.375	-0.923445	0.381124	-2.42296	0.0153948	0.894247
TRINITY_DN562_c0_g1_i4.p1	1.36748	-3.90337	1.61205	-2.42138	0.0154618	0.894247
TRINITY_DN10268_c0_g1_i4.p1	31.668	-0.677854	0.279959	-2.42126	0.0154667	0.894247
TRINITY_DN14315_c0_g2_i19.p1	2.61279	-1.40958	0.582227	-2.42102	0.0154772	0.894247
TRINITY_DN2200_c0_g1_i5.p1	361.627	0.472493	0.195346	2.41875	0.0155739	0.894247
TRINITY_DN15281_c0_g1_i3.p1	24.8859	-0.529682	0.218998	-2.41866	0.0155776	0.894247
TRINITY_DN34378_c0_g1_i1.p1	8.70724	0.804469	0.332648	2.41838	0.0155898	0.894247
TRINITY_DN18064_c0_g1_i1.p1	185.4	0.632629	0.261828	2.4162	0.0156835	0.894247
TRINITY_DN12790_c0_g1_i3.p1	95.2897	0.348878	0.144433	2.4155	0.0157134	0.894247
TRINITY_DN1914_c1_g1_i3.p1	20.4974	-0.966536	0.400187	-2.41521	0.0157261	0.894247
TRINITY_DN879_c0_g1_i5.p1	386.544	-0.387305	0.160379	-2.41493	0.0157384	0.894247
TRINITY_DN2352_c2_g1_i4.p1	55.643	-0.327113	0.135476	-2.41455	0.0157547	0.894247
TRINITY_DN6663_c0_g1_i1.p1	484.998	-0.329032	0.136275	-2.41447	0.0157581	0.894247
TRINITY_DN25511_c0_g1_i3.p1	39.6877	-0.629859	0.26131	-2.41039	0.0159356	0.894446
TRINITY_DN3376_c2_g1_i8.p1	95.5551	0.389087	0.161426	2.41032	0.0159386	0.894446
TRINITY_DN48985_c0_g1_i1.p1	318.024	-0.209821	0.0871204	-2.40841	0.0160223	0.894446
TRINITY_DN21604_c0_g1_i2.p1	76.9505	-0.903175	0.375064	-2.40806	0.0160377	0.894446
TRINITY_DN16573_c0_g1_i1.p1	84.8874	-0.390921	0.162374	-2.40754	0.0160606	0.894446
TRINITY_DN1899_c0_g2_i3.p1	741.408	0.23713	0.0985133	2.40708	0.0160806	0.894446
TRINITY_DN11169_c0_g1_i3.p1	3.72156	1.46587	0.60901	2.40697	0.0160855	0.894446
TRINITY_DN8940_c0_g1_i10.p1	46.1238	0.358102	0.148836	2.40602	0.0161273	0.894446
TRINITY_DN6727_c0_g1_i6.p1	80.9361	1.44987	0.602735	2.40548	0.0161511	0.894446
TRINITY_DN23895_c0_g2_i6.p1	96.5543	0.370364	0.153981	2.40526	0.0161611	0.894446
TRINITY_DN437_c0_g2_i2.p1	219.162	0.363458	0.15113	2.40494	0.0161752	0.894446
TRINITY_DN524_c0_g1_i1.p1	1208.51	0.265831	0.110548	2.40467	0.016187	0.894446
TRINITY_DN896_c0_g1_i2.p1	151.016	-0.334463	0.13914	-2.40378	0.0162267	0.894446
TRINITY_DN2600_c0_g2_i1.p1	3.38923	1.68247	0.700101	2.40318	0.0162531	0.894446
TRINITY_DN20025_c0_g2_i4.p1	36.1784	0.511167	0.212912	2.40084	0.0163575	0.895423
TRINITY_DN1282_c0_g1_i3.p1	114.988	-0.301644	0.125642	-2.40082	0.0163583	0.895423
TRINITY_DN1108_c0_g1_i8.p1	142.525	-1.31636	0.548386	-2.40042	0.0163763	0.895423
TRINITY_DN1219_c0_g2_i1.p1	43.6787	0.946361	0.394474	2.39904	0.0164379	0.89687
TRINITY_DN17339_c0_g1_i2.p1	30.6804	-0.578197	0.241111	-2.39805	0.0164824	0.897376
TRINITY_DN6935_c0_g1_i10.p1	35.3272	-0.422284	0.17635	-2.39458	0.0166396	0.900594
TRINITY_DN71542_c0_g1_i1.p1	13.6806	2.30321	0.961859	2.39454	0.0166411	0.900594
TRINITY_DN14357_c1_g1_i4.p1	26.3633	0.554932	0.231767	2.39435	0.0166497	0.900594
TRINITY_DN14370_c0_g1_i16.p1	776.388	0.167549	0.0700617	2.39145	0.016782	0.900594
TRINITY_DN8225_c0_g1_i1.p1	20.4176	0.497577	0.208179	2.39014	0.0168417	0.900594
TRINITY_DN1370_c0_g1_i114.p1	16.1784	1.16885	0.489283	2.38891	0.0168983	0.900594
TRINITY_DN7179_c0_g1_i10.p1	13.5106	-1.00988	0.422808	-2.38852	0.0169165	0.900594
TRINITY_DN1843_c0_g1_i1.p1	1248.68	0.234034	0.0979838	2.38849	0.0169176	0.900594
TRINITY_DN4811_c0_g1_i59.p1	234.531	0.233164	0.0976248	2.38837	0.0169234	0.900594
TRINITY_DN12680_c0_g2_i1.p1	7.81046	-1.24335	0.520848	-2.38718	0.0169784	0.900594
TRINITY_DN13739_c0_g1_i1.p1	5.07854	1.11424	0.466928	2.38632	0.0170179	0.900594
TRINITY_DN14931_c0_g1_i1.p1	29.6972	-0.576963	0.241796	-2.38616	0.0170254	0.900594
TRINITY_DN1058_c0_g1_i9.p1	179.963	-0.224989	0.094315	-2.3855	0.0170558	0.900594
TRINITY_DN6486_c1_g1_i2.p1	354.564	-0.241181	0.101108	-2.38538	0.0170616	0.900594
TRINITY_DN15802_c0_g1_i1.p1	68.2264	-0.323197	0.135503	-2.38516	0.0170717	0.900594
TRINITY_DN64688_c0_g1_i1.p1	100.389	-0.40237	0.169066	-2.37996	0.0173144	0.906226
TRINITY_DN517_c1_g2_i2.p1	4.74546	1.11557	0.468735	2.37996	0.0173145	0.906226
TRINITY_DN8297_c1_g2_i1.p1	14.2234	0.588852	0.247472	2.37947	0.0173377	0.906226
TRINITY_DN9287_c0_g1_i1.p1	139.804	-0.584646	0.245729	-2.37924	0.0173486	0.906226
TRINITY_DN19085_c0_g1_i1.p1	26.5494	0.594862	0.250161	2.37791	0.0174109	0.906226
TRINITY_DN7569_c1_g1_i1.p1	42.2838	-0.943478	0.396905	-2.37709	0.0174498	0.906226
TRINITY_DN35245_c0_g1_i1.p1	10.1093	-0.895236	0.376629	-2.37697	0.0174555	0.906226
TRINITY_DN587_c0_g1_i3.p1	2743.92	0.199151	0.083819	2.37597	0.0175029	0.906226
TRINITY_DN502_c0_g3_i1.p1	29.0398	-0.41541	0.174894	-2.37521	0.0175391	0.906226
TRINITY_DN250_c0_g1_i6.p1	2515.08	0.209372	0.0881727	2.37456	0.0175697	0.906226
TRINITY_DN2789_c0_g1_i1.p1	20.0866	1.13132	0.4767	2.37322	0.0176336	0.906226
TRINITY_DN10468_c0_g1_i1.p1	39.5975	0.624852	0.263309	2.37308	0.0176407	0.906226
TRINITY_DN60767_c0_g1_i1.p1	10.0879	-0.895766	0.377745	-2.37135	0.0177231	0.906226
TRINITY_DN25417_c0_g2_i1.p1	5.81579	-1.06649	0.449752	-2.37129	0.017726	0.906226
TRINITY_DN1164_c0_g1_i1.p1	46.2647	-0.519383	0.219263	-2.36876	0.0178477	0.906226
TRINITY_DN15087_c0_g1_i2.p1	16.8164	-1.35049	0.570346	-2.36783	0.0178925	0.906226
TRINITY_DN3613_c0_g1_i10.p1	133.687	-0.576948	0.24367	-2.36775	0.0178968	0.906226
TRINITY_DN19053_c0_g1_i2.p1	64.9247	-0.657806	0.277878	-2.36725	0.0179208	0.906226
TRINITY_DN5539_c0_g1_i2.p1	173.347	0.284768	0.120316	2.36683	0.0179412	0.906226
TRINITY_DN5006_c0_g1_i7.p1	38.9751	0.41777	0.176523	2.36665	0.0179497	0.906226
TRINITY_DN12226_c0_g1_i1.p1	21.473	-0.718369	0.303571	-2.36639	0.0179624	0.906226
TRINITY_DN6148_c0_g1_i1.p1	6.40308	-2.23542	0.945451	-2.3644	0.0180595	0.906226
TRINITY_DN1877_c0_g1_i6.p1	41.9417	-0.40843	0.172762	-2.36411	0.0180733	0.906226
TRINITY_DN50653_c0_g1_i1.p1	24.8911	-0.661192	0.279725	-2.36372	0.0180923	0.906226
TRINITY_DN13628_c0_g1_i5.p1	4.96269	-1.95055	0.825338	-2.36333	0.0181113	0.906226
TRINITY_DN70882_c0_g1_i1.p1	4.14745	1.03424	0.437795	2.36238	0.0181578	0.906226
TRINITY_DN2412_c0_g2_i1.p1	71.2627	-0.309862	0.131191	-2.36191	0.0181812	0.906226
TRINITY_DN1692_c0_g1_i28.p1	218.29	0.221383	0.0937476	2.36148	0.0182021	0.906226
TRINITY_DN50087_c0_g1_i1.p1	72.5511	-0.375865	0.159175	-2.36132	0.0182099	0.906226
TRINITY_DN9425_c1_g1_i1.p1	30.7947	-0.537601	0.22778	-2.36018	0.018266	0.906676
TRINITY_DN64113_c0_g1_i1.p1	238.654	0.4053	0.171848	2.35848	0.01835	0.906676
TRINITY_DN1065_c0_g1_i7.p1	294.938	-0.212077	0.0899295	-2.35826	0.0183606	0.906676
TRINITY_DN3400_c0_g1_i2.p1	112.846	-0.31834	0.13499	-2.35825	0.0183613	0.906676
TRINITY_DN50_c2_g1_i2.p1	416.336	0.296239	0.125683	2.35704	0.0184212	0.907876
TRINITY_DN2943_c0_g2_i2.p1	38.6578	-0.698838	0.296601	-2.35616	0.0184652	0.908287
TRINITY_DN71423_c0_g1_i1.p1	40.0216	-0.456318	0.193788	-2.35474	0.0185359	0.909583
TRINITY_DN4714_c0_g1_i1.p1	400.65	0.402126	0.170833	2.35392	0.0185768	0.909583
TRINITY_DN34184_c0_g1_i1.p1	2.62931	-1.31552	0.559064	-2.35307	0.0186191	0.909583
TRINITY_DN896_c0_g1_i1.p1	204.137	-0.38227	0.162545	-2.35179	0.0186834	0.909583
TRINITY_DN83_c0_g2_i2.p1	1295.68	-0.466437	0.198491	-2.34991	0.0187779	0.909583
TRINITY_DN1085_c0_g1_i5.p1	439.284	0.203033	0.0864104	2.34964	0.0187915	0.909583
TRINITY_DN3183_c1_g1_i12.p1	14.1307	-1.12671	0.479765	-2.34845	0.0188515	0.909583
TRINITY_DN17229_c0_g1_i1.p1	12.9873	1.07039	0.455794	2.34841	0.0188536	0.909583
TRINITY_DN9325_c0_g1_i1.p1	32.4588	0.589755	0.251243	2.34735	0.0189074	0.909583
TRINITY_DN1385_c0_g1_i8.p2	267.199	0.27305	0.116337	2.34706	0.018922	0.909583
TRINITY_DN56277_c0_g1_i1.p1	31.5574	-0.717894	0.305938	-2.34654	0.0189487	0.909583
TRINITY_DN3657_c0_g2_i1.p2	30.4452	0.369554	0.157493	2.34648	0.0189517	0.909583
TRINITY_DN12589_c0_g2_i1.p1	0.898229	2.31465	0.986467	2.3464	0.0189556	0.909583
TRINITY_DN27223_c0_g1_i2.p1	94.0161	1.2028	0.513229	2.34358	0.0190994	0.911743
TRINITY_DN49114_c0_g1_i1.p1	7.6324	1.46056	0.623405	2.34287	0.0191359	0.911743
TRINITY_DN861_c2_g1_i1.p1	25.2979	-0.570022	0.243338	-2.34251	0.0191545	0.911743
TRINITY_DN43066_c0_g1_i1.p1	4.7257	-1.15567	0.493506	-2.34176	0.0191931	0.911743
TRINITY_DN17512_c0_g1_i1.p1	4.00731	-1.96669	0.839883	-2.34163	0.0191999	0.911743
TRINITY_DN381_c0_g1_i2.p1	887.07	-0.42524	0.181623	-2.34133	0.0192153	0.911743
TRINITY_DN6955_c0_g1_i1.p2	100.743	-0.978029	0.418277	-2.33823	0.0193751	0.912247
TRINITY_DN36900_c0_g1_i1.p1	640.684	0.198566	0.0849521	2.33738	0.0194193	0.912247
TRINITY_DN29496_c0_g2_i2.p1	16.4076	-0.58808	0.251641	-2.33699	0.0194399	0.912247
TRINITY_DN2646_c0_g1_i1.p1	48.5693	-0.390481	0.167119	-2.33655	0.0194627	0.912247
TRINITY_DN4760_c0_g1_i5.p1	174.262	0.385737	0.165178	2.33527	0.0195291	0.912247
TRINITY_DN32982_c0_g1_i1.p1	23.4988	-0.501313	0.214705	-2.3349	0.0195489	0.912247
TRINITY_DN11071_c0_g1_i2.p1	1.27638	-2.57147	1.10158	-2.33435	0.0195774	0.912247
TRINITY_DN33886_c2_g1_i1.p1	781.675	0.256443	0.109869	2.33409	0.0195912	0.912247
TRINITY_DN13126_c0_g2_i1.p1	4.57584	0.98312	0.421266	2.33373	0.0196099	0.912247
TRINITY_DN8230_c0_g1_i1.p1	49.103	0.469463	0.201185	2.33349	0.0196225	0.912247
TRINITY_DN19123_c0_g1_i6.p1	36.8426	0.469243	0.201093	2.33347	0.0196237	0.912247
TRINITY_DN13075_c0_g1_i1.p1	18.5444	-1.29339	0.554424	-2.33286	0.0196556	0.912247
TRINITY_DN49138_c0_g1_i1.p1	2.13323	-1.76867	0.758626	-2.33142	0.0197314	0.912577
TRINITY_DN7449_c1_g1_i1.p1	81.7297	-0.3731	0.160068	-2.33089	0.0197593	0.912577
TRINITY_DN1860_c0_g1_i11.p1	139.415	-0.414676	0.17792	-2.33068	0.0197701	0.912577
TRINITY_DN2570_c0_g1_i5.p1	57.6345	0.596954	0.256308	2.32905	0.0198562	0.913357
TRINITY_DN11285_c0_g1_i1.p1	52.912	-0.306634	0.131683	-2.32857	0.0198817	0.913357
TRINITY_DN5553_c0_g1_i3.p1	66.0934	-0.307368	0.132112	-2.32658	0.0199877	0.913357
TRINITY_DN3772_c0_g1_i3.p1	26.5484	-0.988263	0.424844	-2.32618	0.0200091	0.913357
TRINITY_DN8214_c0_g1_i1.p1	278.066	-0.417859	0.179656	-2.32588	0.0200251	0.913357
TRINITY_DN37040_c0_g1_i1.p1	22.2088	-0.416269	0.178996	-2.32558	0.0200409	0.913357
TRINITY_DN9472_c0_g1_i1.p1	14.5604	0.604953	0.260197	2.32498	0.0200729	0.913357
TRINITY_DN10356_c0_g1_i3.p1	114.701	0.369961	0.159333	2.32194	0.0202361	0.913357
TRINITY_DN10832_c0_g1_i14.p1	3.85245	-2.10542	0.906984	-2.32134	0.0202683	0.913357
TRINITY_DN2429_c0_g2_i3.p1	108.449	0.422407	0.182013	2.32075	0.0203004	0.913357
TRINITY_DN1335_c0_g1_i6.p1	1408.19	0.426483	0.183837	2.3199	0.0203464	0.913357
TRINITY_DN6680_c0_g1_i1.p1	84.3243	-1.79059	0.771961	-2.31954	0.0203659	0.913357
TRINITY_DN397_c2_g1_i8.p1	92.8331	0.305508	0.131733	2.31914	0.0203872	0.913357
TRINITY_DN3531_c0_g1_i13.p1	174.749	0.319417	0.137778	2.31835	0.0204302	0.913357
TRINITY_DN1387_c0_g1_i17.p1	350.014	0.319318	0.137749	2.31811	0.0204432	0.913357
TRINITY_DN10729_c0_g4_i1.p1	7.12795	-1.43479	0.619177	-2.31725	0.0204902	0.913357
TRINITY_DN22613_c0_g1_i2.p1	41.0478	-0.341999	0.147625	-2.31668	0.0205211	0.913357
TRINITY_DN6540_c0_g1_i1.p1	572.099	0.451296	0.194816	2.31653	0.0205293	0.913357
TRINITY_DN3229_c0_g1_i8.p1	111.413	-0.276136	0.119229	-2.316	0.0205581	0.913357
TRINITY_DN1264_c1_g1_i2.p1	1.09482	2.1411	0.924725	2.31539	0.0205913	0.913357
TRINITY_DN3570_c7_g1_i2.p1	5.5501	-1.30125	0.562057	-2.31515	0.0206047	0.913357
TRINITY_DN44_c0_g1_i9.p1	9351.28	-0.448884	0.193962	-2.31429	0.0206517	0.913357
TRINITY_DN3604_c0_g1_i68.p1	103.51	-0.227126	0.0981435	-2.31423	0.0206553	0.913357
TRINITY_DN473_c0_g2_i1.p1	122.997	-0.676519	0.292416	-2.31355	0.0206925	0.913357
TRINITY_DN3128_c0_g1_i38.p1	123.51	-0.338427	0.146343	-2.31255	0.0207473	0.913357
TRINITY_DN42245_c0_g1_i1.p1	11.4708	-1.11883	0.483836	-2.31242	0.0207546	0.913357
TRINITY_DN16198_c0_g1_i3.p1	2.69413	-4.91768	2.12664	-2.31241	0.0207548	0.913357
TRINITY_DN34879_c0_g1_i1.p1	104.742	0.45508	0.196942	2.31073	0.0208479	0.914375
TRINITY_DN1016_c0_g1_i3.p1	33.1138	-0.461005	0.199509	-2.31069	0.0208498	0.914375
TRINITY_DN4063_c0_g1_i1.p1	175.176	0.21168	0.0916785	2.30894	0.0209467	0.915209
TRINITY_DN150_c3_g1_i2.p1	279.761	0.357475	0.15483	2.30882	0.0209538	0.915209
TRINITY_DN7091_c1_g1_i3.p1	359.348	0.239025	0.103545	2.30841	0.0209765	0.915209
TRINITY_DN63619_c0_g1_i1.p1	329.193	-1.51564	0.656975	-2.307	0.0210549	0.917058
TRINITY_DN1360_c0_g1_i38.p1	85.7156	0.43164	0.187194	2.30584	0.0211195	0.918304
TRINITY_DN6521_c0_g1_i1.p1	509.873	-0.373382	0.162043	-2.30422	0.0212102	0.920674
TRINITY_DN13335_c0_g1_i3.p1	2.21904	2.30791	1.00216	2.30295	0.0212818	0.922156
TRINITY_DN6420_c0_g1_i7.p1	17.2403	-0.936652	0.406828	-2.30233	0.0213167	0.922156
TRINITY_DN1058_c0_g1_i5.p1	211.233	-0.268767	0.116782	-2.30144	0.0213666	0.922746
TRINITY_DN19820_c0_g2_i1.p1	6.83299	-1.00687	0.438037	-2.2986	0.0215276	0.928129
TRINITY_DN2306_c0_g1_i3.p1	2.15294	-2.26634	0.987742	-2.29446	0.021764	0.936733
TRINITY_DN4840_c0_g1_i5.p1	405.497	-0.589684	0.257183	-2.29286	0.0218562	0.936759
TRINITY_DN16312_c0_g3_i1.p1	2.52304	1.46783	0.640246	2.29261	0.0218706	0.936759
TRINITY_DN1426_c0_g1_i6.p1	176.475	0.219528	0.0957622	2.29243	0.0218807	0.936759
TRINITY_DN7247_c0_g1_i3.p1	47.9366	-0.429968	0.187604	-2.2919	0.0219116	0.936759
TRINITY_DN1694_c0_g2_i1.p1	146.508	0.300005	0.131049	2.28927	0.0220639	0.941079
TRINITY_DN15346_c0_g1_i7.p1	21.1643	-0.592026	0.258691	-2.28855	0.0221057	0.941079
TRINITY_DN37194_c0_g1_i1.p1	390.24	-0.291954	0.127589	-2.28824	0.0221235	0.941079
TRINITY_DN1110_c1_g1_i2.p1	16.5525	0.545907	0.23873	2.28671	0.0222128	0.942659
TRINITY_DN7584_c0_g1_i3.p1	10.126	-0.76422	0.334296	-2.28606	0.0222509	0.942659
TRINITY_DN48862_c0_g1_i1.p1	22.1731	-0.549065	0.240217	-2.2857	0.0222716	0.942659
TRINITY_DN9883_c0_g1_i2.p1	0.858342	2.20612	0.965595	2.28473	0.0223288	0.94351
TRINITY_DN1020_c0_g1_i2.p1	236.329	0.190072	0.083236	2.28353	0.0223989	0.944909
TRINITY_DN8024_c0_g2_i1.p1	32.1134	-0.678292	0.297287	-2.28161	0.0225127	0.947981
TRINITY_DN388_c0_g1_i9.p1	28.4905	-0.859265	0.376699	-2.28104	0.0225462	0.947981
TRINITY_DN6583_c1_g1_i6.p1	115.729	-0.319593	0.14024	-2.2789	0.0226728	0.949052
TRINITY_DN16876_c0_g1_i5.p1	27.1153	-0.453645	0.199074	-2.27878	0.0226803	0.949052
TRINITY_DN8037_c0_g1_i1.p1	82.2591	-0.983976	0.43181	-2.27873	0.0226834	0.949052
TRINITY_DN6089_c0_g1_i1.p1	35.1007	0.437442	0.192069	2.27752	0.0227549	0.950484
TRINITY_DN4594_c0_g1_i1.p2	22.043	0.480215	0.210938	2.27657	0.022812	0.951307
TRINITY_DN440_c0_g1_i2.p1	29.8281	0.759027	0.33367	2.27478	0.0229189	0.953734
TRINITY_DN24492_c0_g1_i1.p1	81.3818	-0.340547	0.149738	-2.27428	0.022949	0.953734
TRINITY_DN13581_c0_g3_i2.p1	23.9052	-1.63368	0.718549	-2.27358	0.022991	0.953734
TRINITY_DN10172_c0_g1_i5.p1	93.6739	-0.479227	0.210825	-2.2731	0.0230199	0.953734
TRINITY_DN10268_c0_g1_i1.p1	174.614	-0.521962	0.229751	-2.27186	0.0230949	0.95466
TRINITY_DN4782_c0_g1_i3.p1	116.303	-0.543212	0.239143	-2.27149	0.0231172	0.95466
TRINITY_DN71984_c0_g1_i1.p1	278.589	-0.340909	0.150181	-2.26999	0.0232081	0.956864
TRINITY_DN1335_c0_g1_i7.p1	19.6682	1.19067	0.524672	2.26936	0.0232466	0.956905
TRINITY_DN9564_c0_g1_i8.p1	9.31677	0.996131	0.439211	2.268	0.023329	0.958748
TRINITY_DN56338_c0_g1_i1.p1	315.299	-0.197378	0.087117	-2.26566	0.023472	0.95958
TRINITY_DN71221_c0_g1_i1.p1	58.1097	-0.348692	0.153923	-2.26536	0.0234904	0.95958
TRINITY_DN1867_c0_g1_i1.p1	1505.46	0.943413	0.41646	2.26532	0.0234933	0.95958
TRINITY_DN9432_c0_g1_i3.p1	1.51382	2.92224	1.29011	2.26512	0.0235055	0.95958
TRINITY_DN4785_c0_g1_i3.p1	13.0328	0.575585	0.254167	2.26459	0.0235376	0.95958
TRINITY_DN17810_c0_g1_i1.p1	29.4609	0.532879	0.235395	2.26377	0.0235884	0.960117
TRINITY_DN537_c0_g1_i3.p1	463.839	-0.287396	0.127045	-2.26216	0.0236874	0.96261
TRINITY_DN10672_c0_g1_i3.p1	12.6179	0.608936	0.26932	2.26101	0.0237586	0.963963
TRINITY_DN530_c0_g1_i18.p1	540.534	0.206134	0.0912016	2.2602	0.0238089	0.964468
TRINITY_DN5755_c0_g1_i2.p1	344.933	0.247883	0.109779	2.25803	0.0239439	0.967268
TRINITY_DN17203_c0_g1_i2.p1	162.865	-0.45683	0.202351	-2.25761	0.0239697	0.967268
TRINITY_DN12391_c0_g1_i14.p1	3.68755	-1.31346	0.581883	-2.25726	0.0239919	0.967268
TRINITY_DN4296_c2_g1_i2.p1	1461.64	-0.28371	0.125803	-2.2552	0.0241209	0.96936
TRINITY_DN20204_c0_g1_i1.p1	3.51433	-1.19568	0.53025	-2.25494	0.0241369	0.96936
TRINITY_DN1091_c0_g2_i1.p1	128.781	-0.265177	0.117615	-2.25461	0.0241579	0.96936
TRINITY_DN3920_c1_g1_i2.p1	215.52	0.306238	0.13589	2.25358	0.0242226	0.970426
TRINITY_DN1723_c0_g1_i1.p1	285.193	-0.21018	0.0932903	-2.25297	0.0242609	0.970437
TRINITY_DN32962_c0_g1_i1.p1	6.59558	-0.984279	0.437061	-2.25204	0.0243196	0.97126
TRINITY_DN1264_c0_g1_i3.p1	317.066	0.197652	0.0878336	2.2503	0.0244301	0.974147
TRINITY_DN1533_c0_g1_i113.p1	1271.65	0.353026	0.157007	2.24848	0.0245455	0.977218
TRINITY_DN5805_c0_g1_i2.p1	13.4417	0.648247	0.288426	2.24753	0.0246061	0.9781
TRINITY_DN19710_c0_g1_i1.p1	131.209	0.262457	0.116883	2.24546	0.0247384	0.98183
TRINITY_DN5845_c0_g1_i9.p1	1.69333	-3.35736	1.4958	-2.24452	0.0247989	0.982078
TRINITY_DN8698_c0_g1_i6.p1	110.321	-0.758293	0.338127	-2.24263	0.0249207	0.982078
TRINITY_DN1756_c0_g1_i1.p1	1741.36	0.252151	0.112444	2.24245	0.024932	0.982078
TRINITY_DN10625_c0_g1_i2.p1	133.285	-0.21755	0.0970166	-2.2424	0.0249357	0.982078
TRINITY_DN28770_c0_g1_i3.p1	10.5743	-1.47726	0.659105	-2.24131	0.0250061	0.982078
TRINITY_DN1087_c0_g1_i13.p1	309.64	-0.276878	0.123551	-2.24101	0.0250256	0.982078
TRINITY_DN3047_c0_g2_i1.p1	38.5381	0.480642	0.214496	2.24079	0.0250394	0.982078
TRINITY_DN1672_c0_g6_i1.p1	2.5019	1.75213	0.78214	2.24017	0.02508	0.982078
TRINITY_DN764_c0_g1_i1.p1	76.679	-0.303353	0.135426	-2.23999	0.0250915	0.982078
TRINITY_DN19820_c0_g1_i1.p1	6.52101	-0.936	0.41812	-2.2386	0.0251823	0.984116
TRINITY_DN7950_c2_g1_i1.p1	118.988	-0.274059	0.122458	-2.23799	0.0252217	0.984147
TRINITY_DN13552_c0_g1_i1.p1	69.0185	-0.246237	0.110091	-2.23667	0.0253076	0.984629
TRINITY_DN1529_c0_g3_i2.p1	239.606	0.248732	0.111217	2.23645	0.0253226	0.984629
TRINITY_DN26758_c0_g1_i1.p1	77.1611	-0.315605	0.141158	-2.23583	0.0253631	0.984629
TRINITY_DN4067_c0_g1_i6.p1	136.764	-0.214597	0.0960481	-2.23427	0.0254656	0.984629
TRINITY_DN325_c2_g1_i1.p1	415.409	0.240518	0.107661	2.23402	0.0254815	0.984629
TRINITY_DN1031_c2_g1_i3.p1	209.716	0.368817	0.165206	2.23246	0.0255845	0.984629
TRINITY_DN474_c0_g1_i33.p2	2.02748	-1.96621	0.881006	-2.23178	0.0256297	0.984629
TRINITY_DN26049_c0_g1_i8.p1	14.6488	0.58267	0.261246	2.23035	0.0257244	0.984629
TRINITY_DN531_c0_g1_i3.p1	1489.58	0.169848	0.076173	2.22976	0.0257632	0.984629
TRINITY_DN8875_c0_g1_i10.p1	61.9093	0.476638	0.213799	2.22938	0.0257889	0.984629
TRINITY_DN9109_c1_g1_i1.p1	60.8813	-0.294785	0.132241	-2.22915	0.0258041	0.984629
TRINITY_DN15711_c0_g1_i1.p1	1.05419	2.47863	1.1121	2.22879	0.025828	0.984629
TRINITY_DN392_c0_g1_i12.p1	8.35363	-1.82477	0.818764	-2.22869	0.0258345	0.984629
TRINITY_DN409_c0_g1_i7.p1	3660.95	-0.250524	0.112414	-2.22857	0.0258424	0.984629
TRINITY_DN11436_c0_g1_i1.p1	61.0855	0.979124	0.439504	2.22779	0.0258944	0.984629
TRINITY_DN220_c0_g1_i1.p1	3120.96	-0.282321	0.126763	-2.22715	0.025937	0.984629
TRINITY_DN1633_c0_g1_i2.p1	133.225	-0.243853	0.109565	-2.22565	0.0260375	0.984629
TRINITY_DN57445_c0_g1_i1.p1	6.18595	-0.96565	0.434457	-2.22266	0.0262387	0.984629
TRINITY_DN1158_c0_g1_i1.p1	3503.72	-0.444914	0.200192	-2.22244	0.0262536	0.984629
TRINITY_DN21490_c0_g1_i1.p1	12.7855	-0.824287	0.370999	-2.2218	0.0262968	0.984629
TRINITY_DN29720_c0_g1_i6.p1	14.4599	0.576066	0.259301	2.22161	0.0263096	0.984629
TRINITY_DN954_c1_g1_i28.p1	279.392	0.275036	0.123852	2.22068	0.0263723	0.984629
TRINITY_DN26509_c0_g3_i2.p1	1.87493	-2.13999	0.963761	-2.22046	0.0263876	0.984629
TRINITY_DN5200_c0_g1_i1.p1	298.142	1.1029	0.496806	2.21998	0.0264204	0.984629
TRINITY_DN20312_c0_g1_i1.p1	34.7872	-1.99191	0.897607	-2.21913	0.0264778	0.984629
TRINITY_DN18458_c0_g1_i1.p2	0.746122	-2.39899	1.0811	-2.21904	0.0264841	0.984629
TRINITY_DN3025_c0_g1_i20.p1	84.6264	0.369904	0.166707	2.21888	0.0264948	0.984629
TRINITY_DN16520_c0_g1_i3.p1	12.1487	1.21036	0.545548	2.21862	0.0265124	0.984629
TRINITY_DN2488_c1_g1_i1.p1	209.575	-0.36973	0.166688	-2.2181	0.0265479	0.984629
TRINITY_DN9291_c0_g1_i1.p1	744.442	0.399228	0.180036	2.21749	0.0265898	0.984629
TRINITY_DN23189_c0_g1_i12.p1	454.795	0.310699	0.140141	2.21704	0.0266202	0.984629
TRINITY_DN19369_c0_g1_i1.p1	112.34	-0.537766	0.242635	-2.21635	0.0266673	0.984629
TRINITY_DN57466_c0_g1_i1.p1	9.39709	-0.657222	0.296607	-2.2158	0.0267053	0.984629
TRINITY_DN5671_c0_g1_i1.p1	164.342	-0.249177	0.112548	-2.21397	0.0268307	0.984629
TRINITY_DN13379_c0_g1_i2.p1	43.4097	0.339708	0.153448	2.21383	0.0268408	0.984629
TRINITY_DN9126_c0_g1_i1.p1	12.3902	-0.608123	0.274723	-2.21359	0.026857	0.984629
TRINITY_DN2377_c0_g1_i21.p1	1579.52	0.250307	0.113138	2.2124	0.0269389	0.984629
TRINITY_DN169_c0_g1_i1.p1	783.427	-0.20462	0.0924917	-2.21231	0.0269453	0.984629
TRINITY_DN42275_c0_g1_i1.p1	0.789082	2.35003	1.06276	2.21124	0.0270192	0.984629
TRINITY_DN14224_c0_g1_i1.p1	26.9181	-0.832739	0.376693	-2.21066	0.0270597	0.984629
TRINITY_DN8957_c0_g1_i1.p1	21.1285	-0.546991	0.247445	-2.21055	0.0270668	0.984629
TRINITY_DN6584_c0_g1_i5.p1	492.102	0.192192	0.0869463	2.21047	0.0270727	0.984629
TRINITY_DN28392_c0_g1_i4.p1	14.1773	-0.663248	0.300064	-2.21036	0.0270803	0.984629
TRINITY_DN10106_c0_g1_i2.p1	66.3196	-0.669747	0.303033	-2.21015	0.0270949	0.984629
TRINITY_DN8263_c0_g1_i1.p1	105.842	-0.292625	0.132434	-2.2096	0.0271331	0.984629
TRINITY_DN3207_c4_g1_i10.p1	84.1305	-0.418261	0.189387	-2.2085	0.0272094	0.984629
TRINITY_DN1011_c1_g1_i5.p1	32.447	-0.791564	0.358458	-2.20825	0.0272269	0.984629
TRINITY_DN9819_c0_g1_i5.p1	61.3895	-0.525464	0.237976	-2.20805	0.0272407	0.984629
TRINITY_DN1074_c0_g1_i6.p1	308.083	-0.228932	0.103699	-2.20765	0.0272685	0.984629
TRINITY_DN2182_c2_g1_i17.p1	5.78601	0.824582	0.373516	2.20762	0.0272705	0.984629
TRINITY_DN6492_c0_g1_i12.p1	103.852	-0.298312	0.135213	-2.20624	0.0273673	0.984629
TRINITY_DN994_c1_g1_i1.p1	291.467	0.265152	0.120204	2.20585	0.0273943	0.984629
TRINITY_DN25673_c0_g1_i1.p1	61.3637	-1.2096	0.548361	-2.20584	0.027395	0.984629
TRINITY_DN11536_c0_g1_i28.p1	46.7118	-0.28854	0.130814	-2.20572	0.0274035	0.984629
TRINITY_DN49622_c0_g1_i1.p1	17.1298	0.79727	0.361478	2.20558	0.0274133	0.984629
TRINITY_DN18686_c0_g1_i1.p1	38.8357	-0.99761	0.452623	-2.20406	0.0275201	0.984629
TRINITY_DN4577_c0_g1_i1.p1	77.1464	0.434136	0.196995	2.2038	0.0275385	0.984629
TRINITY_DN25699_c0_g1_i1.p1	80.0101	-0.320171	0.145292	-2.20364	0.0275495	0.984629
TRINITY_DN15874_c0_g1_i2.p1	126.814	-0.324859	0.147435	-2.2034	0.0275664	0.984629
TRINITY_DN3139_c0_g1_i3.p1	294.182	-0.257719	0.117012	-2.2025	0.0276298	0.984629
TRINITY_DN3683_c0_g1_i46.p1	19.7629	0.49498	0.224754	2.20232	0.0276428	0.984629
TRINITY_DN11183_c0_g1_i4.p1	181.007	0.219576	0.0997359	2.20158	0.0276951	0.984629
TRINITY_DN6881_c0_g1_i11.p1	11.4628	0.644824	0.293012	2.20068	0.0277589	0.984629
TRINITY_DN2251_c0_g1_i26.p2	709.759	0.153401	0.0697206	2.20023	0.0277906	0.984629
TRINITY_DN9969_c0_g3_i4.p1	70.7371	-0.32727	0.148744	-2.20023	0.0277908	0.984629
TRINITY_DN8144_c0_g1_i1.p1	55.6359	-0.957928	0.435384	-2.20019	0.0277933	0.984629
TRINITY_DN12361_c1_g2_i11.p1	15.0313	0.677398	0.30794	2.19977	0.0278231	0.984629
TRINITY_DN4148_c0_g1_i2.p1	59.7114	0.319753	0.145423	2.19878	0.0278933	0.985744
TRINITY_DN32305_c0_g3_i1.p1	182.532	0.224738	0.102286	2.19716	0.0280092	0.988469
TRINITY_DN12463_c0_g1_i2.p1	144.922	0.789791	0.359596	2.19633	0.0280686	0.989196
TRINITY_DN1566_c0_g1_i1.p1	1072.76	-0.392337	0.178997	-2.19186	0.0283897	0.99026
TRINITY_DN15070_c1_g1_i3.p1	8.08804	0.805365	0.367513	2.19139	0.0284233	0.99026
TRINITY_DN13189_c0_g1_i1.p1	184.479	-0.237288	0.108301	-2.19101	0.0284507	0.99026
TRINITY_DN7770_c0_g3_i2.p1	28.9975	0.574872	0.262391	2.1909	0.0284589	0.99026
TRINITY_DN6781_c0_g2_i8.p1	103.688	0.340295	0.155361	2.19036	0.0284983	0.99026
TRINITY_DN10593_c0_g1_i6.p1	46.2711	-0.391719	0.178841	-2.19033	0.0285006	0.99026
TRINITY_DN3024_c0_g1_i11.p1	83.435	0.464973	0.212317	2.18999	0.0285249	0.99026
TRINITY_DN7132_c0_g1_i7.p1	41.1014	-1.03834	0.474441	-2.18856	0.0286291	0.99026
TRINITY_DN4553_c0_g1_i1.p1	50.7613	-0.288463	0.13185	-2.18781	0.0286837	0.99026
TRINITY_DN9587_c0_g1_i1.p1	11.3046	-0.691045	0.316063	-2.18641	0.0287855	0.99026
TRINITY_DN8762_c0_g1_i1.p1	45.1642	-0.411769	0.188372	-2.18594	0.0288201	0.99026
TRINITY_DN23313_c0_g1_i1.p1	2.74748	1.80189	0.824533	2.18535	0.0288631	0.99026
TRINITY_DN39986_c0_g1_i1.p1	5.35333	-1.11828	0.51177	-2.18513	0.0288795	0.99026
TRINITY_DN3361_c0_g1_i1.p1	41.9875	-0.377602	0.172833	-2.18478	0.0289048	0.99026
TRINITY_DN1514_c0_g1_i2.p1	285.348	0.222456	0.101841	2.18434	0.028937	0.99026
TRINITY_DN25706_c0_g2_i1.p1	12.8348	-0.738257	0.337991	-2.18425	0.0289437	0.99026
TRINITY_DN11363_c0_g2_i1.p1	8.05979	-1.4138	0.647583	-2.18319	0.0290217	0.99026
TRINITY_DN3193_c2_g1_i1.p1	134.186	-0.227625	0.104288	-2.18266	0.029061	0.99026
TRINITY_DN12486_c0_g1_i1.p1	3.49691	1.43435	0.657411	2.18182	0.029123	0.99026
TRINITY_DN49166_c0_g1_i1.p1	231.883	-0.343075	0.157244	-2.18181	0.0291237	0.99026
TRINITY_DN17851_c0_g1_i1.p1	0.850382	2.215	1.01531	2.18159	0.0291395	0.99026
TRINITY_DN15131_c0_g1_i3.p1	1.21953	1.8846	0.863879	2.18156	0.0291421	0.99026
TRINITY_DN16262_c1_g1_i1.p1	476.208	0.27161	0.124519	2.18127	0.0291637	0.99026
TRINITY_DN1014_c0_g1_i6.p1	145.768	0.313724	0.143835	2.18113	0.0291734	0.99026
TRINITY_DN3781_c0_g1_i1.p1	925.483	-0.466841	0.214208	-2.17938	0.0293031	0.99026
TRINITY_DN11818_c0_g1_i3.p1	2.72267	-1.91021	0.876492	-2.17938	0.0293033	0.99026
TRINITY_DN2710_c9_g1_i1.p1	584.17	0.159805	0.0733349	2.17912	0.0293229	0.99026
TRINITY_DN70_c0_g1_i41.p1	929.306	0.2347	0.107707	2.17907	0.0293267	0.99026
TRINITY_DN12471_c0_g1_i2.p1	56.7214	0.965039	0.44297	2.17857	0.029364	0.99026
TRINITY_DN1169_c0_g1_i2.p1	9.40588	-0.922143	0.423281	-2.17856	0.0293642	0.99026
TRINITY_DN4619_c0_g1_i1.p1	270.578	-0.274836	0.12617	-2.1783	0.029384	0.99026
TRINITY_DN4617_c0_g1_i29.p1	356.513	0.41201	0.189188	2.17777	0.0294228	0.99026
TRINITY_DN3612_c0_g4_i1.p1	2.88976	-2.18339	1.00355	-2.17566	0.0295804	0.99026
TRINITY_DN35472_c0_g1_i2.p1	116.1	-1.0862	0.499318	-2.17537	0.0296021	0.99026
TRINITY_DN7089_c1_g3_i3.p1	8.17465	-0.713216	0.328003	-2.17442	0.0296736	0.99026
TRINITY_DN7370_c2_g1_i1.p1	11.8373	-0.949631	0.436829	-2.17392	0.0297113	0.99026
TRINITY_DN2309_c0_g1_i81.p1	248.351	0.251362	0.115626	2.17391	0.0297119	0.99026
TRINITY_DN6841_c0_g1_i17.p1	27.5592	0.481345	0.221497	2.17315	0.0297692	0.99026
TRINITY_DN42762_c0_g1_i1.p1	46.6567	-0.547839	0.252116	-2.17296	0.0297833	0.99026
TRINITY_DN60262_c0_g1_i1.p1	0.594222	2.31773	1.06702	2.17215	0.0298441	0.99026
TRINITY_DN37203_c0_g1_i1.p1	20.863	-0.744225	0.342653	-2.17195	0.0298593	0.99026
TRINITY_DN3893_c0_g1_i12.p1	1.77161	-2.90513	1.33782	-2.17154	0.02989	0.99026
TRINITY_DN8278_c0_g1_i1.p1	4.99614	1.28255	0.590979	2.17021	0.029991	0.99026
TRINITY_DN2390_c0_g1_i92.p1	24.8307	-2.48485	1.14505	-2.17007	0.0300013	0.99026
TRINITY_DN34736_c0_g1_i1.p1	18.8644	-0.762788	0.351504	-2.17007	0.0300015	0.99026
TRINITY_DN22444_c1_g1_i12.p1	5.94685	0.907803	0.418471	2.16933	0.0300574	0.99026
TRINITY_DN2506_c1_g1_i6.p1	70.6932	-0.472064	0.217661	-2.16881	0.0300972	0.99026
TRINITY_DN15502_c1_g1_i1.p2	7.58131	-1.25996	0.580988	-2.16864	0.0301098	0.99026
TRINITY_DN7721_c0_g2_i1.p1	120.798	0.243973	0.112506	2.16854	0.0301179	0.99026
TRINITY_DN6562_c0_g2_i1.p1	8.68352	1.6119	0.74347	2.16808	0.0301527	0.99026
TRINITY_DN37940_c0_g1_i1.p1	204.899	-0.157922	0.072853	-2.16768	0.0301828	0.99026
TRINITY_DN699_c0_g1_i9.p1	238.08	0.339509	0.156625	2.16765	0.0301852	0.99026
TRINITY_DN53339_c0_g1_i1.p1	1.771	-2.21914	1.02378	-2.16759	0.0301898	0.99026
TRINITY_DN12372_c0_g3_i1.p1	173.112	-0.487692	0.225125	-2.16632	0.0302871	0.99026
TRINITY_DN7845_c0_g1_i11.p1	6.73636	0.7789	0.359555	2.16629	0.0302891	0.99026
TRINITY_DN12782_c0_g1_i2.p1	3.99854	-2.01933	0.932225	-2.16614	0.0303003	0.99026
TRINITY_DN9198_c0_g1_i5.p1	264.48	-0.221284	0.102176	-2.16572	0.0303328	0.99026
TRINITY_DN5768_c0_g1_i1.p1	91.7925	-0.250019	0.115474	-2.16515	0.0303761	0.99026
TRINITY_DN14077_c0_g1_i2.p1	24.9087	-0.561349	0.259338	-2.16455	0.0304225	0.99026
TRINITY_DN17758_c0_g1_i2.p1	9.464	-0.734064	0.339147	-2.16444	0.0304307	0.99026
TRINITY_DN2158_c0_g1_i8.p1	163.237	0.220918	0.10211	2.16354	0.0304999	0.990468
TRINITY_DN6583_c0_g2_i7.p2	34.9202	-0.372289	0.17209	-2.16334	0.0305148	0.990468
TRINITY_DN6146_c0_g1_i8.p1	238.238	-0.328834	0.152148	-2.16128	0.0306738	0.993072
TRINITY_DN8454_c0_g1_i1.p1	360.631	-0.485735	0.224791	-2.16083	0.0307082	0.993072
TRINITY_DN4258_c0_g1_i2.p1	342.281	0.238347	0.110331	2.16029	0.0307502	0.993072
TRINITY_DN14680_c0_g1_i1.p1	147.752	0.861161	0.398655	2.16016	0.03076	0.993072
TRINITY_DN23797_c0_g1_i1.p1	1.5374	1.8667	0.864461	2.15938	0.030821	0.993072
TRINITY_DN20744_c0_g1_i9.p1	6.53294	-0.809064	0.374693	-2.15927	0.0308289	0.993072
TRINITY_DN5944_c0_g1_i3.p1	1.25782	-2.22935	1.03311	-2.1579	0.030936	0.995263
TRINITY_DN7778_c0_g1_i1.p1	3.0721	-1.20454	0.558845	-2.15541	0.0311294	0.995331
TRINITY_DN5323_c0_g1_i3.p1	51.3574	0.359588	0.166834	2.15537	0.0311331	0.995331
TRINITY_DN10530_c0_g1_i7.p1	859.903	-0.402746	0.186858	-2.15536	0.0311336	0.995331
TRINITY_DN38712_c0_g1_i2.p1	6.75231	-0.918396	0.426331	-2.15418	0.0312257	0.995331
TRINITY_DN3469_c0_g1_i83.p1	74.7193	0.310284	0.144051	2.15399	0.0312413	0.995331
TRINITY_DN7644_c0_g1_i1.p1	56.6789	-0.440432	0.204488	-2.15383	0.0312534	0.995331
TRINITY_DN12681_c0_g1_i1.p1	104.61	-0.386189	0.179381	-2.1529	0.0313263	0.995331
TRINITY_DN495_c0_g1_i5.p1	491.896	-0.25224	0.117183	-2.15253	0.0313559	0.995331
TRINITY_DN9928_c0_g1_i3.p1	46.1799	-0.462003	0.21464	-2.15245	0.0313619	0.995331
TRINITY_DN14145_c0_g2_i1.p1	58.5084	-1.96272	0.912051	-2.15198	0.0313989	0.995331
TRINITY_DN18991_c0_g1_i2.p1	114.532	-1.54337	0.71722	-2.15187	0.0314074	0.995331
TRINITY_DN42357_c0_g1_i1.p1	4.85511	-0.942946	0.438268	-2.15153	0.0314344	0.995331
TRINITY_DN27044_c0_g1_i1.p1	3.25866	1.33742	0.621741	2.15108	0.0314697	0.995331
TRINITY_DN9242_c0_g2_i1.p1	3.53138	2.54068	1.18122	2.15089	0.031485	0.995331
TRINITY_DN12622_c0_g1_i1.p1	93.3215	-0.326475	0.151852	-2.14995	0.0315592	0.996441
TRINITY_DN613_c0_g2_i1.p1	209.619	-0.255361	0.118874	-2.14817	0.0317006	0.997039
TRINITY_DN1360_c0_g1_i42.p1	57.2205	0.522474	0.243227	2.14809	0.0317065	0.997039
TRINITY_DN10464_c1_g1_i1.p1	30.0982	-0.452731	0.210785	-2.14783	0.0317272	0.997039
TRINITY_DN15010_c0_g1_i7.p1	0.898439	2.04903	0.954042	2.14774	0.0317346	0.997039
TRINITY_DN16587_c0_g1_i1.p1	5.8981	-0.826216	0.385032	-2.14584	0.031886	0.9998
TRINITY_DN9111_c0_g1_i2.p1	38.8926	-0.351487	0.16382	-2.14557	0.0319072	0.9998
TRINITY_DN17516_c0_g1_i2.p1	194.774	-0.21089	0.0983459	-2.14437	0.0320034	0.9998
TRINITY_DN4557_c0_g1_i1.p1	8.0124	-1.30403	0.608183	-2.14413	0.0320222	0.9998
TRINITY_DN1811_c0_g1_i9.p1	509.617	-0.233203	0.108777	-2.14386	0.0320442	0.9998
TRINITY_DN1299_c0_g1_i29.p1	221.725	-0.479121	0.223515	-2.14357	0.0320671	0.9998
TRINITY_DN16978_c0_g1_i5.p1	2.58669	1.29246	0.603259	2.14247	0.0321561	0.9998
TRINITY_DN2326_c0_g1_i8.p1	3824.33	0.186557	0.0871147	2.14151	0.0322326	0.9998
TRINITY_DN854_c0_g1_i8.p1	286.036	0.255326	0.119257	2.14098	0.0322755	0.9998
TRINITY_DN10654_c0_g1_i1.p1	25.5568	-0.538639	0.251594	-2.1409	0.0322819	0.9998
TRINITY_DN7982_c0_g1_i1.p1	201.713	-2.36132	1.10365	-2.13955	0.0323908	0.9998
TRINITY_DN9678_c0_g2_i1.p1	112.748	0.326298	0.152533	2.13919	0.0324201	0.9998
TRINITY_DN2601_c0_g1_i1.p1	126.015	0.29328	0.137174	2.13802	0.0325153	0.9998
TRINITY_DN11120_c0_g1_i3.p1	16.4517	-0.627006	0.293298	-2.13778	0.0325349	0.9998
TRINITY_DN18345_c0_g2_i3.p1	33.3651	-0.446658	0.208961	-2.13751	0.0325564	0.9998
TRINITY_DN7039_c2_g1_i1.p1	208.107	0.288874	0.135153	2.13739	0.0325663	0.9998
TRINITY_DN7682_c0_g1_i19.p1	30.2734	-0.354285	0.165908	-2.13543	0.0327257	0.9998
TRINITY_DN28985_c0_g1_i1.p1	3.52932	-2.47823	1.16061	-2.13528	0.032738	0.9998
TRINITY_DN12259_c0_g1_i3.p1	5.52847	1.38512	0.648711	2.13518	0.0327461	0.9998
TRINITY_DN963_c0_g1_i1.p1	303.544	-0.393135	0.184176	-2.13456	0.032797	0.9998
TRINITY_DN5856_c0_g1_i6.p1	432.645	-0.334336	0.156647	-2.13433	0.032816	0.9998
TRINITY_DN6038_c0_g1_i3.p2	16.9877	0.573808	0.268866	2.13418	0.0328281	0.9998
TRINITY_DN11339_c0_g1_i2.p1	42.6819	-0.350496	0.164236	-2.1341	0.0328344	0.9998
TRINITY_DN51375_c0_g1_i1.p1	20.2287	-0.475388	0.22276	-2.13408	0.0328359	0.9998
TRINITY_DN1862_c0_g1_i2.p1	255.088	0.189129	0.0886822	2.13266	0.0329527	0.9998
TRINITY_DN71285_c0_g1_i1.p1	354.22	-0.385891	0.181015	-2.13182	0.0330215	0.9998
TRINITY_DN20171_c0_g1_i2.p1	8.95682	0.914386	0.429341	2.12974	0.0331927	0.9998
TRINITY_DN825_c0_g1_i8.p1	1044.19	0.481349	0.226061	2.12929	0.0332302	0.9998
TRINITY_DN2498_c0_g1_i1.p1	11.4994	0.659974	0.309992	2.129	0.0332541	0.9998
TRINITY_DN1692_c0_g1_i20.p1	201.45	0.236414	0.111122	2.12751	0.0333776	0.9998
TRINITY_DN6088_c0_g1_i2.p1	217.211	0.338016	0.15898	2.12615	0.0334905	0.9998
TRINITY_DN882_c0_g2_i2.p1	16.7591	-0.728811	0.342975	-2.12497	0.0335892	0.9998
TRINITY_DN4012_c0_g1_i16.p1	8.94442	-1.96372	0.924358	-2.12441	0.0336356	0.9998
TRINITY_DN28918_c0_g1_i48.p1	11.6611	1.50781	0.710002	2.12367	0.033698	0.9998
TRINITY_DN15365_c0_g2_i2.p1	4.0177	-0.937508	0.44148	-2.12356	0.0337072	0.9998
TRINITY_DN5585_c0_g1_i5.p1	49.7601	0.551318	0.259682	2.12305	0.0337494	0.9998
TRINITY_DN41813_c0_g1_i1.p1	77.0695	0.582375	0.274332	2.12288	0.0337636	0.9998
TRINITY_DN348_c2_g1_i1.p1	506.403	-0.319066	0.150313	-2.12269	0.0337801	0.9998
TRINITY_DN4248_c0_g1_i11.p1	450.136	-1.02566	0.483368	-2.1219	0.0338464	0.9998
TRINITY_DN12181_c0_g1_i1.p1	8.66689	-0.937201	0.441694	-2.12184	0.0338515	0.9998
TRINITY_DN11268_c1_g1_i1.p1	2.95545	1.57989	0.744672	2.12159	0.0338721	0.9998
TRINITY_DN3172_c2_g1_i6.p1	59.0712	0.347616	0.163967	2.12003	0.0340034	0.9998
TRINITY_DN258_c0_g1_i2.p1	2959.03	0.229417	0.108241	2.1195	0.0340484	0.9998
TRINITY_DN2904_c2_g1_i2.p1	58.9244	0.704049	0.332265	2.11894	0.0340957	0.9998
TRINITY_DN37049_c0_g1_i1.p1	22.39	-0.514301	0.24272	-2.1189	0.0340985	0.9998
TRINITY_DN13893_c0_g1_i3.p1	41.6417	0.403262	0.190339	2.11866	0.0341194	0.9998
TRINITY_DN14719_c0_g1_i3.p1	6.86532	1.59211	0.752015	2.11713	0.0342486	0.9998
TRINITY_DN65352_c0_g1_i1.p1	0.783163	2.10325	0.993508	2.11699	0.0342605	0.9998
TRINITY_DN5201_c0_g1_i1.p1	3.74442	-1.0548	0.498367	-2.11652	0.0343006	0.9998
TRINITY_DN10330_c0_g1_i6.p1	13.4039	-1.1502	0.54363	-2.11578	0.0343633	0.9998
TRINITY_DN1305_c0_g1_i2.p1	78.1831	-0.317241	0.149971	-2.11535	0.0343998	0.9998
TRINITY_DN14364_c0_g1_i1.p1	11.9761	-1.03469	0.489235	-2.1149	0.0344381	0.9998
TRINITY_DN56696_c0_g1_i1.p1	44.3178	-0.426479	0.201699	-2.11443	0.0344783	0.9998
TRINITY_DN1871_c1_g1_i1.p1	29.93	-0.407461	0.192745	-2.11399	0.0345162	0.9998
TRINITY_DN1650_c0_g1_i2.p1	258.378	0.238185	0.112674	2.11394	0.0345208	0.9998
TRINITY_DN13470_c1_g1_i2.p1	137.228	0.220846	0.104477	2.11382	0.0345305	0.9998
TRINITY_DN3374_c0_g1_i3.p1	140.248	-0.653813	0.309506	-2.11244	0.0346485	0.9998
TRINITY_DN29357_c0_g1_i1.p1	5.533	-1.00032	0.473582	-2.11225	0.0346647	0.9998
TRINITY_DN30805_c0_g1_i1.p1	1.22888	-1.85632	0.878885	-2.11213	0.0346751	0.9998
TRINITY_DN1904_c2_g1_i1.p1	2.24098	-1.28241	0.607204	-2.11199	0.0346869	0.9998
TRINITY_DN115_c1_g1_i1.p1	1863.55	-1.15249	0.545741	-2.11179	0.0347041	0.9998
TRINITY_DN3076_c0_g1_i10.p1	12.2797	-0.965448	0.457363	-2.1109	0.0347808	0.9998
TRINITY_DN50952_c0_g1_i1.p1	4.24935	1.70342	0.807168	2.11036	0.0348269	0.9998
TRINITY_DN703_c0_g1_i8.p1	993.196	0.292856	0.138772	2.11034	0.0348287	0.9998
TRINITY_DN15169_c0_g1_i1.p1	3.24891	-1.43801	0.681899	-2.10883	0.0349588	0.9998
TRINITY_DN8445_c0_g3_i1.p1	24.4114	-1.01934	0.483411	-2.10865	0.0349746	0.9998
TRINITY_DN70766_c1_g1_i1.p1	473.927	-0.548219	0.26001	-2.10845	0.0349921	0.9998
TRINITY_DN320_c0_g1_i1.p1	519.14	-0.340798	0.161671	-2.10797	0.0350333	0.9998
TRINITY_DN4001_c0_g1_i10.p1	1.70324	-2.42458	1.15028	-2.10782	0.035047	0.9998
TRINITY_DN1002_c0_g1_i11.p1	317.134	-0.302492	0.143581	-2.10678	0.035137	0.9998
TRINITY_DN17017_c0_g2_i1.p1	55.1097	-0.301103	0.142982	-2.10589	0.0352142	0.9998
TRINITY_DN10945_c0_g1_i19.p1	36.084	0.452738	0.215089	2.10489	0.0353011	0.9998
TRINITY_DN1282_c0_g3_i7.p1	80.1421	-0.547361	0.260173	-2.10383	0.0353932	0.9998
TRINITY_DN48877_c0_g1_i1.p1	1767.23	0.210687	0.100183	2.10302	0.035464	0.9998
TRINITY_DN2977_c0_g1_i2.p1	40.7514	-0.334289	0.158964	-2.10292	0.0354723	0.9998
TRINITY_DN49892_c0_g1_i1.p1	4.88812	-0.899239	0.427725	-2.10238	0.0355201	0.9998
TRINITY_DN8942_c0_g1_i12.p1	452.822	0.218568	0.103977	2.10208	0.0355465	0.9998
TRINITY_DN392_c1_g1_i3.p1	1683	0.181344	0.0862861	2.10166	0.0355831	0.9998
TRINITY_DN1021_c0_g1_i39.p1	88.9051	0.436473	0.207776	2.10069	0.0356679	0.9998
TRINITY_DN20374_c0_g1_i1.p1	38.6876	-0.406063	0.19331	-2.10058	0.0356776	0.9998
TRINITY_DN8613_c0_g1_i1.p1	118.796	0.261194	0.124365	2.10023	0.0357086	0.9998
TRINITY_DN889_c0_g1_i11.p1	2092.19	0.358524	0.17074	2.09983	0.0357439	0.9998
TRINITY_DN20663_c0_g1_i1.p1	2.54562	1.15734	0.551188	2.09972	0.0357535	0.9998
TRINITY_DN13263_c0_g1_i119.p1	72.592	0.302095	0.143888	2.09952	0.0357714	0.9998
TRINITY_DN687_c0_g1_i2.p1	1425.75	0.253604	0.120793	2.09949	0.0357734	0.9998
TRINITY_DN1218_c1_g1_i2.p1	1.61375	-1.89121	0.900949	-2.09913	0.0358051	0.9998
TRINITY_DN2373_c0_g1_i48.p1	165.473	-0.355864	0.169575	-2.09857	0.0358548	0.9998
TRINITY_DN1273_c0_g1_i1.p1	561.323	-0.586216	0.279342	-2.09856	0.0358554	0.9998
TRINITY_DN15528_c0_g1_i4.p1	34.9201	0.465799	0.222014	2.09806	0.0359002	0.9998
TRINITY_DN11194_c0_g1_i2.p1	241.471	0.213478	0.101782	2.0974	0.0359579	0.9998
TRINITY_DN6163_c0_g1_i1.p1	2088.49	0.212763	0.101467	2.09687	0.0360052	0.9998
TRINITY_DN11009_c0_g1_i1.p1	4.94051	-0.878821	0.419136	-2.09674	0.0360163	0.9998
TRINITY_DN1475_c0_g1_i1.p1	1600.37	-0.337652	0.161054	-2.09651	0.0360365	0.9998
TRINITY_DN11231_c0_g1_i1.p1	4.23162	-1.44124	0.687929	-2.09504	0.0361676	0.9998
TRINITY_DN8949_c0_g1_i15.p1	67.0374	0.296571	0.141595	2.0945	0.0362155	0.9998
TRINITY_DN5898_c0_g1_i3.p1	196.493	-0.673504	0.321722	-2.09344	0.0363102	0.9998
TRINITY_DN3558_c1_g1_i6.p1	5.64042	-5.41262	2.58688	-2.09233	0.0364087	0.9998
TRINITY_DN2866_c1_g2_i1.p1	4.36307	1.04766	0.50087	2.09168	0.036467	0.9998
TRINITY_DN6047_c0_g1_i4.p1	29.9071	-0.361244	0.172733	-2.09134	0.0364973	0.9998
TRINITY_DN16609_c0_g2_i1.p1	38.1291	-0.434764	0.207895	-2.09126	0.0365044	0.9998
TRINITY_DN601_c0_g1_i1.p1	2003.71	-0.182914	0.0874756	-2.09103	0.0365254	0.9998
TRINITY_DN1496_c0_g2_i1.p1	17.5308	-0.581026	0.27787	-2.091	0.0365282	0.9998
TRINITY_DN4439_c0_g2_i2.p1	74.0561	-0.321044	0.153539	-2.09096	0.0365312	0.9998
TRINITY_DN2683_c0_g1_i3.p1	379.135	0.151755	0.0725818	2.09081	0.0365455	0.9998
TRINITY_DN4470_c0_g1_i6.p1	22.6161	0.521133	0.249325	2.09017	0.0366022	0.9998
TRINITY_DN29178_c0_g1_i1.p1	3.59454	1.16845	0.559054	2.09005	0.0366133	0.9998
TRINITY_DN7451_c4_g1_i1.p1	3.02241	-2.05857	0.98516	-2.08958	0.036656	0.9998
TRINITY_DN12482_c0_g1_i1.p1	57.1059	-0.31984	0.153075	-2.08943	0.036669	0.9998
TRINITY_DN49111_c0_g1_i1.p1	8.92133	-0.731028	0.349903	-2.08923	0.036687	0.9998
TRINITY_DN13859_c0_g1_i1.p1	30.6052	-0.427497	0.204635	-2.08907	0.0367017	0.9998
TRINITY_DN6780_c0_g1_i10.p1	30.7551	0.589452	0.282272	2.08824	0.0367758	0.9998
TRINITY_DN8369_c1_g1_i3.p1	109.358	-0.340311	0.163031	-2.0874	0.0368517	0.9998
TRINITY_DN74861_c0_g1_i1.p1	1.41021	2.15645	1.03351	2.08653	0.0369304	0.9998
TRINITY_DN49354_c0_g1_i1.p1	25.9905	-0.874968	0.419582	-2.08533	0.0370392	0.9998
TRINITY_DN5530_c0_g1_i7.p1	395.594	0.307245	0.147388	2.08459	0.0371061	0.9998
TRINITY_DN4884_c1_g1_i1.p1	244.744	-0.822729	0.394707	-2.08441	0.0371233	0.9998
TRINITY_DN14490_c0_g1_i15.p1	2.66141	1.65366	0.793481	2.08406	0.0371547	0.9998
TRINITY_DN10496_c0_g1_i3.p1	1.6483	2.09791	1.0068	2.08374	0.0371834	0.9998
TRINITY_DN7615_c0_g2_i4.p1	26.6584	0.525504	0.252231	2.08342	0.0372125	0.9998
TRINITY_DN23121_c0_g1_i1.p1	66.5989	0.341272	0.163841	2.08294	0.0372565	0.9998
TRINITY_DN5147_c0_g1_i124.p1	68.8536	0.346368	0.166348	2.08219	0.0373252	0.9998
TRINITY_DN9027_c1_g3_i1.p1	4.19093	1.15621	0.555359	2.08191	0.0373509	0.9998
TRINITY_DN23657_c0_g2_i1.p1	65.709	-0.337751	0.162285	-2.08122	0.0374137	0.9998
TRINITY_DN8415_c0_g1_i3.p2	2.91128	1.32098	0.634972	2.08038	0.0374905	0.9998
TRINITY_DN6496_c0_g1_i3.p1	32.3497	0.410577	0.197423	2.07968	0.0375548	0.9998
TRINITY_DN6990_c0_g1_i17.p1	13.3951	0.682616	0.328271	2.07943	0.0375781	0.9998
TRINITY_DN58962_c0_g1_i1.p1	0.894216	-2.04187	0.982032	-2.07923	0.0375961	0.9998
TRINITY_DN5051_c0_g1_i1.p1	257.129	-0.28436	0.136778	-2.07899	0.0376179	0.9998
TRINITY_DN18521_c0_g1_i1.p1	50.738	-0.315025	0.151553	-2.07865	0.0376492	0.9998
TRINITY_DN66203_c0_g2_i1.p1	102.68	-0.303489	0.146016	-2.07846	0.0376674	0.9998
TRINITY_DN2967_c0_g2_i1.p1	1.5818	1.55223	0.746908	2.07821	0.03769	0.9998
TRINITY_DN33441_c0_g1_i1.p1	12.3599	1.68319	0.810187	2.07753	0.0377525	0.9998
TRINITY_DN64068_c0_g1_i1.p1	175.702	-0.174123	0.0838155	-2.07746	0.0377591	0.9998
TRINITY_DN30224_c0_g1_i1.p1	105.838	-0.85492	0.411696	-2.07658	0.0378403	0.9998
TRINITY_DN6206_c0_g2_i1.p1	7.21177	0.975482	0.469759	2.07656	0.0378423	0.9998
TRINITY_DN31382_c0_g1_i1.p1	4.68813	1.51809	0.731117	2.07641	0.0378565	0.9998
TRINITY_DN59810_c0_g1_i1.p1	2.02798	-1.83594	0.884241	-2.07629	0.0378671	0.9998
TRINITY_DN1540_c0_g3_i1.p2	13.228	0.701549	0.337888	2.07628	0.0378683	0.9998
TRINITY_DN16191_c0_g2_i2.p1	95.0114	-1.16852	0.562807	-2.07624	0.0378715	0.9998
TRINITY_DN4164_c0_g1_i1.p1	740.239	0.416333	0.200526	2.0762	0.0378755	0.9998
TRINITY_DN71758_c0_g1_i1.p1	106.125	-0.258753	0.124661	-2.07565	0.037926	0.9998
TRINITY_DN19087_c1_g1_i1.p1	62.4986	0.680266	0.327736	2.07565	0.037926	0.9998
TRINITY_DN2563_c3_g1_i2.p1	38.5571	-0.47718	0.229999	-2.0747	0.0380139	0.9998
TRINITY_DN1804_c2_g1_i1.p1	5.91506	1.60137	0.771861	2.07469	0.0380155	0.9998
TRINITY_DN63676_c0_g1_i1.p1	1310.96	-0.189451	0.0913217	-2.07455	0.0380282	0.9998
TRINITY_DN7443_c0_g1_i18.p1	48.7353	-1.79406	0.864811	-2.07452	0.0380314	0.9998
TRINITY_DN4150_c0_g1_i9.p1	119.361	-0.269431	0.129885	-2.07438	0.0380439	0.9998
TRINITY_DN1646_c0_g1_i14.p1	108.764	-0.263039	0.126815	-2.0742	0.038061	0.9998
TRINITY_DN2248_c1_g1_i1.p1	475.024	-0.399047	0.192458	-2.07342	0.0381333	0.9998
TRINITY_DN3412_c0_g1_i3.p1	115.685	-0.172963	0.0834536	-2.07257	0.0382126	0.9998
TRINITY_DN67373_c0_g1_i1.p1	1.0938	1.79535	0.866445	2.07209	0.0382573	0.9998
TRINITY_DN23290_c1_g1_i1.p1	31.0435	-0.515435	0.24878	-2.07185	0.0382794	0.9998
TRINITY_DN41698_c0_g1_i1.p1	46.8792	-0.653166	0.315272	-2.07175	0.0382885	0.9998
TRINITY_DN7253_c0_g1_i11.p1	304.612	0.155024	0.0748715	2.07053	0.0384028	0.9998
TRINITY_DN33873_c0_g1_i1.p1	1.03229	2.19133	1.05842	2.07038	0.038417	0.9998
TRINITY_DN4822_c0_g1_i12.p1	6.49412	0.78891	0.381077	2.07021	0.0384327	0.9998
TRINITY_DN3574_c0_g3_i2.p1	222.437	0.198059	0.0956783	2.07006	0.0384471	0.9998
TRINITY_DN13817_c0_g1_i28.p2	27.2209	0.415158	0.200574	2.06985	0.0384666	0.9998
TRINITY_DN6676_c0_g1_i7.p1	53.3957	0.345585	0.1671	2.06814	0.0386273	0.9998
TRINITY_DN5248_c0_g1_i14.p1	25.9455	-0.448628	0.217032	-2.0671	0.0387247	0.9998
TRINITY_DN1738_c0_g1_i12.p1	130.894	0.336448	0.162904	2.06532	0.0388931	0.9998
TRINITY_DN1324_c0_g1_i23.p1	1888.65	0.279324	0.135289	2.06465	0.038956	0.9998
TRINITY_DN4485_c0_g1_i1.p1	28.5161	-0.36023	0.174479	-2.0646	0.0389605	0.9998
TRINITY_DN11113_c0_g2_i2.p1	165.721	0.195546	0.0947227	2.06441	0.0389791	0.9998
TRINITY_DN274_c0_g1_i1.p1	3948.44	0.170564	0.0826402	2.06393	0.0390242	0.9998
TRINITY_DN5250_c0_g1_i2.p1	146.856	0.408127	0.197793	2.0634	0.0390742	0.9998
TRINITY_DN44974_c0_g1_i1.p1	17.3499	-2.31763	1.12367	-2.06254	0.0391559	0.9998
TRINITY_DN71063_c0_g1_i1.p1	6.79099	-0.936618	0.454145	-2.06238	0.0391719	0.9998
TRINITY_DN13210_c0_g1_i1.p1	242.341	-0.167345	0.0811657	-2.06176	0.0392302	0.9998
TRINITY_DN7543_c0_g1_i10.p1	37.565	0.712643	0.345827	2.06069	0.0393323	0.9998
TRINITY_DN447_c0_g2_i2.p2	767.962	-0.379141	0.184088	-2.05957	0.0394399	0.9998
TRINITY_DN9534_c0_g2_i2.p1	123.26	-0.58658	0.285176	-2.05691	0.0396951	0.9998
TRINITY_DN43236_c0_g1_i1.p1	10.5441	-0.745454	0.362702	-2.05528	0.039852	0.9998
TRINITY_DN7830_c0_g1_i3.p1	202.946	-0.26844	0.130621	-2.05511	0.0398683	0.9998
TRINITY_DN8358_c0_g1_i2.p1	251.614	0.25748	0.125297	2.05496	0.0398828	0.9998
TRINITY_DN6385_c0_g1_i8.p1	385.327	0.166828	0.0812209	2.05401	0.0399749	0.9998
TRINITY_DN14416_c0_g2_i1.p1	17.1018	0.733947	0.357351	2.05385	0.0399898	0.9998
TRINITY_DN3263_c0_g1_i26.p1	177.359	0.207961	0.10127	2.05353	0.0400213	0.9998
TRINITY_DN1207_c0_g1_i21.p1	61.1475	0.689318	0.33587	2.05234	0.0401369	0.9998
TRINITY_DN48943_c0_g1_i1.p1	7848.15	0.239851	0.116927	2.05128	0.0402393	0.9998
TRINITY_DN5459_c0_g1_i37.p1	2.25758	3.20693	1.56354	2.05107	0.0402602	0.9998
TRINITY_DN9008_c1_g1_i3.p2	74.8862	-0.310581	0.15144	-2.05086	0.0402809	0.9998
TRINITY_DN4947_c0_g1_i5.p1	524.25	0.243499	0.118747	2.05056	0.0403096	0.9998
TRINITY_DN14100_c0_g1_i6.p1	0.993598	-2.22659	1.08594	-2.05039	0.0403263	0.9998
TRINITY_DN22043_c0_g1_i1.p1	11.8231	-1.54644	0.754383	-2.04994	0.0403702	0.9998
TRINITY_DN5587_c0_g2_i7.p1	27.87	-0.419142	0.204478	-2.04981	0.0403828	0.9998
TRINITY_DN148_c1_g1_i31.p1	2724.64	0.249938	0.121955	2.04943	0.0404198	0.9998
TRINITY_DN15038_c0_g1_i2.p1	1.11547	-2.41031	1.1762	-2.04924	0.0404384	0.9998
TRINITY_DN15303_c0_g1_i3.p1	146.608	-1.03909	0.507278	-2.04836	0.0405245	0.9998
TRINITY_DN1513_c1_g2_i4.p1	33.4471	-0.44839	0.218904	-2.04833	0.0405272	0.9998
TRINITY_DN42602_c0_g1_i1.p1	102.492	-0.307066	0.14995	-2.04779	0.0405809	0.9998
TRINITY_DN4377_c0_g1_i5.p1	95.4703	0.300376	0.146711	2.0474	0.0406185	0.9998
TRINITY_DN13554_c0_g1_i1.p1	74.2325	0.249164	0.121701	2.04734	0.0406243	0.9998
TRINITY_DN10808_c0_g1_i1.p1	1.06965	-2.4252	1.18471	-2.04709	0.0406492	0.9998
TRINITY_DN4687_c0_g2_i8.p1	201.3	0.202772	0.099082	2.04651	0.0407065	0.9998
TRINITY_DN4602_c0_g2_i2.p1	13.7233	-0.610139	0.298198	-2.04609	0.0407476	0.9998
TRINITY_DN2147_c1_g1_i1.p1	983.538	0.139724	0.06831	2.04545	0.0408109	0.9998
TRINITY_DN74725_c0_g1_i1.p1	8.18087	0.989497	0.483769	2.04539	0.0408161	0.9998
TRINITY_DN30379_c0_g1_i1.p1	7.4513	-1.7338	0.847923	-2.04476	0.0408788	0.9998
TRINITY_DN881_c0_g1_i3.p1	468.728	0.203848	0.0997068	2.04448	0.0409066	0.9998
TRINITY_DN2389_c0_g1_i1.p1	375.822	-0.876476	0.42893	-2.0434	0.0410125	0.9998
TRINITY_DN795_c1_g1_i2.p1	82.2665	-0.238546	0.116754	-2.04315	0.0410378	0.9998
TRINITY_DN48977_c0_g1_i1.p1	14.9868	1.41545	0.692854	2.04293	0.0410594	0.9998
TRINITY_DN350_c0_g1_i2.p1	9.58974	-0.752492	0.368387	-2.04267	0.0410852	0.9998
TRINITY_DN21359_c0_g1_i1.p1	38.1059	-0.549422	0.268977	-2.04264	0.0410885	0.9998
TRINITY_DN12209_c0_g1_i2.p1	18.2339	-1.21224	0.593621	-2.04211	0.0411407	0.9998
TRINITY_DN3971_c0_g1_i2.p1	454.39	-0.771479	0.377887	-2.04156	0.0411953	0.9998
TRINITY_DN2620_c0_g1_i22.p1	57.0359	0.331343	0.162311	2.0414	0.0412107	0.9998
TRINITY_DN20900_c0_g1_i1.p1	127.634	-0.239506	0.117403	-2.04003	0.0413468	0.9998
TRINITY_DN3406_c0_g1_i2.p1	28.7443	0.485385	0.237942	2.03993	0.0413576	0.9998
TRINITY_DN7366_c1_g2_i5.p1	6.3165	-1.99989	0.980698	-2.03925	0.0414254	0.9998
TRINITY_DN17029_c0_g1_i6.p1	0.894573	-2.03523	0.998193	-2.03892	0.0414583	0.9998
TRINITY_DN35066_c0_g1_i2.p1	109.383	0.270855	0.132856	2.03871	0.0414789	0.9998
TRINITY_DN6396_c0_g1_i1.p1	165.025	0.234535	0.115053	2.03849	0.0415005	0.9998
TRINITY_DN9476_c0_g1_i1.p1	31.8786	0.757735	0.371758	2.03825	0.0415252	0.9998
TRINITY_DN2834_c0_g1_i24.p1	25.9458	-0.446286	0.219016	-2.03769	0.0415809	0.9998
TRINITY_DN3904_c0_g1_i6.p2	273.645	-0.514777	0.25276	-2.03663	0.0416875	0.9998
TRINITY_DN44174_c0_g1_i1.p2	92.7884	-0.300178	0.147415	-2.03628	0.041722	0.9998
TRINITY_DN9601_c1_g1_i1.p1	8.65125	0.736407	0.361686	2.03604	0.0417465	0.9998
TRINITY_DN11221_c0_g1_i1.p1	29.0514	-0.558137	0.274222	-2.03535	0.0418157	0.9998
TRINITY_DN431_c0_g1_i2.p1	129.921	0.216696	0.106473	2.03522	0.0418288	0.9998
TRINITY_DN6504_c0_g1_i4.p1	1.6438	1.57973	0.776283	2.035	0.0418512	0.9998
TRINITY_DN12663_c0_g2_i4.p1	35.5947	-0.362219	0.177999	-2.03495	0.041856	0.9998
TRINITY_DN2526_c2_g1_i6.p1	14.91	0.715491	0.351684	2.03447	0.0419042	0.9998
TRINITY_DN33669_c0_g1_i1.p1	2.84508	-1.54315	0.758657	-2.03406	0.0419456	0.9998
TRINITY_DN16882_c0_g1_i4.p1	9.07439	1.12197	0.5516	2.03402	0.0419494	0.9998
TRINITY_DN4315_c0_g2_i13.p1	56.3808	-1.30129	0.639928	-2.0335	0.0420024	0.9998
TRINITY_DN9498_c0_g1_i3.p1	157.843	-0.177065	0.0870933	-2.03305	0.0420474	0.9998
TRINITY_DN10333_c0_g1_i1.p1	15.1667	0.857157	0.421668	2.03278	0.0420752	0.9998
TRINITY_DN23468_c0_g1_i1.p1	122.826	0.809955	0.398614	2.03193	0.0421609	0.9998
TRINITY_DN5710_c0_g1_i3.p1	0.935328	-2.42365	1.19301	-2.03155	0.0421993	0.9998
TRINITY_DN2387_c0_g2_i1.p1	151.977	-0.353028	0.173802	-2.03121	0.0422342	0.9998
TRINITY_DN6439_c0_g1_i9.p1	454.302	0.198581	0.0977677	2.03116	0.0422393	0.9998
TRINITY_DN15283_c0_g1_i2.p1	1.19117	-1.98409	0.977006	-2.03079	0.0422764	0.9998
TRINITY_DN7443_c0_g1_i32.p1	53.0651	-1.67416	0.824411	-2.03074	0.0422816	0.9998
TRINITY_DN18149_c0_g1_i3.p1	11.0867	-0.855787	0.421673	-2.02951	0.0424068	0.9998
TRINITY_DN44370_c0_g1_i1.p1	21.2989	-0.681973	0.336198	-2.02849	0.0425103	0.9998
TRINITY_DN2459_c0_g2_i1.p1	91.0349	0.266438	0.131375	2.02807	0.0425533	0.9998
TRINITY_DN8954_c0_g1_i1.p1	181.409	0.190026	0.0937399	2.02716	0.0426457	0.9998
TRINITY_DN15011_c0_g1_i1.p1	228.407	-0.645092	0.318355	-2.02633	0.0427309	0.9998
TRINITY_DN2203_c0_g1_i1.p2	86.3487	-0.318267	0.157094	-2.02596	0.0427687	0.9998
TRINITY_DN63303_c0_g1_i1.p1	1104.84	-0.200122	0.0987887	-2.02575	0.0427901	0.9998
TRINITY_DN2983_c0_g1_i9.p1	56.6568	0.306253	0.15123	2.02508	0.0428595	0.9998
TRINITY_DN64685_c0_g1_i1.p1	186.814	-0.214964	0.106188	-2.02436	0.0429329	0.9998
TRINITY_DN16139_c2_g1_i6.p1	1.29827	2.30863	1.14063	2.024	0.0429697	0.9998
TRINITY_DN12186_c0_g1_i10.p2	2.34726	1.59223	0.787115	2.02287	0.043086	0.9998
TRINITY_DN13319_c0_g1_i2.p1	84.4156	-0.275771	0.136369	-2.02225	0.0431505	0.9998
TRINITY_DN2025_c0_g1_i2.p1	157.462	-0.280923	0.138925	-2.02212	0.0431636	0.9998
TRINITY_DN1005_c0_g1_i2.p1	399.838	0.159509	0.0788837	2.02208	0.0431683	0.9998
TRINITY_DN15713_c0_g1_i2.p1	3.21193	-1.1756	0.581737	-2.02084	0.0432959	0.9998
TRINITY_DN15849_c0_g1_i1.p1	1.61322	-2.24839	1.11264	-2.02078	0.043303	0.9998
TRINITY_DN42935_c0_g1_i1.p1	6.04871	-2.19695	1.08721	-2.02073	0.0433078	0.9998
TRINITY_DN14304_c0_g1_i2.p1	14.3811	0.504766	0.2498	2.02069	0.0433124	0.9998
TRINITY_DN17458_c1_g1_i1.p1	2.18413	1.18001	0.584011	2.02052	0.0433294	0.9998
TRINITY_DN58878_c0_g1_i1.p1	5.1225	-0.828912	0.410252	-2.02049	0.0433322	0.9998
TRINITY_DN4813_c0_g1_i6.p1	3.74687	1.57257	0.778679	2.01953	0.0434321	0.9998
TRINITY_DN9707_c0_g1_i5.p1	3.68835	-1.4992	0.742437	-2.01929	0.0434567	0.9998
TRINITY_DN13575_c0_g1_i4.p1	39.1358	-0.276786	0.137075	-2.01923	0.0434636	0.9998
TRINITY_DN35890_c0_g1_i1.p1	8.28572	1.04682	0.518696	2.01818	0.0435726	0.9998
TRINITY_DN49872_c0_g1_i1.p1	32.7668	-0.470652	0.233394	-2.01655	0.0437422	0.9998
TRINITY_DN6703_c0_g1_i1.p1	170.34	-0.295869	0.146762	-2.01598	0.0438021	0.9998
TRINITY_DN10910_c0_g1_i4.p1	32.5062	0.469841	0.233141	2.01527	0.0438765	0.9998
TRINITY_DN12391_c0_g1_i7.p1	1.01002	1.92472	0.955377	2.01462	0.0439448	0.9998
TRINITY_DN2454_c0_g1_i8.p1	66.3359	-0.455589	0.226342	-2.01283	0.0441323	0.9998
TRINITY_DN9557_c0_g1_i1.p1	19.5852	-0.506418	0.251607	-2.01273	0.0441427	0.9998
TRINITY_DN63506_c0_g1_i1.p1	953.516	-0.283166	0.140695	-2.01263	0.0441536	0.9998
TRINITY_DN6333_c0_g1_i2.p1	190.819	0.223216	0.110939	2.01206	0.0442137	0.9998
TRINITY_DN5073_c2_g1_i1.p1	52.9397	0.271666	0.135075	2.01122	0.044302	0.9998
TRINITY_DN1193_c0_g1_i1.p1	1915.68	0.435772	0.216704	2.01091	0.0443354	0.9998
TRINITY_DN16256_c0_g1_i4.p1	12.2054	-0.700298	0.348252	-2.0109	0.0443364	0.9998
TRINITY_DN1984_c0_g1_i1.p1	67.2248	-0.294884	0.146659	-2.01067	0.0443602	0.9998
TRINITY_DN6353_c0_g1_i1.p1	258.648	-0.309449	0.153954	-2.01001	0.0444299	0.9998
TRINITY_DN4363_c0_g1_i5.p1	10.7292	-0.958525	0.476878	-2.01	0.0444313	0.9998
TRINITY_DN71170_c0_g1_i1.p1	10.5098	-0.729452	0.363121	-2.00884	0.0445542	0.9998
TRINITY_DN5125_c0_g1_i5.p1	25.2106	-0.360937	0.179774	-2.00773	0.0446724	0.9998
TRINITY_DN7452_c0_g1_i9.p1	511.773	0.418088	0.20829	2.00725	0.0447236	0.9998
TRINITY_DN21715_c0_g1_i1.p1	353.934	0.437011	0.217774	2.00672	0.0447792	0.9998
TRINITY_DN32528_c0_g1_i8.p1	71.2624	-0.340822	0.169852	-2.00659	0.0447936	0.9998
TRINITY_DN16985_c0_g2_i1.p1	16.2077	-0.534361	0.266362	-2.00615	0.0448403	0.9998
TRINITY_DN2185_c0_g1_i56.p1	74.6287	0.391207	0.19502	2.00598	0.044858	0.9998
TRINITY_DN38_c0_g1_i4.p1	61.3395	1.89007	0.942329	2.00574	0.0448841	0.9998
TRINITY_DN3755_c0_g1_i1.p1	391.627	0.381858	0.190383	2.00573	0.0448846	0.9998
TRINITY_DN13955_c0_g1_i1.p1	226.938	0.568262	0.283331	2.00565	0.0448941	0.9998
TRINITY_DN10231_c0_g1_i1.p4	25.6683	-0.622221	0.310303	-2.0052	0.0449413	0.9998
TRINITY_DN18151_c0_g1_i3.p1	4.55054	-1.36944	0.682995	-2.00505	0.0449578	0.9998
TRINITY_DN2954_c0_g1_i3.p1	17.0804	0.46558	0.232341	2.00387	0.0450843	0.9998
TRINITY_DN9726_c0_g4_i1.p1	156.977	-0.382303	0.190793	-2.00376	0.0450962	0.9998
TRINITY_DN10302_c0_g1_i5.p1	0.981811	-2.84066	1.41768	-2.00374	0.0450974	0.9998
TRINITY_DN8852_c0_g1_i3.p1	245	0.221939	0.110783	2.00337	0.0451381	0.9998
TRINITY_DN10410_c0_g1_i2.p1	100.129	0.384934	0.192272	2.00203	0.0452818	0.9998
TRINITY_DN12589_c0_g1_i3.p1	3.85027	1.01935	0.509196	2.00189	0.0452969	0.9998
TRINITY_DN5214_c0_g1_i1.p1	48.8815	-0.326456	0.163078	-2.00183	0.0453025	0.9998
TRINITY_DN12212_c0_g1_i4.p1	88.5153	-0.225149	0.112485	-2.00159	0.0453291	0.9998
TRINITY_DN3740_c2_g1_i1.p1	6.86599	1.01811	0.508735	2.00127	0.0453638	0.9998
TRINITY_DN6226_c0_g2_i2.p1	55.0454	-0.624066	0.311876	-2.001	0.0453919	0.9998
TRINITY_DN15633_c0_g1_i1.p1	4.58055	1.34358	0.671677	2.00034	0.0454635	0.9998
TRINITY_DN7042_c0_g1_i2.p1	5.20714	0.838837	0.419371	2.00023	0.0454755	0.9998
TRINITY_DN36833_c0_g1_i1.p1	2229.16	0.196143	0.0980908	1.99961	0.0455427	0.9998
TRINITY_DN36784_c0_g1_i1.p1	8.71313	-0.591415	0.295827	-1.99919	0.0455873	0.9998
TRINITY_DN1925_c0_g2_i4.p1	243.105	0.207643	0.103899	1.99849	0.0456631	0.9998
TRINITY_DN7960_c0_g1_i2.p1	209.374	0.173582	0.0868573	1.99847	0.0456656	0.9998
TRINITY_DN12213_c0_g1_i4.p1	18.7508	-0.66892	0.33478	-1.99809	0.0457071	0.9998
TRINITY_DN2108_c8_g1_i1.p1	1.10646	2.33565	1.16924	1.99758	0.0457623	0.9998
TRINITY_DN4361_c0_g1_i5.p1	26.5346	-0.439279	0.219938	-1.99728	0.0457944	0.9998
TRINITY_DN7841_c0_g1_i2.p1	505.85	0.263242	0.131833	1.99679	0.0458476	0.9998
TRINITY_DN10630_c0_g1_i2.p1	2.81074	1.06488	0.533374	1.9965	0.0458799	0.9998
TRINITY_DN32868_c0_g1_i1.p1	3.09057	-1.90601	0.954823	-1.99619	0.0459128	0.9998
TRINITY_DN6442_c0_g1_i1.p1	3043.68	0.210514	0.105502	1.99535	0.0460043	0.9998
TRINITY_DN49768_c0_g1_i1.p1	750.174	0.17897	0.0897048	1.9951	0.0460316	0.9998
TRINITY_DN6369_c0_g1_i3.p1	1.20084	-2.51983	1.26329	-1.99466	0.0460801	0.9998
TRINITY_DN8698_c4_g1_i1.p1	38.4278	-0.359585	0.180328	-1.99406	0.0461455	0.9998
TRINITY_DN4583_c0_g1_i3.p1	88.2382	-0.28579	0.143328	-1.99396	0.046157	0.9998
TRINITY_DN4995_c0_g1_i1.p1	14.6722	-0.664183	0.333245	-1.99308	0.0462529	0.9998
TRINITY_DN17297_c0_g1_i1.p1	1.41268	-1.72819	0.867285	-1.99265	0.0463003	0.9998
TRINITY_DN56478_c0_g1_i1.p1	342.517	-0.241914	0.12141	-1.99255	0.0463109	0.9998
TRINITY_DN3095_c0_g2_i1.p1	515.211	0.222783	0.111844	1.99191	0.0463814	0.9998
TRINITY_DN63391_c0_g1_i1.p1	108.863	-0.273334	0.137257	-1.9914	0.0464364	0.9998
TRINITY_DN14900_c0_g1_i1.p1	88.304	-0.257389	0.129258	-1.99129	0.0464491	0.9998
TRINITY_DN6465_c1_g1_i5.p1	135.229	0.31007	0.155754	1.99077	0.0465064	0.9998
TRINITY_DN14583_c0_g1_i1.p1	47.6264	-0.494156	0.248253	-1.99053	0.0465321	0.9998
TRINITY_DN12927_c1_g1_i2.p1	88.7793	-0.244969	0.12308	-1.99032	0.0465555	0.9998
TRINITY_DN20496_c0_g1_i11.p1	12.9541	-0.787311	0.395602	-1.99016	0.0465734	0.9998
TRINITY_DN315_c0_g1_i31.p1	1096.08	0.298535	0.150063	1.98941	0.0466565	0.9998
TRINITY_DN8785_c0_g1_i2.p1	247.033	0.179488	0.0902485	1.98882	0.0467211	0.9998
TRINITY_DN4214_c0_g1_i1.p1	32.2987	-0.339105	0.170535	-1.98847	0.0467597	0.9998
TRINITY_DN315_c0_g1_i119.p2	4.37403	1.65811	0.833867	1.98846	0.0467611	0.9998
TRINITY_DN2622_c1_g1_i3.p1	147.516	-0.209585	0.105437	-1.98778	0.0468365	0.9998
TRINITY_DN29700_c0_g1_i2.p1	39.4406	-1.29955	0.654066	-1.98688	0.0469359	0.9998
TRINITY_DN2465_c3_g5_i1.p1	23.394	0.693337	0.348983	1.98673	0.0469519	0.9998
TRINITY_DN1411_c0_g1_i27.p1	388.774	-0.185503	0.0933811	-1.98652	0.0469757	0.9998
TRINITY_DN27654_c0_g1_i1.p1	2.4261	1.3171	0.663122	1.98621	0.0470101	0.9998
TRINITY_DN842_c1_g1_i1.p1	291.206	0.173791	0.0874987	1.98621	0.0470104	0.9998
TRINITY_DN11172_c0_g1_i2.p1	4.36593	-1.07824	0.542922	-1.986	0.0470338	0.9998
TRINITY_DN4938_c0_g1_i1.p1	172.33	-0.243791	0.122758	-1.98595	0.0470392	0.9998
TRINITY_DN7858_c0_g1_i1.p2	18.7961	-0.502878	0.253256	-1.98565	0.0470717	0.9998
TRINITY_DN284_c1_g2_i9.p1	1085.96	0.167086	0.0841493	1.9856	0.0470783	0.9998
TRINITY_DN13565_c0_g1_i2.p1	150.82	-0.305701	0.154018	-1.98484	0.0471625	0.9998
TRINITY_DN8741_c0_g2_i1.p1	165.195	0.248622	0.125264	1.98479	0.047168	0.9998
TRINITY_DN20283_c1_g1_i1.p1	8.34395	-0.984175	0.495867	-1.98475	0.0471718	0.9998
TRINITY_DN19792_c0_g1_i1.p1	42.9395	-0.338713	0.170662	-1.9847	0.0471783	0.9998
TRINITY_DN513_c0_g2_i1.p2	105.191	0.232687	0.117243	1.98466	0.0471827	0.9998
TRINITY_DN2612_c0_g1_i20.p1	285.853	0.229162	0.115467	1.98466	0.0471828	0.9998
TRINITY_DN56322_c0_g1_i1.p1	2521.1	0.245134	0.123552	1.98406	0.0472488	0.9998
TRINITY_DN748_c0_g1_i1.p1	326.771	-0.189054	0.095291	-1.98397	0.0472595	0.9998
TRINITY_DN8850_c5_g1_i1.p1	51.6134	-0.313908	0.158226	-1.98392	0.0472644	0.9998
TRINITY_DN3376_c2_g1_i6.p1	3.75023	0.955334	0.481596	1.98368	0.0472913	0.9998
TRINITY_DN10956_c0_g2_i2.p1	9.62495	0.846892	0.427131	1.98274	0.0473961	0.9998
TRINITY_DN23292_c0_g1_i4.p1	11.4101	-0.853867	0.430775	-1.98216	0.0474608	0.9998
TRINITY_DN16315_c0_g1_i1.p1	7.27492	-0.834626	0.421325	-1.98096	0.0475963	0.9998
TRINITY_DN1862_c1_g1_i4.p1	966.451	0.224466	0.113324	1.98075	0.0476196	0.9998
TRINITY_DN8915_c0_g1_i1.p1	173.04	-0.42722	0.21574	-1.98026	0.0476746	0.9998
TRINITY_DN24636_c0_g1_i1.p1	489.894	-0.14	0.0707063	-1.98003	0.0477006	0.9998
TRINITY_DN33714_c0_g2_i1.p1	36.6711	0.920005	0.464655	1.97997	0.0477066	0.9998
TRINITY_DN2603_c0_g1_i8.p1	119.759	-0.257931	0.13028	-1.97981	0.0477246	0.9998
TRINITY_DN10516_c0_g1_i1.p1	10.2217	-1.0257	0.51812	-1.97965	0.0477429	0.9998
TRINITY_DN4126_c0_g1_i3.p1	139.706	0.224875	0.11362	1.97917	0.0477964	0.9998
TRINITY_DN16797_c0_g1_i1.p1	8.90169	-1.23573	0.624575	-1.97851	0.0478708	0.9998
TRINITY_DN5951_c0_g1_i14.p1	2.44849	-1.65663	0.837429	-1.97824	0.047902	0.9998
TRINITY_DN17677_c0_g1_i1.p1	11.8607	-0.772501	0.390647	-1.97749	0.0479864	0.9998
TRINITY_DN20826_c0_g1_i1.p1	210.119	-0.266748	0.134894	-1.97747	0.0479885	0.9998
TRINITY_DN10061_c0_g1_i1.p1	155.791	0.246628	0.124739	1.97716	0.0480237	0.9998
TRINITY_DN49010_c0_g1_i1.p1	2579.34	-0.488189	0.246962	-1.97678	0.0480665	0.9998
TRINITY_DN1063_c0_g1_i1.p1	241.829	-0.186099	0.0941773	-1.97605	0.0481492	0.9998
TRINITY_DN298_c0_g1_i1.p1	61.594	0.334506	0.169322	1.97556	0.0482041	0.9998
TRINITY_DN7360_c0_g2_i1.p1	1.3351	1.84227	0.932538	1.97554	0.0482064	0.9998
TRINITY_DN2261_c0_g1_i65.p1	36.2006	0.356878	0.180729	1.97465	0.0483074	0.9998
TRINITY_DN5658_c0_g1_i8.p1	7.64275	-0.70893	0.359029	-1.97457	0.0483165	0.9998
TRINITY_DN1554_c0_g1_i1.p1	626.784	0.257428	0.130372	1.97457	0.048317	0.9998
TRINITY_DN22363_c0_g1_i5.p1	5.36726	0.985904	0.49931	1.97453	0.0483212	0.9998
TRINITY_DN3959_c0_g1_i8.p1	224.706	-0.44827	0.227089	-1.97399	0.0483832	0.9998
TRINITY_DN37030_c0_g1_i1.p1	164.182	-0.180294	0.0913777	-1.97307	0.0484878	0.9998
TRINITY_DN5910_c1_g1_i4.p1	224.661	0.143978	0.0729803	1.97284	0.0485142	0.9998
TRINITY_DN66928_c0_g1_i1.p1	0.844286	2.19719	1.1138	1.9727	0.0485294	0.9998
TRINITY_DN8325_c0_g2_i1.p1	300.806	-0.225683	0.114409	-1.9726	0.0485416	0.9998
TRINITY_DN12298_c0_g1_i8.p1	60.1529	0.361483	0.183279	1.97231	0.0485738	0.9998
TRINITY_DN18657_c0_g1_i9.p1	4.11521	0.918655	0.465793	1.97224	0.0485822	0.9998
TRINITY_DN71226_c0_g1_i1.p1	402.906	-0.170801	0.0866123	-1.97202	0.0486077	0.9998
TRINITY_DN7273_c0_g1_i1.p1	173.609	-0.207203	0.105083	-1.9718	0.048633	0.9998
TRINITY_DN3594_c1_g1_i1.p1	640.865	-0.258802	0.131295	-1.97115	0.0487065	0.9998
TRINITY_DN5953_c0_g1_i9.p1	80.3097	0.287098	0.145664	1.97096	0.0487283	0.9998
TRINITY_DN2214_c0_g1_i10.p1	584.58	0.281105	0.142628	1.9709	0.0487348	0.9998
TRINITY_DN8388_c0_g2_i1.p1	51.5322	-0.238204	0.1209	-1.97027	0.0488079	0.9998
TRINITY_DN71875_c0_g1_i1.p1	1.82433	3.18653	1.61746	1.97008	0.0488294	0.9998
TRINITY_DN13969_c0_g1_i1.p1	149.148	0.306651	0.155665	1.96994	0.0488454	0.9998
TRINITY_DN569_c1_g3_i1.p1	1.20092	-1.97818	1.00443	-1.96946	0.0489005	0.9998
TRINITY_DN18362_c0_g1_i8.p1	558.025	-0.190772	0.0968734	-1.96929	0.04892	0.9998
TRINITY_DN43704_c0_g1_i1.p1	2.36156	-1.97398	1.00247	-1.96911	0.0489401	0.9998
TRINITY_DN9291_c4_g1_i1.p1	2.74264	-1.17142	0.594906	-1.96908	0.0489435	0.9998
TRINITY_DN2459_c0_g3_i1.p1	53.7031	-0.420139	0.21337	-1.96907	0.0489453	0.9998
TRINITY_DN181_c0_g1_i2.p1	258.797	-0.27199	0.13816	-1.96865	0.0489927	0.9998
TRINITY_DN6768_c0_g1_i30.p2	12.1077	0.587655	0.298525	1.96853	0.0490069	0.9998
TRINITY_DN72778_c0_g1_i1.p1	1.58287	1.59011	0.80777	1.96852	0.0490087	0.9998
TRINITY_DN9893_c0_g2_i8.p1	85.8868	0.835527	0.424663	1.9675	0.0491251	0.9998
TRINITY_DN64129_c0_g1_i1.p1	3.6997	-1.30174	0.661679	-1.96733	0.0491449	0.9998
TRINITY_DN3178_c0_g1_i4.p1	327.627	-0.239577	0.121803	-1.96692	0.0491919	0.9998
TRINITY_DN32863_c0_g1_i1.p1	3.6586	-2.2984	1.16854	-1.9669	0.0491946	0.9998
TRINITY_DN16915_c0_g1_i1.p1	0.836311	-2.27276	1.15559	-1.96675	0.0492118	0.9998
TRINITY_DN1895_c0_g1_i12.p2	43.5814	-0.578071	0.293998	-1.96624	0.0492708	0.9998
TRINITY_DN2377_c0_g3_i1.p1	135.116	0.198194	0.100831	1.96561	0.0493435	0.9998
TRINITY_DN6650_c0_g1_i2.p1	51.2589	-0.280702	0.142818	-1.96545	0.0493624	0.9998
TRINITY_DN10194_c1_g1_i2.p1	173.242	-0.272111	0.138467	-1.96516	0.0493955	0.9998
TRINITY_DN3477_c0_g1_i7.p1	257.485	0.235242	0.119713	1.96505	0.0494089	0.9998
TRINITY_DN8963_c0_g1_i2.p1	66.8411	0.346466	0.176315	1.96504	0.0494092	0.9998
TRINITY_DN12224_c0_g1_i1.p1	4.07058	-1.14115	0.580733	-1.96501	0.0494127	0.9998
TRINITY_DN6785_c0_g1_i8.p1	642.891	0.274009	0.139446	1.96499	0.0494159	0.9998
TRINITY_DN13616_c0_g1_i1.p1	2.59898	-1.2528	0.637648	-1.96472	0.0494471	0.9998
TRINITY_DN42450_c0_g1_i1.p1	23.6094	-0.586613	0.298712	-1.96381	0.0495521	0.9998
TRINITY_DN5189_c0_g1_i6.p2	3.61941	1.58165	0.805439	1.96371	0.0495635	0.9998
TRINITY_DN8583_c0_g1_i1.p1	24.5297	-0.58961	0.300394	-1.96279	0.0496708	0.9998
TRINITY_DN27759_c0_g1_i1.p1	0.828447	-2.22548	1.13387	-1.96273	0.0496771	0.9998
TRINITY_DN8013_c1_g1_i40.p1	66.2323	0.381265	0.194295	1.9623	0.0497271	0.9998
TRINITY_DN15633_c0_g1_i4.p1	18.3483	-0.641399	0.32688	-1.96218	0.049741	0.9998
TRINITY_DN334_c0_g1_i1.p2	410.063	-0.143574	0.0731757	-1.96204	0.0497576	0.9998
TRINITY_DN10018_c0_g1_i50.p1	38.493	-0.366635	0.186868	-1.962	0.0497625	0.9998
TRINITY_DN4555_c0_g1_i11.p1	216.56	0.235844	0.120225	1.9617	0.0497977	0.9998
TRINITY_DN3721_c0_g3_i1.p1	102.243	-0.332534	0.16952	-1.96163	0.0498058	0.9998
TRINITY_DN8810_c0_g1_i8.p1	6.26476	-1.14912	0.585818	-1.96157	0.0498124	0.9998
TRINITY_DN4066_c0_g1_i1.p1	136.512	-0.21415	0.109185	-1.96135	0.0498383	0.9998
TRINITY_DN8745_c0_g1_i14.p1	122.154	0.319463	0.162896	1.96115	0.0498615	0.9998
TRINITY_DN6979_c0_g1_i1.p1	27.0722	-0.444312	0.226601	-1.96077	0.0499053	0.9998
TRINITY_DN8807_c0_g1_i2.p1	46.6957	-0.379256	0.193454	-1.96045	0.0499436	0.9998
TRINITY_DN9441_c0_g2_i2.p1	33.0601	-0.594951	0.303511	-1.96023	0.0499692	0.9998
TRINITY_DN12061_c0_g1_i2.p1	348.073	0.245152	0.125072	1.96008	0.0499861	0.9998
TRINITY_DN71015_c0_g1_i1.p1	28.2741	-0.646687	0.329933	-1.96005	0.0499895	0.9998
TRINITY_DN10533_c0_g3_i1.p1	78.2178	0.296967	0.151516	1.95998	0.0499983	0.9998
TRINITY_DN41308_c0_g1_i1.p1	2.56718	-1.07527	0.548688	-1.95971	0.0500295	0.9998
TRINITY_DN1282_c0_g5_i1.p1	385.678	-0.446069	0.227667	-1.9593	0.0500774	0.9998
TRINITY_DN4399_c1_g1_i2.p1	4.67149	-0.944373	0.4821	-1.95887	0.0501277	0.9998
TRINITY_DN8828_c0_g3_i1.p1	7.83508	1.48091	0.756066	1.9587	0.0501478	0.9998
TRINITY_DN8067_c0_g1_i1.p1	258.5	-0.209319	0.106891	-1.95824	0.0502024	0.9998
TRINITY_DN13645_c0_g2_i1.p1	147.617	-0.193367	0.0987502	-1.95814	0.0502135	0.9998
TRINITY_DN1461_c0_g1_i1.p1	2731.86	-0.406171	0.207434	-1.95807	0.0502214	0.9998
TRINITY_DN14320_c0_g1_i6.p1	2.89705	-2.32871	1.18978	-1.95727	0.0503162	0.9998
TRINITY_DN17767_c2_g2_i1.p1	7.84199	0.586922	0.299975	1.95657	0.0503984	0.9998
TRINITY_DN2271_c0_g1_i14.p1	130.057	0.315331	0.161175	1.95644	0.050413	0.9998
TRINITY_DN8040_c0_g1_i1.p1	34.0418	0.524142	0.267933	1.95624	0.0504364	0.9998
TRINITY_DN11671_c0_g1_i2.p1	0.567915	-2.65014	1.35479	-1.95613	0.05045	0.9998
TRINITY_DN5310_c0_g1_i2.p1	703.813	0.289971	0.148245	1.95602	0.0504623	0.9998
TRINITY_DN1215_c0_g1_i5.p1	193.418	0.23054	0.117884	1.95564	0.050507	0.9998
TRINITY_DN640_c2_g1_i1.p1	204.249	-0.187102	0.0957062	-1.95496	0.0505874	0.9998
TRINITY_DN22106_c0_g1_i1.p1	7.2608	-0.901324	0.461099	-1.95473	0.0506148	0.9998
TRINITY_DN24760_c0_g1_i1.p1	3.21777	-1.52391	0.779697	-1.95449	0.0506434	0.9998
TRINITY_DN3999_c0_g2_i5.p1	457.621	0.331382	0.169554	1.95443	0.0506498	0.9998
TRINITY_DN16179_c0_g1_i4.p1	156.999	-0.454165	0.232431	-1.95398	0.0507039	0.9998
TRINITY_DN2652_c0_g1_i8.p1	186.352	0.218614	0.111926	1.95321	0.0507949	0.9998
TRINITY_DN718_c0_g1_i4.p1	362.133	0.275026	0.140847	1.95266	0.05086	0.9998
TRINITY_DN43180_c0_g1_i1.p1	10.5698	-0.584765	0.299502	-1.95246	0.0508835	0.9998
TRINITY_DN16567_c0_g1_i2.p1	4.0249	-0.886722	0.454158	-1.95245	0.0508842	0.9998
TRINITY_DN34997_c0_g1_i1.p1	2.27401	-1.16884	0.598679	-1.95236	0.0508952	0.9998
TRINITY_DN15482_c0_g1_i3.p1	21.0533	1.29825	0.66504	1.95213	0.0509223	0.9998
TRINITY_DN3558_c1_g1_i9.p1	1.49006	-3.14373	1.61062	-1.95187	0.0509534	0.9998
TRINITY_DN10629_c0_g1_i1.p1	0.774844	2.05551	1.05321	1.95166	0.0509787	0.9998
TRINITY_DN12677_c0_g2_i1.p1	139.67	0.320959	0.164495	1.95118	0.051036	0.9998
TRINITY_DN3579_c0_g1_i3.p1	530.234	0.313308	0.160669	1.95002	0.0511742	0.9998
TRINITY_DN9863_c0_g2_i3.p1	21.9237	-1.0992	0.563948	-1.94911	0.0512818	0.9998
TRINITY_DN5931_c0_g1_i2.p1	108.774	0.229367	0.11771	1.94858	0.0513455	0.9998
TRINITY_DN5429_c0_g1_i1.p1	5167.86	0.792761	0.407029	1.94768	0.0514533	0.9998
TRINITY_DN3254_c0_g1_i7.p1	143.047	-0.557075	0.286088	-1.94722	0.0515086	0.9998
TRINITY_DN5676_c0_g2_i1.p1	1.38691	1.62309	0.833597	1.94709	0.0515234	0.9998
TRINITY_DN5947_c0_g1_i3.p1	221.114	0.245717	0.126209	1.9469	0.051547	0.9998
TRINITY_DN9146_c0_g1_i3.p1	138.746	-0.249598	0.128214	-1.94673	0.0515675	0.9998
TRINITY_DN3559_c0_g1_i10.p1	62.6778	-0.370532	0.190358	-1.94651	0.0515938	0.9998
TRINITY_DN10624_c0_g1_i1.p1	713.763	0.256945	0.132005	1.94648	0.0515973	0.9998
TRINITY_DN16535_c0_g1_i2.p2	23.2331	-0.370375	0.190307	-1.94619	0.0516313	0.9998
TRINITY_DN1694_c0_g2_i3.p1	85.3823	0.336873	0.173173	1.94529	0.0517397	0.9998
TRINITY_DN3573_c0_g1_i10.p1	61.07	-0.34777	0.178785	-1.94519	0.0517522	0.9998
TRINITY_DN13778_c0_g1_i1.p1	1.47567	-2.19346	1.12774	-1.94501	0.0517738	0.9998
TRINITY_DN15680_c0_g1_i1.p1	102.671	-0.369774	0.190188	-1.94426	0.0518646	0.9998
TRINITY_DN9341_c0_g1_i1.p1	11.9856	-0.880205	0.452755	-1.94411	0.0518822	0.9998
TRINITY_DN4151_c0_g1_i1.p1	91.7524	0.253432	0.130362	1.94407	0.0518875	0.9998
TRINITY_DN2215_c0_g1_i27.p1	28.4249	-0.434063	0.223278	-1.94405	0.0518895	0.9998
TRINITY_DN5538_c0_g1_i7.p1	33.747	-0.311967	0.160511	-1.94358	0.051946	0.9998
TRINITY_DN17125_c0_g1_i1.p1	120.228	0.182442	0.0938744	1.94347	0.0519595	0.9998
TRINITY_DN16947_c0_g1_i1.p1	2.30396	-1.7573	0.904216	-1.94345	0.0519619	0.9998
TRINITY_DN73211_c0_g1_i1.p1	8.41069	-0.626633	0.322437	-1.94343	0.0519644	0.9998
TRINITY_DN7975_c0_g1_i15.p1	0.713443	2.92769	1.50654	1.94332	0.0519773	0.9998
TRINITY_DN18592_c1_g1_i4.p1	660.438	-0.213509	0.109891	-1.94292	0.0520262	0.9998
TRINITY_DN3737_c0_g2_i2.p1	36.794	0.385719	0.198549	1.94269	0.0520539	0.9998
TRINITY_DN16779_c0_g1_i1.p1	1.99986	-1.28717	0.662696	-1.94231	0.052099	0.9998
TRINITY_DN4576_c0_g1_i1.p1	37.3592	0.458018	0.236059	1.94027	0.0523475	0.9998
TRINITY_DN5904_c0_g1_i7.p1	2.52313	2.18378	1.12568	1.93997	0.0523837	0.9998
TRINITY_DN15381_c0_g1_i3.p1	95.9387	-0.240923	0.124193	-1.93991	0.0523908	0.9998
TRINITY_DN12860_c0_g1_i1.p1	108.749	-0.2883	0.14869	-1.93893	0.0525094	0.9998
TRINITY_DN8585_c1_g1_i2.p1	67.3228	0.244887	0.126318	1.93866	0.0525429	0.9998
TRINITY_DN1123_c0_g2_i4.p1	66.9719	0.481478	0.248415	1.9382	0.0525994	0.9998
TRINITY_DN6604_c0_g1_i2.p1	88.9494	-0.347806	0.179474	-1.93792	0.0526334	0.9998
TRINITY_DN26704_c0_g1_i2.p1	3.5829	-1.90402	0.982682	-1.93758	0.0526748	0.9998
TRINITY_DN56651_c0_g1_i1.p1	188.852	1.23002	0.634903	1.93733	0.0527052	0.9998
TRINITY_DN4136_c1_g1_i1.p1	301.452	-0.264296	0.136423	-1.93733	0.0527052	0.9998
TRINITY_DN41674_c2_g1_i1.p1	5585.5	-0.252952	0.130578	-1.93717	0.0527243	0.9998
TRINITY_DN30373_c0_g1_i1.p1	1.27817	-1.62691	0.840064	-1.93666	0.0527875	0.9998
TRINITY_DN7241_c0_g1_i1.p1	3.75819	1.28717	0.664845	1.93605	0.0528613	0.9998
TRINITY_DN23170_c2_g1_i1.p1	131.255	-0.383132	0.197982	-1.93519	0.0529674	0.9998
TRINITY_DN5676_c0_g1_i2.p1	9.22425	0.937091	0.48429	1.93498	0.0529929	0.9998
TRINITY_DN2611_c0_g1_i1.p1	39.6581	-0.568079	0.293661	-1.93447	0.0530549	0.9998
TRINITY_DN1261_c1_g1_i4.p1	160.07	0.21388	0.110574	1.93428	0.0530792	0.9998
TRINITY_DN5294_c0_g1_i3.p1	47.6222	-0.353853	0.182943	-1.93422	0.053086	0.9998
TRINITY_DN3644_c0_g1_i1.p1	2411.05	0.141911	0.0733724	1.93412	0.0530981	0.9998
TRINITY_DN2087_c0_g1_i2.p1	201.412	-0.470394	0.243227	-1.93397	0.0531165	0.9998
TRINITY_DN12592_c0_g1_i4.p1	208.621	0.359524	0.185899	1.93397	0.0531166	0.9998
TRINITY_DN15861_c0_g1_i2.p1	19.7945	-0.364262	0.188426	-1.93318	0.0532143	0.9998
TRINITY_DN1707_c0_g1_i4.p1	568.582	0.245847	0.12724	1.93215	0.0533406	0.9998
TRINITY_DN20293_c0_g1_i1.p1	5.80448	1.1811	0.611449	1.93163	0.0534049	0.9998
TRINITY_DN6425_c0_g1_i1.p1	9.77851	0.550636	0.285082	1.9315	0.0534214	0.9998
TRINITY_DN2764_c0_g1_i6.p1	299.398	-0.468136	0.242379	-1.93142	0.0534307	0.9998
TRINITY_DN1363_c0_g1_i5.p1	381.713	-0.149991	0.0776674	-1.93119	0.0534595	0.9998
TRINITY_DN23740_c2_g2_i4.p1	65.8028	-0.279102	0.144529	-1.93111	0.0534696	0.9998
TRINITY_DN14219_c0_g1_i8.p1	83.022	0.296995	0.153808	1.93095	0.0534898	0.9998
TRINITY_DN1427_c1_g1_i2.p1	66.6371	0.266385	0.137971	1.93073	0.0535166	0.9998
TRINITY_DN3524_c0_g1_i20.p1	109.666	-0.414931	0.214948	-1.93038	0.0535603	0.9998
TRINITY_DN8608_c0_g1_i21.p1	29.8504	0.425169	0.22026	1.9303	0.0535692	0.9998
TRINITY_DN9771_c0_g1_i2.p1	66.058	-0.380543	0.197246	-1.92928	0.0536955	0.9998
TRINITY_DN10982_c0_g1_i1.p1	60.5838	-0.272322	0.141214	-1.92844	0.053801	0.9998
TRINITY_DN6401_c1_g1_i2.p1	187.155	0.363734	0.188651	1.92808	0.0538454	0.9998
TRINITY_DN6465_c0_g1_i6.p1	109.479	0.238771	0.123842	1.92803	0.0538511	0.9998
TRINITY_DN1953_c0_g1_i4.p1	428.125	0.198399	0.102932	1.92747	0.053921	0.9998
TRINITY_DN4290_c0_g1_i1.p1	2.64882	-1.84283	0.956175	-1.92729	0.0539431	0.9998
TRINITY_DN1893_c1_g1_i1.p1	55.4579	-0.37669	0.19549	-1.9269	0.0539917	0.9998
TRINITY_DN1062_c0_g1_i4.p1	153.541	0.229784	0.119284	1.92635	0.0540603	0.9998
TRINITY_DN2566_c0_g1_i2.p1	1346.02	0.167742	0.0870781	1.92634	0.0540621	0.9998
TRINITY_DN9214_c0_g1_i1.p1	13.1971	-0.446796	0.231946	-1.9263	0.0540675	0.9998
TRINITY_DN2364_c1_g1_i76.p1	139.707	0.275358	0.143062	1.92475	0.054261	0.9998
TRINITY_DN4916_c0_g1_i12.p1	49.3923	0.289816	0.150586	1.92459	0.0542812	0.9998
TRINITY_DN4776_c0_g1_i2.p1	53.9972	0.424364	0.220552	1.9241	0.0543422	0.9998
TRINITY_DN7803_c0_g1_i2.p1	217.846	-0.582511	0.302805	-1.92371	0.0543905	0.9998
TRINITY_DN4153_c1_g1_i1.p1	33.0459	-1.11199	0.578056	-1.92368	0.0543946	0.9998
TRINITY_DN6990_c0_g1_i11.p1	2.86276	1.44295	0.750287	1.9232	0.0544545	0.9998
TRINITY_DN27046_c0_g1_i1.p1	0.792249	-2.41063	1.25396	-1.92242	0.0545529	0.9998
TRINITY_DN611_c0_g1_i1.p1	211.948	0.315013	0.163915	1.92181	0.0546292	0.9998
TRINITY_DN21454_c0_g1_i1.p1	1.97947	-1.93704	1.00792	-1.92181	0.0546294	0.9998
TRINITY_DN24015_c0_g1_i1.p1	20.9579	-0.663969	0.345497	-1.92178	0.0546338	0.9998
TRINITY_DN6806_c0_g1_i5.p1	32.5974	-0.421901	0.219539	-1.92176	0.0546366	0.9998
TRINITY_DN15967_c0_g1_i1.p1	1.70935	-2.1159	1.10112	-1.92159	0.0546574	0.9998
TRINITY_DN238_c0_g1_i2.p2	1782.66	-0.202063	0.105166	-1.92138	0.0546841	0.9998
TRINITY_DN9020_c0_g1_i2.p1	256.995	0.198852	0.103495	1.92136	0.0546862	0.9998
TRINITY_DN17767_c0_g1_i7.p1	90.6391	0.393939	0.205068	1.92102	0.0547295	0.9998
TRINITY_DN28515_c1_g1_i1.p1	60.5166	0.388154	0.20207	1.92089	0.0547461	0.9998
TRINITY_DN138_c0_g1_i6.p1	77.3764	0.457431	0.238152	1.92075	0.0547628	0.9998
TRINITY_DN5514_c0_g1_i1.p1	11.376	-0.632538	0.329345	-1.9206	0.0547825	0.9998
TRINITY_DN12299_c1_g1_i1.p1	0.952453	-1.87915	0.978426	-1.92059	0.0547836	0.9998
TRINITY_DN11810_c0_g1_i6.p1	163.032	0.227201	0.118305	1.92047	0.0547987	0.9998
TRINITY_DN9209_c0_g1_i1.p1	78.5284	-0.247686	0.128983	-1.9203	0.0548196	0.9998
TRINITY_DN4302_c0_g1_i8.p1	117.916	-0.513974	0.26769	-1.92004	0.0548534	0.9998
TRINITY_DN9267_c0_g1_i13.p1	170.934	-0.203312	0.105898	-1.91989	0.054872	0.9998
TRINITY_DN3369_c0_g1_i1.p1	136.118	0.186096	0.0969486	1.91954	0.0549165	0.9998
TRINITY_DN20627_c0_g4_i1.p1	2.04253	-1.27084	0.66235	-1.91868	0.0550249	0.9998
TRINITY_DN12883_c0_g1_i3.p1	44.1346	0.340951	0.177707	1.91861	0.0550336	0.9998
TRINITY_DN20107_c0_g1_i4.p1	16.4432	3.02017	1.57473	1.91789	0.0551243	0.9998
TRINITY_DN6579_c0_g2_i8.p1	2.32132	-1.27332	0.664076	-1.91744	0.0551827	0.9998
TRINITY_DN176_c0_g1_i7.p1	56.2798	0.317904	0.165809	1.9173	0.0552003	0.9998
TRINITY_DN65854_c0_g1_i1.p1	0.524844	-2.23697	1.16694	-1.91696	0.0552436	0.9998
TRINITY_DN22053_c0_g1_i3.p1	1.34099	-1.58367	0.826216	-1.91677	0.055267	0.9998
TRINITY_DN2444_c0_g1_i11.p1	72.1164	-0.344793	0.179899	-1.91659	0.05529	0.9998
TRINITY_DN56273_c0_g1_i1.p1	279.951	0.141905	0.0740677	1.91588	0.0553799	0.9998
TRINITY_DN17317_c0_g1_i1.p1	7.64306	-0.708534	0.370005	-1.91493	0.0555012	0.9998
TRINITY_DN20710_c0_g1_i1.p1	1.05803	-1.75377	0.915917	-1.91477	0.0555215	0.9998
TRINITY_DN4912_c0_g1_i10.p1	50.6735	0.425461	0.222342	1.91354	0.055679	0.9998
TRINITY_DN7537_c0_g1_i2.p1	16.1449	0.613532	0.320707	1.91306	0.05574	0.9998
TRINITY_DN7466_c1_g1_i8.p1	0.871518	2.85577	1.49304	1.91272	0.0557837	0.9998
TRINITY_DN12535_c0_g1_i1.p1	3.77372	0.810207	0.423605	1.91265	0.0557933	0.9998
TRINITY_DN10087_c0_g1_i1.p1	46.28	0.534923	0.279706	1.91245	0.0558187	0.9998
TRINITY_DN16545_c0_g1_i2.p1	99.6984	0.21726	0.113648	1.9117	0.0559142	0.9998
TRINITY_DN7108_c0_g1_i1.p2	72.5806	-0.220081	0.115126	-1.91165	0.0559212	0.9998
TRINITY_DN6916_c0_g2_i1.p1	96.6337	0.229864	0.120258	1.91143	0.0559496	0.9998
TRINITY_DN13598_c0_g1_i6.p1	2.44712	-1.35271	0.707718	-1.91137	0.0559577	0.9998
TRINITY_DN7806_c1_g1_i2.p1	55.5437	0.390743	0.204432	1.91136	0.0559584	0.9998
TRINITY_DN9378_c0_g1_i4.p1	60.6739	-0.240235	0.125692	-1.9113	0.0559658	0.9998
TRINITY_DN3669_c0_g1_i54.p1	20.0429	1.01753	0.532386	1.91126	0.0559709	0.9998
TRINITY_DN7839_c5_g1_i1.p1	6.23149	-0.86632	0.453326	-1.91103	0.0560005	0.9998
TRINITY_DN12076_c0_g1_i4.p1	138.585	0.193404	0.101211	1.9109	0.0560176	0.9998
TRINITY_DN36779_c0_g1_i1.p1	1164.37	0.224542	0.11751	1.91084	0.0560254	0.9998
TRINITY_DN2368_c0_g1_i1.p1	466.061	-0.222398	0.116419	-1.91033	0.056091	0.9998
TRINITY_DN56378_c0_g1_i1.p1	65.3415	-0.316296	0.165587	-1.91016	0.0561132	0.9998
TRINITY_DN70968_c0_g1_i1.p1	32.7751	-0.70863	0.370983	-1.91014	0.0561148	0.9998
TRINITY_DN32707_c0_g1_i2.p1	4.91527	1.25713	0.658291	1.90968	0.056174	0.9998
TRINITY_DN7906_c0_g1_i3.p1	98.2374	-0.254134	0.133139	-1.90879	0.0562894	0.9998
TRINITY_DN683_c0_g1_i56.p1	7.07016	1.84204	0.965274	1.90831	0.0563509	0.9998
TRINITY_DN2546_c0_g1_i4.p1	639.251	0.192252	0.100781	1.90763	0.0564389	0.9998
TRINITY_DN21403_c0_g1_i1.p1	1.11107	1.99278	1.04466	1.90758	0.0564451	0.9998
TRINITY_DN4743_c1_g3_i1.p1	116.785	-0.230277	0.120722	-1.9075	0.0564556	0.9998
TRINITY_DN265_c1_g1_i3.p1	764.547	0.271604	0.142432	1.9069	0.056533	0.9998
TRINITY_DN15225_c0_g1_i1.p1	3.77584	0.956437	0.501701	1.90639	0.0565997	0.9998
TRINITY_DN9255_c0_g1_i2.p1	10.367	-0.970585	0.509158	-1.90626	0.0566169	0.9998
TRINITY_DN48967_c0_g1_i1.p1	685.461	-0.309542	0.162451	-1.90545	0.0567211	0.9998
TRINITY_DN19043_c0_g1_i1.p1	107.087	-0.403415	0.211722	-1.9054	0.0567282	0.9998
TRINITY_DN803_c0_g1_i15.p1	407.359	0.210172	0.110315	1.9052	0.0567543	0.9998
TRINITY_DN4897_c2_g1_i5.p2	3.83607	-1.20371	0.632039	-1.90448	0.0568477	0.9998
TRINITY_DN3595_c0_g2_i1.p1	15.0128	-0.965397	0.507302	-1.903	0.0570404	0.9998
TRINITY_DN19014_c0_g1_i1.p1	9.59308	-0.714369	0.375452	-1.90269	0.0570812	0.9998
TRINITY_DN13774_c0_g1_i1.p1	276.487	0.171872	0.090355	1.90218	0.0571472	0.9998
TRINITY_DN6563_c0_g1_i3.p1	18.6422	-0.475965	0.250234	-1.90208	0.0571605	0.9998
TRINITY_DN500_c0_g1_i16.p1	832.212	0.206939	0.108804	1.90194	0.0571794	0.9998
TRINITY_DN12743_c0_g1_i49.p1	230.383	0.272343	0.143209	1.90172	0.0572075	0.9998
TRINITY_DN4668_c0_g1_i1.p1	57.9716	-0.337967	0.17775	-1.90136	0.0572545	0.9998
TRINITY_DN6932_c0_g2_i7.p1	591.433	-0.322088	0.169415	-1.90118	0.0572786	0.9998
TRINITY_DN2887_c0_g1_i34.p1	70.3431	0.296776	0.156117	1.90099	0.0573036	0.9998
TRINITY_DN4594_c0_g2_i1.p1	345.482	0.285029	0.149938	1.90098	0.0573042	0.9998
TRINITY_DN26117_c0_g1_i2.p1	4.26577	-0.814817	0.428819	-1.90014	0.0574146	0.9998
TRINITY_DN5916_c0_g1_i8.p1	231.381	0.308012	0.162114	1.89997	0.0574376	0.9998
TRINITY_DN2002_c0_g1_i28.p1	545.832	0.270745	0.142507	1.89988	0.0574494	0.9998
TRINITY_DN11510_c0_g1_i2.p1	5.05254	1.83949	0.968423	1.89947	0.0575031	0.9998
TRINITY_DN4835_c0_g1_i4.p1	178.121	0.157343	0.0828528	1.89907	0.0575551	0.9998
TRINITY_DN5707_c0_g1_i11.p1	32.1908	0.462544	0.243598	1.8988	0.0575907	0.9998
TRINITY_DN12048_c0_g1_i1.p1	51.7554	0.382966	0.201712	1.89858	0.0576197	0.9998
TRINITY_DN1809_c0_g1_i1.p2	102.674	-0.237096	0.124896	-1.89835	0.0576502	0.9998
TRINITY_DN14286_c1_g1_i1.p1	3.32215	-0.989849	0.521466	-1.8982	0.0576693	0.9998
TRINITY_DN8511_c0_g1_i5.p1	44.6365	0.455549	0.240032	1.89786	0.0577139	0.9998
TRINITY_DN9853_c0_g1_i6.p1	142.965	0.413896	0.218109	1.89765	0.0577419	0.9998
TRINITY_DN8979_c0_g1_i3.p2	32.983	-0.461642	0.243389	-1.89673	0.0578639	0.9998
TRINITY_DN11213_c0_g1_i3.p1	38.36	-0.830257	0.437803	-1.89642	0.0579048	0.9998
TRINITY_DN63512_c0_g1_i1.p1	86.2497	-0.274662	0.144839	-1.89632	0.0579173	0.9998
TRINITY_DN20941_c0_g1_i5.p1	183.105	0.197371	0.104082	1.89631	0.057919	0.9998
TRINITY_DN10048_c0_g1_i5.p1	129.443	0.181343	0.0956831	1.89524	0.0580601	0.9998
TRINITY_DN5678_c0_g4_i1.p1	6.77148	0.747664	0.394624	1.89462	0.0581422	0.9998
TRINITY_DN6495_c0_g1_i14.p1	144.226	0.254916	0.134564	1.89439	0.0581736	0.9998
TRINITY_DN306_c0_g1_i29.p1	725.506	0.264209	0.139482	1.89422	0.0581964	0.9998
TRINITY_DN3022_c0_g1_i6.p2	102.708	0.26544	0.140167	1.89374	0.0582594	0.9998
TRINITY_DN2095_c0_g1_i11.p1	262.78	0.205307	0.108457	1.89298	0.0583611	0.9998
TRINITY_DN4745_c0_g1_i26.p1	8.65342	-0.744226	0.3936	-1.89082	0.0586489	0.9998
TRINITY_DN3792_c0_g1_i2.p1	74.6157	-0.220865	0.116845	-1.89023	0.0587273	0.9998
TRINITY_DN3362_c0_g1_i1.p1	2489.38	0.229699	0.121538	1.88994	0.0587655	0.9998
TRINITY_DN7183_c1_g1_i1.p1	79.1924	-0.240545	0.12729	-1.88974	0.0587934	0.9998
TRINITY_DN7050_c1_g1_i2.p1	1.59773	1.57473	0.833342	1.88965	0.0588047	0.9998
TRINITY_DN1945_c0_g1_i17.p2	19.6341	0.547343	0.28967	1.88954	0.0588193	0.9998
TRINITY_DN6370_c0_g1_i1.p1	183.19	-0.440758	0.233331	-1.88898	0.0588949	0.9998
TRINITY_DN6125_c0_g1_i2.p1	46.0414	0.397186	0.210359	1.88813	0.0590085	0.9998
TRINITY_DN5534_c0_g1_i1.p1	135.642	0.166632	0.0882978	1.88716	0.0591387	0.9998
TRINITY_DN29141_c0_g1_i2.p1	14.4762	-2.37279	1.25778	-1.88648	0.05923	0.9998
TRINITY_DN4699_c0_g1_i3.p1	233.295	0.189162	0.100295	1.88606	0.0592863	0.9998
TRINITY_DN43166_c0_g1_i1.p1	10.7302	-0.810652	0.429819	-1.88603	0.059291	0.9998
TRINITY_DN7757_c0_g2_i1.p1	129.433	-0.358642	0.190184	-1.88577	0.0593262	0.9998
TRINITY_DN8771_c0_g1_i3.p1	779.312	0.322471	0.171007	1.88572	0.0593329	0.9998
TRINITY_DN5475_c0_g1_i1.p1	325.733	0.17275	0.0916491	1.8849	0.0594428	0.9998
TRINITY_DN6039_c0_g2_i1.p2	1.74328	-1.32557	0.7034	-1.88452	0.0594953	0.9998
TRINITY_DN8029_c0_g1_i2.p1	65.5181	0.253763	0.134661	1.88446	0.0595029	0.9998
TRINITY_DN2899_c0_g1_i1.p1	418.419	-0.416419	0.221026	-1.88403	0.0595606	0.9998
TRINITY_DN1420_c0_g1_i25.p1	25.1135	-0.7453	0.39597	-1.88221	0.059807	0.9998
TRINITY_DN14295_c0_g1_i1.p1	3.10629	1.12327	0.596791	1.88219	0.0598103	0.9998
TRINITY_DN518_c0_g1_i1.p1	2430.86	0.331328	0.176086	1.88163	0.0598865	0.9998
TRINITY_DN1698_c0_g1_i34.p1	745.33	0.253317	0.13465	1.88129	0.0599319	0.9998
TRINITY_DN18761_c0_g1_i1.p1	1.24498	-2.56072	1.36139	-1.88096	0.059978	0.9998
TRINITY_DN5015_c0_g1_i1.p1	36.7876	0.300709	0.159891	1.88071	0.0600117	0.9998
TRINITY_DN575_c1_g1_i4.p1	331.079	-0.183647	0.0977043	-1.87962	0.0601604	0.9998
TRINITY_DN12478_c1_g1_i1.p1	307.807	-0.354383	0.188592	-1.8791	0.060231	0.9998
TRINITY_DN1470_c0_g1_i1.p1	664.5	-0.374736	0.199482	-1.87854	0.0603069	0.9998
TRINITY_DN8935_c0_g1_i2.p1	249.26	-0.624669	0.33254	-1.87848	0.0603161	0.9998
TRINITY_DN1058_c3_g2_i1.p2	47.2512	0.322116	0.171481	1.87843	0.0603217	0.9998
TRINITY_DN6847_c0_g1_i3.p2	8.64245	-0.589262	0.313769	-1.87801	0.0603795	0.9998
TRINITY_DN36392_c0_g1_i1.p1	1.42235	-2.80486	1.49354	-1.878	0.0603814	0.9998
TRINITY_DN4829_c0_g1_i1.p1	56.7152	-0.315498	0.168	-1.87797	0.0603857	0.9998
TRINITY_DN2387_c0_g2_i2.p1	8.62447	-0.630841	0.335967	-1.87769	0.0604242	0.9998
TRINITY_DN41767_c0_g1_i1.p1	6.50679	0.674308	0.359357	1.87643	0.0605965	0.9998
TRINITY_DN3360_c2_g1_i12.p1	30.3489	-0.458717	0.244467	-1.8764	0.0606003	0.9998
TRINITY_DN6914_c0_g1_i2.p1	134.038	-0.245358	0.130775	-1.87618	0.0606304	0.9998
TRINITY_DN12736_c1_g1_i2.p1	231.424	-0.347288	0.185162	-1.8756	0.0607109	0.9998
TRINITY_DN2042_c0_g2_i1.p1	145.55	-0.204035	0.108861	-1.87428	0.060892	0.9998
TRINITY_DN447_c2_g1_i1.p1	389.943	-0.859304	0.458524	-1.87407	0.0609214	0.9998
TRINITY_DN26982_c0_g1_i1.p1	10.8368	-0.707576	0.377576	-1.874	0.0609306	0.9998
TRINITY_DN9249_c0_g1_i7.p1	315.931	0.197093	0.105208	1.87337	0.0610167	0.9998
TRINITY_DN5986_c3_g1_i1.p1	634.366	0.161213	0.0861294	1.87176	0.0612403	0.9998
TRINITY_DN2306_c0_g3_i1.p1	88.745	-0.41545	0.221985	-1.87152	0.0612728	0.9998
TRINITY_DN19633_c0_g1_i5.p1	1.05332	2.09223	1.11837	1.87079	0.061374	0.9998
TRINITY_DN37044_c0_g1_i1.p1	135.057	-0.243419	0.130133	-1.87054	0.0614093	0.9998
TRINITY_DN3446_c0_g1_i6.p1	50.773	-0.304072	0.162567	-1.87044	0.061423	0.9998
TRINITY_DN16058_c0_g1_i1.p1	23.8877	-0.465561	0.248925	-1.87028	0.0614446	0.9998
TRINITY_DN1202_c0_g1_i5.p1	170.141	-0.234582	0.125508	-1.86906	0.0616143	0.9998
TRINITY_DN23482_c0_g3_i1.p1	177.695	0.242941	0.129985	1.86899	0.0616236	0.9998
TRINITY_DN883_c20_g1_i3.p1	21.0791	-0.401746	0.21496	-1.86894	0.0616316	0.9998
TRINITY_DN479_c0_g1_i2.p1	235.842	-0.553599	0.296211	-1.86893	0.0616321	0.9998
TRINITY_DN13220_c0_g1_i1.p1	0.864252	2.22311	1.18975	1.86855	0.0616855	0.9998
TRINITY_DN5651_c2_g1_i1.p1	0.56512	2.28319	1.222	1.86841	0.0617046	0.9998
TRINITY_DN9438_c0_g1_i4.p1	37.4008	0.364377	0.195077	1.86786	0.061782	0.9998
TRINITY_DN31111_c0_g2_i1.p1	5.08657	0.748519	0.400754	1.86778	0.0617933	0.9998
TRINITY_DN1853_c0_g1_i1.p1	434.542	0.194918	0.104367	1.86762	0.061815	0.9998
TRINITY_DN3837_c0_g2_i2.p1	85.95	-0.319493	0.171076	-1.86755	0.0618246	0.9998
TRINITY_DN25510_c0_g2_i1.p1	21.0737	0.627589	0.336111	1.86721	0.0618723	0.9998
TRINITY_DN9492_c1_g1_i1.p1	10.799	0.77711	0.416238	1.86698	0.0619038	0.9998
TRINITY_DN37152_c0_g1_i1.p1	124.101	-0.29613	0.158624	-1.86687	0.0619202	0.9998
TRINITY_DN2699_c2_g1_i20.p1	2.59065	1.04638	0.560845	1.86573	0.0620798	0.9998
TRINITY_DN972_c0_g1_i7.p1	272.286	-0.225439	0.12084	-1.8656	0.0620967	0.9998
TRINITY_DN4604_c1_g1_i1.p1	85.7928	-0.379177	0.20331	-1.86502	0.0621789	0.9998
TRINITY_DN14817_c0_g1_i1.p1	19.0242	0.462465	0.248091	1.8641	0.0623083	0.9998
TRINITY_DN29589_c0_g1_i7.p1	0.976622	2.53461	1.35975	1.86402	0.0623185	0.9998
TRINITY_DN2035_c0_g1_i12.p1	64.6962	-0.419808	0.225222	-1.86397	0.0623253	0.9998
TRINITY_DN148_c1_g1_i29.p1	2956.04	0.201075	0.107889	1.86373	0.0623602	0.9998
TRINITY_DN5191_c0_g1_i7.p1	15.0227	0.489763	0.262928	1.86273	0.0625005	0.9998
TRINITY_DN13584_c0_g1_i16.p1	3.97632	-1.16299	0.624386	-1.86261	0.0625175	0.9998
TRINITY_DN985_c0_g1_i1.p1	284.08	0.163156	0.0876253	1.86198	0.0626061	0.9998
TRINITY_DN10349_c0_g1_i1.p1	77.1285	-0.483333	0.259646	-1.86151	0.0626722	0.9998
TRINITY_DN208_c0_g1_i10.p1	35.5534	-1.70869	0.917928	-1.86146	0.0626793	0.9998
TRINITY_DN20943_c0_g1_i3.p1	88.2622	-0.248359	0.13349	-1.86051	0.0628132	0.9998
TRINITY_DN7602_c0_g1_i4.p1	1780.87	0.240474	0.129267	1.86029	0.0628452	0.9998
TRINITY_DN1271_c4_g1_i1.p1	208.916	-0.265857	0.142942	-1.8599	0.0628999	0.9998
TRINITY_DN11456_c0_g1_i1.p1	13.995	-0.65505	0.352227	-1.85974	0.0629223	0.9998
TRINITY_DN325_c0_g1_i3.p1	39.346	0.570544	0.306915	1.85896	0.0630324	0.9998
TRINITY_DN5327_c0_g1_i10.p2	18.2359	-0.71234	0.383234	-1.85876	0.0630611	0.9998
TRINITY_DN4475_c0_g1_i228.p1	32.6521	0.337451	0.181622	1.85798	0.0631712	0.9998
TRINITY_DN12438_c0_g3_i2.p4	23.4941	-0.362801	0.195281	-1.85784	0.0631923	0.9998
TRINITY_DN5313_c0_g1_i1.p1	53.2446	0.267529	0.144069	1.85695	0.0633185	0.9998
TRINITY_DN707_c0_g1_i8.p1	966.328	0.186283	0.100337	1.85657	0.0633722	0.9998
TRINITY_DN7603_c0_g1_i8.p1	14.891	-0.66673	0.359157	-1.85638	0.0633999	0.9998
TRINITY_DN3156_c0_g1_i25.p1	77.9098	0.556738	0.299976	1.85595	0.0634614	0.9998
TRINITY_DN42326_c0_g1_i1.p1	16.6762	-0.570661	0.307527	-1.85565	0.0635039	0.9998
TRINITY_DN2386_c0_g1_i3.p1	103.802	-0.193702	0.104395	-1.85547	0.0635294	0.9998
TRINITY_DN39528_c0_g1_i1.p1	1.73003	1.20551	0.650494	1.85322	0.0638504	0.9998
TRINITY_DN13669_c0_g1_i4.p1	0.676122	-2.51763	1.35943	-1.85197	0.0640297	0.9998
TRINITY_DN455_c0_g1_i2.p1	21429.6	0.634142	0.342422	1.85193	0.0640354	0.9998
TRINITY_DN91_c0_g1_i6.p1	2183.98	0.247283	0.133534	1.85184	0.0640493	0.9998
TRINITY_DN3803_c0_g2_i2.p1	130.895	-0.354874	0.191688	-1.85131	0.0641246	0.9998
TRINITY_DN180_c0_g3_i4.p1	1022.99	-0.199315	0.107662	-1.8513	0.0641259	0.9998
TRINITY_DN4960_c0_g1_i14.p1	14.2534	-0.709272	0.383129	-1.85126	0.0641322	0.9998
TRINITY_DN8720_c0_g3_i1.p1	7.14139	0.800282	0.432294	1.85125	0.0641342	0.9998
TRINITY_DN1160_c1_g1_i3.p1	640.238	-0.234718	0.12679	-1.85124	0.0641345	0.9998
TRINITY_DN21381_c0_g1_i6.p1	381.739	-0.278665	0.150543	-1.85107	0.0641602	0.9998
TRINITY_DN10838_c0_g1_i2.p1	1.94919	1.19026	0.643119	1.85076	0.0642043	0.9998
TRINITY_DN20650_c1_g2_i1.p1	1.68115	-1.21448	0.656261	-1.8506	0.0642269	0.9998
TRINITY_DN6250_c0_g2_i11.p1	309.176	0.148531	0.0803132	1.8494	0.0644004	0.9998
TRINITY_DN9601_c0_g1_i5.p1	13.6966	-0.752461	0.406899	-1.84926	0.0644206	0.9998
TRINITY_DN2454_c0_g2_i7.p1	87.748	0.577329	0.312201	1.84922	0.064426	0.9998
TRINITY_DN747_c0_g1_i52.p1	33.8287	-0.423202	0.229068	-1.8475	0.0646754	0.9998
TRINITY_DN1822_c0_g1_i5.p1	231.627	0.331389	0.179483	1.84636	0.0648402	0.9998
TRINITY_DN20829_c0_g1_i1.p1	42.324	-0.50865	0.275492	-1.84633	0.0648445	0.9998
TRINITY_DN29553_c0_g2_i2.p1	9.88636	-1.56434	0.847353	-1.84615	0.0648707	0.9998
TRINITY_DN16745_c0_g1_i1.p1	0.837656	-2.87388	1.55684	-1.84597	0.064896	0.9998
TRINITY_DN935_c1_g4_i1.p1	539.753	-0.269582	0.146071	-1.84556	0.0649564	0.9998
TRINITY_DN2289_c0_g1_i13.p1	86.7756	0.211989	0.1149	1.845	0.0650383	0.9998
TRINITY_DN8227_c0_g2_i5.p1	99.9608	0.213684	0.115874	1.84411	0.0651667	0.9998
TRINITY_DN17153_c0_g1_i1.p1	26.6228	-0.447196	0.242513	-1.84401	0.0651815	0.9998
TRINITY_DN26208_c0_g1_i2.p1	99.4372	0.800616	0.434191	1.84392	0.0651941	0.9998
TRINITY_DN1853_c0_g1_i3.p1	329.19	0.211735	0.114847	1.84362	0.0652385	0.9998
TRINITY_DN528_c0_g1_i9.p1	703.859	0.142836	0.0774766	1.8436	0.0652421	0.9998
TRINITY_DN6703_c0_g2_i7.p1	72.1694	-0.608382	0.33021	-1.84241	0.0654151	0.9998
TRINITY_DN73659_c0_g1_i1.p1	3.34746	-1.20925	0.656531	-1.84188	0.0654928	0.9998
TRINITY_DN17896_c0_g1_i1.p2	45.922	-0.357388	0.194035	-1.84187	0.0654935	0.9998
TRINITY_DN8723_c0_g1_i2.p1	169.281	-0.179108	0.0972555	-1.84162	0.0655301	0.9998
TRINITY_DN5149_c0_g1_i3.p2	25.2787	-0.460892	0.250284	-1.84148	0.0655514	0.9998
TRINITY_DN9039_c0_g1_i1.p1	198.309	-0.199011	0.108099	-1.84101	0.0656204	0.9998
TRINITY_DN6710_c0_g1_i8.p1	87.3308	0.364612	0.198096	1.84058	0.0656834	0.9998
TRINITY_DN9361_c0_g1_i2.p1	53.7954	-0.694032	0.377147	-1.84022	0.0657363	0.9998
TRINITY_DN10397_c1_g1_i1.p2	41.8182	-0.365375	0.198567	-1.84006	0.0657593	0.9998
TRINITY_DN2950_c0_g1_i4.p1	216.493	0.452357	0.24585	1.83997	0.0657722	0.9998
TRINITY_DN8000_c0_g1_i3.p1	80.7112	-0.179483	0.0975472	-1.83996	0.0657747	0.9998
TRINITY_DN11802_c0_g1_i3.p1	85.9889	0.347489	0.188867	1.83986	0.0657881	0.9998
TRINITY_DN5114_c2_g1_i1.p2	7.78411	-0.890844	0.484225	-1.83973	0.0658076	0.9998
TRINITY_DN3385_c0_g4_i1.p1	88.5718	0.429802	0.233629	1.83967	0.0658161	0.9998
TRINITY_DN3250_c0_g2_i2.p1	0.701769	-1.92195	1.04479	-1.83957	0.0658317	0.9998
TRINITY_DN9172_c0_g1_i1.p1	17.7697	1.13749	0.618393	1.83943	0.0658515	0.9998
TRINITY_DN3056_c0_g1_i3.p1	40.112	-0.393595	0.213993	-1.83929	0.0658729	0.9998
TRINITY_DN12367_c0_g2_i1.p1	27.9092	0.35391	0.192449	1.83898	0.0659185	0.9998
TRINITY_DN1088_c0_g1_i2.p1	954.929	-0.211645	0.115151	-1.83798	0.0660653	0.9998
TRINITY_DN2499_c0_g2_i3.p2	31.6146	-0.367801	0.200147	-1.83765	0.0661136	0.9998
TRINITY_DN38906_c0_g1_i1.p1	1.6463	-1.30791	0.711772	-1.83755	0.0661291	0.9998
TRINITY_DN1646_c1_g1_i3.p1	27.5994	-0.567355	0.308759	-1.83753	0.0661311	0.9998
TRINITY_DN15934_c0_g1_i2.p1	28.2181	-0.731942	0.398355	-1.83741	0.0661489	0.9998
TRINITY_DN685_c0_g1_i19.p1	667.131	0.170962	0.0930506	1.8373	0.0661658	0.9998
TRINITY_DN4649_c0_g1_i4.p1	138.942	0.854956	0.465342	1.83727	0.0661707	0.9998
TRINITY_DN13831_c0_g1_i2.p1	26.0899	-0.415792	0.226371	-1.83678	0.0662431	0.9998
TRINITY_DN8652_c1_g2_i2.p1	1.53532	1.47329	0.802446	1.836	0.0663572	0.9998
TRINITY_DN361_c0_g1_i2.p1	2750.09	-0.241271	0.131429	-1.83575	0.0663941	0.9998
TRINITY_DN4093_c0_g1_i22.p1	31.0214	0.60737	0.330891	1.83556	0.0664232	0.9998
TRINITY_DN21834_c0_g2_i3.p1	2.42548	-1.26866	0.691272	-1.83526	0.0664672	0.9998
TRINITY_DN23291_c0_g2_i1.p1	0.85052	-1.88236	1.02573	-1.83515	0.066484	0.9998
TRINITY_DN11456_c0_g1_i4.p1	29.2123	-0.388219	0.211594	-1.83474	0.0665445	0.9998
TRINITY_DN11343_c1_g1_i3.p1	5.45121	-0.843355	0.459668	-1.8347	0.0665494	0.9998
TRINITY_DN7523_c0_g2_i1.p1	75.4473	0.408391	0.222595	1.83468	0.0665527	0.9998
TRINITY_DN13775_c0_g1_i2.p1	50.9583	-0.359874	0.196151	-1.83467	0.0665541	0.9998
TRINITY_DN5431_c0_g1_i2.p1	87.3791	0.222866	0.121477	1.83463	0.0665609	0.9998
TRINITY_DN4471_c0_g3_i3.p1	29.8318	-0.699871	0.381497	-1.83454	0.066574	0.9998
TRINITY_DN70782_c0_g1_i1.p1	111.398	-0.367781	0.200496	-1.83435	0.0666014	0.9998
TRINITY_DN27628_c0_g1_i2.p1	15.3199	1.05099	0.573052	1.83402	0.0666509	0.9998
TRINITY_DN77099_c0_g1_i1.p1	4.64334	-2.08263	1.13559	-1.83397	0.066659	0.9998
TRINITY_DN12343_c0_g1_i10.p1	159.73	-0.172012	0.0937954	-1.8339	0.0666684	0.9998
TRINITY_DN284_c0_g1_i11.p1	953.237	-0.272519	0.148616	-1.83371	0.0666975	0.9998
TRINITY_DN4306_c0_g1_i4.p1	171.342	-0.182238	0.0993874	-1.83361	0.0667117	0.9998
TRINITY_DN12689_c0_g1_i2.p1	2.52306	-1.26733	0.69139	-1.83302	0.0668001	0.9998
TRINITY_DN2580_c1_g1_i6.p1	220.166	0.220051	0.120067	1.83274	0.0668416	0.9998
TRINITY_DN3452_c0_g1_i45.p2	5.91058	1.48831	0.812092	1.83269	0.0668485	0.9998
TRINITY_DN20185_c0_g3_i6.p1	0.883386	2.33846	1.27663	1.83174	0.0669898	0.9998
TRINITY_DN5610_c0_g1_i7.p1	184.777	-0.161204	0.0880151	-1.83155	0.0670185	0.9998
TRINITY_DN7295_c0_g2_i4.p1	1.93089	-1.18845	0.648911	-1.83145	0.0670334	0.9998
TRINITY_DN49193_c0_g1_i1.p1	786.908	-0.271865	0.148456	-1.83128	0.0670581	0.9998
TRINITY_DN8678_c0_g1_i2.p1	225.549	0.21031	0.114874	1.83078	0.0671331	0.9998
TRINITY_DN71353_c0_g1_i1.p1	2.94574	0.934652	0.510536	1.83073	0.0671414	0.9998
TRINITY_DN4587_c0_g1_i4.p1	400.719	0.18054	0.0986201	1.83066	0.0671515	0.9998
TRINITY_DN7465_c1_g1_i1.p1	0.589041	2.31298	1.26369	1.83033	0.0672003	0.9998
TRINITY_DN9163_c0_g1_i1.p1	66.8575	-0.265777	0.14527	-1.82954	0.0673193	0.9998
TRINITY_DN585_c0_g1_i1.p1	154.022	0.324256	0.177278	1.82909	0.0673868	0.9998
TRINITY_DN2604_c0_g1_i1.p1	134.064	0.240948	0.131739	1.82898	0.067402	0.9998
TRINITY_DN9955_c0_g1_i13.p1	0.789791	-2.15646	1.1791	-1.82891	0.0674127	0.9998
TRINITY_DN271_c0_g1_i1.p1	959.271	-0.28434	0.155474	-1.82885	0.0674219	0.9998
TRINITY_DN2361_c0_g2_i1.p1	19.5429	0.558747	0.305565	1.82857	0.0674642	0.9998
TRINITY_DN18529_c0_g1_i2.p1	16.0744	-1.03093	0.56386	-1.82835	0.0674973	0.9998
TRINITY_DN45339_c0_g1_i1.p1	32.6614	-0.684361	0.374516	-1.82732	0.0676516	0.9998
TRINITY_DN29310_c0_g1_i6.p1	6.8477	-0.7178	0.392854	-1.82714	0.0676787	0.9998
TRINITY_DN17630_c0_g1_i3.p1	3.06035	-0.997493	0.545934	-1.82713	0.0676802	0.9998
TRINITY_DN4747_c0_g1_i2.p1	158.667	-0.258121	0.14129	-1.82688	0.067718	0.9998
TRINITY_DN11454_c0_g1_i54.p1	74.0264	-0.289346	0.158394	-1.82675	0.0677374	0.9998
TRINITY_DN5987_c0_g1_i3.p1	65.3697	0.830682	0.45474	1.82672	0.0677418	0.9998
TRINITY_DN5630_c0_g1_i18.p1	209.839	-0.342368	0.187434	-1.82661	0.0677586	0.9998
TRINITY_DN41_c0_g1_i7.p1	17.3671	0.556484	0.304663	1.82655	0.0677668	0.9998
TRINITY_DN20875_c0_g1_i1.p1	11.8332	-0.666594	0.365018	-1.82619	0.0678209	0.9998
TRINITY_DN987_c0_g1_i5.p1	288.136	-0.115517	0.0632671	-1.82587	0.0678704	0.9998
TRINITY_DN41889_c0_g1_i1.p1	83.3427	-0.249301	0.136556	-1.82562	0.0679072	0.9998
TRINITY_DN49389_c0_g1_i1.p1	45.1167	-0.420832	0.230564	-1.82523	0.0679667	0.9998
TRINITY_DN20034_c0_g1_i2.p1	5.9439	0.810966	0.444345	1.82508	0.0679884	0.9998
TRINITY_DN16544_c0_g1_i1.p1	48.6692	-0.404171	0.221455	-1.82507	0.0679912	0.9998
TRINITY_DN12820_c0_g1_i1.p1	26.7293	-0.440124	0.241228	-1.82451	0.0680744	0.9998
TRINITY_DN36971_c0_g1_i1.p1	2.01566	1.33569	0.732324	1.82391	0.0681663	0.9998
TRINITY_DN2007_c0_g1_i27.p1	745.738	-0.162125	0.0888988	-1.8237	0.0681967	0.9998
TRINITY_DN6034_c1_g1_i5.p2	35.3778	0.379602	0.208248	1.82284	0.0683275	0.9998
TRINITY_DN2644_c0_g1_i11.p1	128.767	0.231803	0.127189	1.82251	0.0683783	0.9998
TRINITY_DN5788_c0_g1_i6.p2	39.6054	-0.324878	0.178294	-1.82214	0.0684331	0.9998
TRINITY_DN467_c2_g1_i1.p1	184.5	-0.176173	0.0966895	-1.82205	0.0684479	0.9998
TRINITY_DN8887_c0_g1_i3.p1	233.575	-0.161368	0.0885786	-1.82175	0.0684925	0.9998
TRINITY_DN25977_c0_g2_i1.p1	2.73957	1.10569	0.606963	1.82167	0.0685048	0.9998
TRINITY_DN3247_c0_g1_i12.p1	134.417	0.205771	0.112979	1.82133	0.0685572	0.9998
TRINITY_DN358_c0_g1_i7.p1	902.828	0.152756	0.0838782	1.82116	0.0685824	0.9998
TRINITY_DN4606_c0_g1_i3.p1	3.61352	-1.14788	0.630318	-1.82112	0.068589	0.9998
TRINITY_DN5974_c0_g1_i2.p1	81.532	-0.201515	0.110656	-1.82109	0.0685933	0.9998
TRINITY_DN11999_c0_g1_i1.p1	23.386	0.563441	0.309431	1.82089	0.0686234	0.9998
TRINITY_DN14531_c0_g1_i2.p1	38.3162	-0.640394	0.351707	-1.82082	0.0686348	0.9998
TRINITY_DN43440_c0_g1_i1.p1	48.5587	-1.39517	0.766343	-1.82055	0.0686754	0.9998
TRINITY_DN16500_c0_g2_i2.p1	3.22431	0.961109	0.527997	1.82029	0.0687143	0.9998
TRINITY_DN26029_c0_g1_i1.p1	1.60947	1.80383	0.991169	1.8199	0.068774	0.9998
TRINITY_DN42628_c0_g1_i1.p1	321.938	-0.284015	0.156062	-1.81989	0.0687764	0.9998
TRINITY_DN14918_c1_g1_i1.p1	6.57144	-0.868476	0.477237	-1.8198	0.0687896	0.9998
TRINITY_DN63804_c0_g1_i1.p1	1.62325	-1.88709	1.03725	-1.81932	0.0688621	0.9998
TRINITY_DN56376_c0_g1_i1.p1	1113.32	0.147197	0.0809294	1.81883	0.068938	0.9998
TRINITY_DN2069_c0_g1_i1.p1	477.652	0.238482	0.131126	1.81872	0.0689546	0.9998
TRINITY_DN16902_c0_g1_i20.p1	38.6074	-0.412015	0.226565	-1.81853	0.0689835	0.9998
TRINITY_DN12754_c0_g1_i4.p1	7.27479	-0.680475	0.374207	-1.81845	0.0689961	0.9998
TRINITY_DN7745_c7_g1_i1.p1	62.2884	-0.292936	0.161146	-1.81784	0.0690893	0.9998
TRINITY_DN23132_c0_g1_i3.p1	8.18265	0.763852	0.420216	1.81776	0.0691007	0.9998
TRINITY_DN1394_c0_g1_i2.p1	172.261	-0.289066	0.159051	-1.81744	0.0691492	0.9998
TRINITY_DN6526_c0_g1_i1.p1	10.3496	0.845878	0.465465	1.81728	0.0691749	0.9998
TRINITY_DN66653_c0_g1_i1.p1	1.09818	-1.78831	0.984078	-1.81725	0.069179	0.9998
TRINITY_DN18693_c0_g1_i1.p1	26.8296	0.528811	0.291018	1.81711	0.0692006	0.9998
TRINITY_DN10375_c0_g1_i12.p1	39.5548	0.340018	0.187175	1.81657	0.0692822	0.9998
TRINITY_DN4150_c0_g1_i16.p1	105.005	-0.213935	0.117773	-1.81651	0.069292	0.9998
TRINITY_DN3282_c0_g1_i2.p1	10.4685	1.32806	0.731158	1.81638	0.0693121	0.9998
TRINITY_DN2696_c1_g1_i16.p1	132.188	0.19006	0.104642	1.81628	0.069327	0.9998
TRINITY_DN1790_c0_g1_i27.p1	381.273	0.290335	0.159898	1.81575	0.0694088	0.9998
TRINITY_DN22032_c0_g1_i5.p1	0.916591	-1.75354	0.966097	-1.81507	0.069513	0.9998
TRINITY_DN23254_c0_g1_i2.p1	56.8228	-0.394499	0.217364	-1.81492	0.069536	0.9998
TRINITY_DN14381_c0_g1_i4.p1	55.0921	-0.509996	0.2811	-1.81429	0.0696338	0.9998
TRINITY_DN15785_c2_g1_i1.p1	112.497	-0.210533	0.116107	-1.81327	0.0697909	0.9998
TRINITY_DN8929_c0_g1_i4.p1	172.265	0.390642	0.215449	1.81315	0.0698085	0.9998
TRINITY_DN15831_c0_g1_i2.p1	36.2477	-0.652144	0.359755	-1.81275	0.0698711	0.9998
TRINITY_DN625_c0_g1_i27.p2	197.004	-0.376687	0.207825	-1.81252	0.0699056	0.9998
TRINITY_DN6159_c0_g1_i1.p1	37.0078	0.361413	0.199448	1.81207	0.0699753	0.9998
TRINITY_DN13544_c0_g1_i80.p1	8.09924	-0.769088	0.424481	-1.81183	0.0700121	0.9998
TRINITY_DN12255_c0_g1_i11.p1	127.425	0.220156	0.121528	1.81157	0.0700528	0.9998
TRINITY_DN12563_c0_g2_i1.p1	13.9577	-1.14657	0.633118	-1.811	0.0701415	0.9998
TRINITY_DN21125_c0_g2_i2.p2	1.86998	1.39161	0.768465	1.81089	0.0701573	0.9998
TRINITY_DN9295_c0_g1_i5.p1	192.796	0.204449	0.112957	1.80996	0.0703013	0.9998
TRINITY_DN4783_c0_g1_i3.p1	2.35958	-1.53193	0.846513	-1.80969	0.0703433	0.9998
TRINITY_DN28048_c0_g5_i1.p1	1.07553	-2.36167	1.30568	-1.80877	0.0704863	0.9998
TRINITY_DN33147_c0_g1_i1.p1	5.10404	-0.853219	0.471848	-1.80825	0.0705676	0.9998
TRINITY_DN11133_c0_g1_i14.p1	15.2257	-0.587457	0.324932	-1.80794	0.0706162	0.9998
TRINITY_DN7645_c1_g1_i4.p1	247.936	0.196991	0.108962	1.80789	0.070624	0.9998
TRINITY_DN63824_c0_g1_i1.p1	21.7277	-0.371202	0.205324	-1.80788	0.0706244	0.9998
TRINITY_DN13220_c2_g1_i1.p1	32.1561	0.399517	0.221022	1.80758	0.0706713	0.9998
TRINITY_DN12744_c0_g1_i11.p1	1102.07	0.190458	0.10537	1.80751	0.0706823	0.9998
TRINITY_DN7543_c0_g1_i9.p1	2.49861	1.92258	1.064	1.80694	0.0707723	0.9998
TRINITY_DN112_c47_g1_i1.p1	4278.33	0.149113	0.0825249	1.80688	0.0707804	0.9998
TRINITY_DN11840_c4_g1_i1.p1	0.920659	1.99988	1.1069	1.80673	0.0708047	0.9998
TRINITY_DN13578_c1_g1_i6.p1	1.84189	-2.57752	1.42664	-1.80671	0.0708081	0.9998
TRINITY_DN32278_c0_g1_i1.p1	1.87967	-1.70194	0.942575	-1.80563	0.0709766	0.9998
TRINITY_DN3037_c0_g1_i2.p1	51.5911	-0.300974	0.166741	-1.80504	0.0710685	0.9998
TRINITY_DN7003_c0_g1_i2.p1	9.78027	-1.2663	0.70177	-1.80444	0.0711621	0.9998
TRINITY_DN12895_c0_g2_i1.p1	0.848824	-1.91363	1.06061	-1.80428	0.0711871	0.9998
TRINITY_DN7961_c0_g4_i1.p1	22.2608	-0.598168	0.331559	-1.80411	0.0712148	0.9998
TRINITY_DN19833_c0_g1_i1.p1	1.15186	1.72756	0.957764	1.80374	0.071272	0.9998
TRINITY_DN454_c0_g1_i2.p2	29.2999	0.459645	0.254922	1.80308	0.0713752	0.9998
TRINITY_DN6687_c0_g1_i3.p1	53.8501	0.830898	0.460927	1.80267	0.0714408	0.9998
TRINITY_DN1128_c1_g1_i9.p1	88.521	-0.354953	0.196939	-1.80235	0.0714897	0.9998
TRINITY_DN56799_c0_g1_i1.p1	593.123	-0.232944	0.129315	-1.80136	0.0716459	0.9998
TRINITY_DN70932_c0_g1_i1.p1	20.2174	-0.509649	0.282973	-1.80105	0.0716943	0.9998
TRINITY_DN30976_c0_g1_i1.p1	64.9473	-1.10334	0.612713	-1.80075	0.0717423	0.9998
TRINITY_DN5567_c0_g1_i1.p1	111.559	0.232829	0.129303	1.80066	0.0717569	0.9998
TRINITY_DN49434_c0_g1_i1.p1	0.710403	1.95574	1.08616	1.8006	0.0717656	0.9998
TRINITY_DN11340_c0_g2_i6.p1	37.8089	-0.35468	0.197019	-1.80024	0.0718231	0.9998
TRINITY_DN10127_c0_g1_i1.p1	115.299	0.237618	0.131994	1.80022	0.0718256	0.9998
TRINITY_DN25817_c0_g1_i1.p1	17.0346	-0.442904	0.246054	-1.80003	0.0718555	0.9998
TRINITY_DN17505_c0_g1_i1.p1	10.7959	0.585582	0.325371	1.79973	0.0719027	0.9998
TRINITY_DN4472_c2_g1_i2.p1	4.5509	0.854277	0.474681	1.79969	0.0719103	0.9998
TRINITY_DN11485_c0_g2_i4.p1	0.898877	-2.36425	1.3138	-1.79954	0.0719326	0.9998
TRINITY_DN15444_c0_g1_i1.p1	7.37059	1.73155	0.962356	1.79928	0.0719742	0.9998
TRINITY_DN27373_c0_g1_i1.p1	33.8902	-0.700373	0.389257	-1.79926	0.0719784	0.9998
TRINITY_DN1715_c0_g2_i1.p1	170.434	-0.205514	0.114227	-1.79917	0.0719917	0.9998
TRINITY_DN3540_c0_g1_i1.p1	173.578	-0.356191	0.198003	-1.79892	0.0720315	0.9998
TRINITY_DN5786_c0_g1_i1.p1	6.73804	-0.684853	0.380818	-1.79838	0.0721176	0.9998
TRINITY_DN9350_c0_g1_i7.p1	121.444	0.224076	0.124618	1.7981	0.0721604	0.9998
TRINITY_DN112_c46_g1_i1.p3	389.479	0.253076	0.140755	1.79799	0.0721793	0.9998
TRINITY_DN1261_c0_g1_i2.p1	150.945	-0.375214	0.20875	-1.79743	0.072267	0.9998
TRINITY_DN155_c0_g2_i1.p1	9.41854	-0.952347	0.529869	-1.79733	0.0722836	0.9998
TRINITY_DN4258_c0_g1_i4.p1	285.436	0.245495	0.13659	1.79732	0.072285	0.9998
TRINITY_DN11916_c0_g1_i2.p1	56.0325	0.446947	0.248709	1.79707	0.0723243	0.9998
TRINITY_DN14263_c2_g1_i1.p1	13.3033	0.518775	0.288699	1.79694	0.0723447	0.9998
TRINITY_DN9637_c0_g1_i2.p1	12.248	-0.539255	0.300263	-1.79594	0.0725035	0.9998
TRINITY_DN4764_c0_g1_i16.p1	73.8878	-0.366154	0.203886	-1.79587	0.0725147	0.9998
TRINITY_DN2207_c3_g1_i1.p1	78.1861	-0.286447	0.15952	-1.79568	0.0725452	0.9998
TRINITY_DN6513_c1_g2_i2.p1	72.0477	-0.278649	0.155196	-1.79547	0.0725795	0.9998
TRINITY_DN12255_c0_g1_i1.p1	120.091	0.320535	0.178525	1.79546	0.0725801	0.9998
TRINITY_DN13116_c3_g1_i1.p1	16.7724	-0.62719	0.34932	-1.79546	0.072581	0.9998
TRINITY_DN7579_c0_g1_i2.p1	125.889	-0.530252	0.295344	-1.79537	0.0725945	0.9998
TRINITY_DN2062_c0_g1_i3.p1	130.865	-0.325168	0.181137	-1.79515	0.0726298	0.9998
TRINITY_DN12167_c0_g1_i3.p1	14.4617	0.99922	0.556707	1.79488	0.0726735	0.9998
TRINITY_DN6875_c0_g1_i29.p1	12.8346	0.755209	0.420787	1.79476	0.0726926	0.9998
TRINITY_DN36302_c0_g1_i2.p1	17.3781	-0.692199	0.385764	-1.79436	0.0727557	0.9998
TRINITY_DN71896_c0_g1_i1.p1	30.8555	-0.557148	0.310506	-1.79432	0.0727617	0.9998
TRINITY_DN5660_c0_g1_i6.p1	143.088	-0.214161	0.119372	-1.79407	0.072802	0.9998
TRINITY_DN7197_c2_g1_i1.p1	75.101	0.372665	0.207733	1.79396	0.0728188	0.9998
TRINITY_DN20577_c1_g1_i1.p1	0.913723	2.05941	1.14804	1.79384	0.0728385	0.9998
TRINITY_DN2279_c0_g1_i20.p1	136.301	0.332097	0.185162	1.79355	0.0728844	0.9998
TRINITY_DN3049_c0_g1_i4.p3	3.23132	1.08666	0.605928	1.79338	0.0729116	0.9998
TRINITY_DN375_c0_g1_i3.p1	146.675	-0.45537	0.253976	-1.79296	0.0729788	0.9998
TRINITY_DN17307_c0_g1_i1.p1	0.64738	-2.20738	1.23117	-1.79292	0.0729859	0.9998
TRINITY_DN7993_c0_g1_i24.p1	172.625	-0.259951	0.144991	-1.79288	0.0729916	0.9998
TRINITY_DN678_c0_g1_i3.p1	1760.94	0.241813	0.134893	1.79262	0.0730331	0.9998
TRINITY_DN9585_c0_g1_i1.p1	56.0218	0.279269	0.155823	1.79222	0.0730982	0.9998
TRINITY_DN5755_c1_g1_i1.p1	223.153	0.248983	0.138933	1.79211	0.0731151	0.9998
TRINITY_DN14350_c0_g1_i2.p1	46.6824	-0.466448	0.260284	-1.79208	0.0731205	0.9998
TRINITY_DN19138_c0_g1_i2.p2	1.39786	1.49442	0.834135	1.79158	0.0732007	0.9998
TRINITY_DN13083_c0_g1_i49.p1	91.6624	0.320731	0.179031	1.79148	0.0732163	0.9998
TRINITY_DN23482_c0_g2_i1.p2	1.28595	-1.85507	1.0356	-1.7913	0.0732452	0.9998
TRINITY_DN13597_c0_g1_i4.p1	1.02951	1.60682	0.897067	1.79119	0.0732632	0.9998
TRINITY_DN137_c0_g1_i30.p1	1733.56	0.164076	0.0916082	1.79106	0.0732837	0.9998
TRINITY_DN16188_c0_g1_i4.p1	173.857	-0.360105	0.201109	-1.79059	0.0733588	0.9998
TRINITY_DN16112_c1_g1_i1.p1	3.10527	-1.24284	0.69412	-1.79053	0.0733688	0.9998
TRINITY_DN4402_c0_g5_i4.p1	78.9495	-0.226481	0.126506	-1.79028	0.0734092	0.9998
TRINITY_DN38_c4_g1_i1.p1	42.4038	-0.309498	0.17288	-1.79025	0.0734131	0.9998
TRINITY_DN19162_c0_g1_i7.p1	45.3272	-0.395256	0.220808	-1.79005	0.0734463	0.9998
TRINITY_DN14387_c0_g4_i2.p1	234.925	-0.176293	0.0985051	-1.78968	0.0735051	0.9998
TRINITY_DN38326_c0_g1_i1.p1	264.578	-0.438757	0.245217	-1.78926	0.0735731	0.9998
TRINITY_DN12700_c0_g1_i14.p1	13.8541	0.639762	0.357572	1.78918	0.0735856	0.9998
TRINITY_DN3580_c0_g2_i4.p1	360.193	-0.37428	0.209202	-1.78908	0.0736011	0.9998
TRINITY_DN29880_c0_g1_i1.p1	42.3961	0.57969	0.324032	1.78899	0.0736165	0.9998
TRINITY_DN1866_c0_g1_i25.p1	153.298	-0.349824	0.195589	-1.78856	0.0736853	0.9998
TRINITY_DN49285_c0_g1_i1.p1	5.95808	0.855324	0.478269	1.78837	0.0737155	0.9998
TRINITY_DN1795_c0_g1_i4.p1	185.362	0.201006	0.112404	1.78824	0.0737369	0.9998
TRINITY_DN562_c0_g1_i1.p1	177.718	-0.330352	0.184779	-1.78782	0.0738052	0.9998
TRINITY_DN12328_c0_g1_i12.p1	117.758	0.316224	0.176882	1.78777	0.0738137	0.9998
TRINITY_DN3278_c0_g1_i1.p1	5.80973	1.23421	0.690422	1.78762	0.0738369	0.9998
TRINITY_DN15502_c0_g1_i2.p1	500.74	0.165454	0.0925584	1.78756	0.0738468	0.9998
TRINITY_DN11210_c0_g1_i1.p1	109.734	-0.397381	0.222335	-1.78731	0.0738876	0.9998
TRINITY_DN11772_c0_g1_i11.p1	1.43568	1.60164	0.896238	1.78707	0.0739267	0.9998
TRINITY_DN23497_c0_g2_i1.p1	0.827651	-2.25379	1.26124	-1.78697	0.073943	0.9998
TRINITY_DN6368_c0_g1_i3.p1	507.192	0.288882	0.161745	1.78603	0.0740938	0.9998
TRINITY_DN182_c0_g1_i11.p1	1346.85	0.208789	0.116948	1.78532	0.0742092	0.9998
TRINITY_DN1231_c0_g1_i9.p1	136.113	0.288319	0.161524	1.78499	0.0742629	0.9998
TRINITY_DN2978_c0_g1_i82.p1	3.48824	3.2508	1.82143	1.78475	0.0743014	0.9998
TRINITY_DN467_c0_g1_i12.p1	30.6956	-0.321595	0.180193	-1.78472	0.0743068	0.9998
TRINITY_DN7763_c0_g1_i1.p1	42.479	-0.42761	0.239697	-1.78396	0.0744304	0.9998
TRINITY_DN8348_c0_g1_i1.p1	231.474	-0.284368	0.159432	-1.78364	0.0744824	0.9998
TRINITY_DN24415_c0_g1_i19.p1	466.472	0.219729	0.123216	1.78328	0.0745404	0.9998
TRINITY_DN29599_c0_g1_i1.p2	15.7809	-0.420528	0.235897	-1.78267	0.0746394	0.9998
TRINITY_DN49732_c0_g1_i1.p1	410.442	-0.320675	0.179899	-1.78253	0.0746631	0.9998
TRINITY_DN1094_c0_g1_i3.p1	542.744	0.153186	0.0859409	1.78246	0.074675	0.9998
TRINITY_DN6990_c0_g1_i15.p1	4.78033	1.21178	0.679855	1.78242	0.0746814	0.9998
TRINITY_DN22222_c0_g1_i1.p1	47.5403	-0.488378	0.27402	-1.78228	0.0747042	0.9998
TRINITY_DN24642_c0_g1_i1.p1	23.8008	0.759564	0.426381	1.78142	0.0748436	0.9998
TRINITY_DN14442_c0_g2_i1.p1	20.382	-0.499169	0.280233	-1.78126	0.0748694	0.9998
TRINITY_DN1032_c1_g1_i4.p1	252.675	0.328341	0.184488	1.77975	0.0751173	0.9998
TRINITY_DN2626_c1_g2_i2.p1	110.989	-0.276673	0.155457	-1.77974	0.0751179	0.9998
TRINITY_DN20968_c0_g1_i1.p1	71.1028	-0.463749	0.260576	-1.77971	0.0751239	0.9998
TRINITY_DN2642_c0_g1_i3.p1	119.64	-0.165692	0.0931075	-1.77958	0.0751446	0.9998
TRINITY_DN41557_c0_g1_i1.p1	2878.71	0.181263	0.101862	1.77949	0.0751596	0.9998
TRINITY_DN259_c0_g1_i2.p1	329.751	-0.27346	0.153679	-1.77943	0.0751698	0.9998
TRINITY_DN7495_c1_g1_i7.p2	210.942	0.166129	0.0933625	1.7794	0.0751749	0.9998
TRINITY_DN7914_c0_g2_i3.p1	24.8196	0.717029	0.4031	1.77879	0.0752748	0.9998
TRINITY_DN6193_c1_g1_i1.p1	247.516	0.155995	0.0877017	1.7787	0.0752882	0.9998
TRINITY_DN4880_c1_g2_i1.p1	70.326	-0.250203	0.140706	-1.7782	0.0753713	0.9998
TRINITY_DN6819_c0_g1_i8.p1	86.7552	-0.336786	0.189407	-1.77811	0.0753866	0.9998
TRINITY_DN9878_c0_g1_i1.p1	55.5	-0.458936	0.258104	-1.7781	0.0753867	0.9998
TRINITY_DN63497_c0_g1_i1.p1	20.5301	-0.450098	0.253192	-1.7777	0.0754538	0.9998
TRINITY_DN35292_c0_g1_i2.p1	46.3208	-0.379028	0.213254	-1.77735	0.0755102	0.9998
TRINITY_DN6639_c0_g1_i1.p1	1237.82	0.178214	0.100276	1.77724	0.0755283	0.9998
TRINITY_DN12857_c0_g1_i1.p1	79.4887	-0.198574	0.111741	-1.77709	0.0755536	0.9998
TRINITY_DN1721_c0_g1_i27.p1	184.203	-0.17128	0.0964027	-1.77672	0.0756148	0.9998
TRINITY_DN6866_c0_g2_i5.p1	56.855	0.289168	0.16279	1.77633	0.0756784	0.9998
TRINITY_DN12615_c0_g2_i1.p2	7.42032	-0.66596	0.374974	-1.77602	0.0757304	0.9998
TRINITY_DN9430_c3_g1_i1.p1	6.15187	-1.2777	0.719454	-1.77593	0.0757438	0.9998
TRINITY_DN7155_c0_g1_i3.p1	84.6188	0.371599	0.209252	1.77584	0.0757593	0.9998
TRINITY_DN16206_c0_g2_i10.p1	121.185	0.230684	0.129943	1.77528	0.075852	0.9998
TRINITY_DN1945_c0_g1_i3.p1	24.5487	-0.557429	0.314	-1.77525	0.0758565	0.9998
TRINITY_DN57398_c0_g1_i1.p1	1.23947	-1.78631	1.00626	-1.7752	0.0758643	0.9998
TRINITY_DN859_c0_g1_i7.p1	839.322	0.162081	0.0913049	1.77516	0.0758709	0.9998
TRINITY_DN12026_c0_g1_i10.p1	1.32788	1.63645	0.92202	1.77485	0.0759224	0.9998
TRINITY_DN20346_c0_g1_i3.p1	10.498	0.560886	0.316084	1.77448	0.075983	0.9998
TRINITY_DN4659_c0_g1_i25.p1	12.0584	0.427815	0.241099	1.77444	0.0759904	0.9998
TRINITY_DN7970_c0_g1_i1.p1	549.587	0.164352	0.0926266	1.77435	0.0760061	0.9998
TRINITY_DN2388_c0_g1_i2.p1	93.2778	-0.535084	0.301669	-1.77375	0.076105	0.9998
TRINITY_DN10396_c0_g1_i1.p1	75.3201	0.236158	0.133163	1.77346	0.0761526	0.9998
TRINITY_DN15432_c0_g1_i35.p1	211.388	0.191308	0.107876	1.77341	0.0761607	0.9998
TRINITY_DN6095_c0_g1_i3.p1	35.7022	-0.31345	0.176767	-1.77324	0.0761882	0.9998
TRINITY_DN16712_c1_g1_i1.p1	1.77247	1.24894	0.704374	1.77312	0.0762092	0.9998
TRINITY_DN5501_c0_g1_i8.p1	52.7213	0.35506	0.200314	1.77251	0.0763093	0.9998
TRINITY_DN8880_c0_g1_i3.p1	28.6967	0.719376	0.405856	1.77249	0.0763135	0.9998
TRINITY_DN1175_c0_g1_i36.p1	547.568	0.210339	0.118686	1.77223	0.0763564	0.9998
TRINITY_DN699_c0_g1_i3.p1	1141.65	0.244303	0.137859	1.77213	0.0763732	0.9998
TRINITY_DN5160_c0_g1_i3.p1	91.8709	-0.261846	0.14776	-1.77211	0.0763761	0.9998
TRINITY_DN8676_c0_g1_i5.p1	15.6275	-0.458951	0.259018	-1.77189	0.0764128	0.9998
TRINITY_DN6910_c0_g1_i7.p1	2.88769	-1.07597	0.607445	-1.7713	0.0765109	0.9998
TRINITY_DN24617_c0_g1_i1.p1	167.185	-0.417775	0.236042	-1.76992	0.0767405	0.9998
TRINITY_DN2878_c0_g1_i7.p2	42.5029	-0.357025	0.201733	-1.76979	0.076762	0.9998
TRINITY_DN6537_c0_g1_i4.p1	101.059	-0.566572	0.320172	-1.76959	0.0767962	0.9998
TRINITY_DN11330_c0_g1_i1.p1	127.679	0.235983	0.13336	1.76953	0.0768062	0.9998
TRINITY_DN4136_c0_g1_i1.p1	57.6253	-0.323793	0.183034	-1.76903	0.0768889	0.9998
TRINITY_DN4642_c0_g1_i1.p1	153.474	-0.355491	0.201007	-1.76855	0.0769691	0.9998
TRINITY_DN14489_c0_g1_i1.p1	14.1642	0.426746	0.241323	1.76836	0.0770002	0.9998
TRINITY_DN9215_c1_g1_i1.p1	676.776	0.121123	0.0685262	1.76754	0.0771375	0.9998
TRINITY_DN10958_c0_g1_i9.p1	44.6042	-0.484505	0.274204	-1.76696	0.0772357	0.9998
TRINITY_DN2198_c0_g1_i2.p1	167.594	0.190061	0.107565	1.76694	0.0772376	0.9998
TRINITY_DN9968_c0_g1_i2.p1	21.7313	-0.643545	0.364228	-1.76687	0.0772493	0.9998
TRINITY_DN9337_c0_g1_i2.p1	2.04015	-1.78885	1.01257	-1.76663	0.0772894	0.9998
TRINITY_DN1929_c0_g1_i4.p1	160.969	0.215152	0.121798	1.76647	0.0773177	0.9998
TRINITY_DN11657_c0_g1_i1.p1	120.148	-0.276737	0.156702	-1.76601	0.077395	0.9998
TRINITY_DN19581_c0_g1_i1.p1	26.4576	0.359647	0.203662	1.7659	0.0774129	0.9998
TRINITY_DN12121_c0_g1_i1.p1	38.0494	-0.414184	0.234576	-1.76568	0.0774504	0.9998
TRINITY_DN10077_c0_g1_i17.p1	65.128	0.198505	0.112426	1.76565	0.077455	0.9998
TRINITY_DN71096_c0_g1_i1.p1	109.647	-0.284912	0.161376	-1.76552	0.0774768	0.9998
TRINITY_DN17282_c0_g1_i3.p1	15.9631	-0.783632	0.443965	-1.76508	0.0775511	0.9998
TRINITY_DN176_c0_g1_i15.p1	1277.2	0.192238	0.108918	1.76497	0.0775686	0.9998
TRINITY_DN1348_c0_g1_i3.p1	1010.41	0.141926	0.0804321	1.76454	0.077641	0.9998
TRINITY_DN10463_c0_g1_i1.p1	160.034	0.264823	0.150092	1.76441	0.0776636	0.9998
TRINITY_DN8464_c1_g1_i1.p1	8.70114	-0.766752	0.434588	-1.76432	0.0776784	0.9998
TRINITY_DN17844_c0_g1_i1.p1	0.660916	-2.50205	1.41864	-1.7637	0.0777828	0.9998
TRINITY_DN272_c0_g1_i4.p1	139.34	-0.322002	0.182578	-1.76364	0.0777924	0.9998
TRINITY_DN15093_c0_g1_i1.p1	150.644	-0.325083	0.184342	-1.76348	0.0778192	0.9998
TRINITY_DN2793_c0_g2_i15.p1	150.888	0.318032	0.180382	1.76311	0.0778826	0.9998
TRINITY_DN10573_c0_g1_i5.p1	12.605	0.578908	0.328364	1.76301	0.0778987	0.9998
TRINITY_DN57283_c0_g1_i1.p1	55.8366	0.563389	0.319613	1.76273	0.0779466	0.9998
TRINITY_DN2560_c1_g1_i3.p1	5.01291	0.686589	0.38957	1.76243	0.0779972	0.9998
TRINITY_DN11078_c0_g1_i1.p1	107.357	-0.189362	0.107449	-1.76235	0.0780104	0.9998
TRINITY_DN4008_c0_g1_i3.p1	59.8305	-0.464402	0.263517	-1.76232	0.0780147	0.9998
TRINITY_DN4405_c2_g1_i3.p1	426.808	0.154838	0.0878672	1.76219	0.0780378	0.9998
TRINITY_DN2777_c0_g1_i1.p1	268.893	-0.223359	0.126776	-1.76184	0.0780957	0.9998
TRINITY_DN5298_c0_g1_i1.p1	3.95676	0.811687	0.460728	1.76175	0.0781121	0.9998
TRINITY_DN488_c0_g1_i16.p1	2.47494	4.78246	2.71547	1.76119	0.0782064	0.9998
TRINITY_DN50098_c0_g1_i1.p1	1.28181	2.04123	1.15901	1.76118	0.0782083	0.9998
TRINITY_DN16256_c0_g1_i3.p1	10.7742	-0.579613	0.329126	-1.76107	0.0782271	0.9998
TRINITY_DN309_c0_g1_i1.p1	378.814	0.111816	0.0634964	1.76097	0.0782427	0.9998
TRINITY_DN2890_c0_g1_i1.p1	167.536	-0.231552	0.131498	-1.76088	0.0782592	0.9998
TRINITY_DN2505_c1_g1_i6.p1	203.361	0.268235	0.152397	1.76011	0.0783897	0.9998
TRINITY_DN22862_c0_g1_i3.p1	103.009	0.221469	0.125828	1.76009	0.0783917	0.9998
TRINITY_DN25980_c0_g1_i1.p1	2.69976	1.04292	0.592634	1.75981	0.0784398	0.9998
TRINITY_DN16421_c0_g1_i3.p1	13.2928	0.803464	0.456563	1.75981	0.0784398	0.9998
TRINITY_DN15880_c1_g1_i1.p1	7.65025	1.13046	0.642441	1.75964	0.0784689	0.9998
TRINITY_DN1222_c0_g1_i1.p1	192.244	-0.20857	0.118539	-1.75951	0.0784913	0.9998
TRINITY_DN2041_c0_g1_i9.p1	525.905	0.131653	0.0748279	1.75942	0.0785067	0.9998
TRINITY_DN2526_c2_g1_i4.p1	59.8972	0.432234	0.245738	1.75892	0.0785903	0.9998
TRINITY_DN6322_c0_g1_i2.p1	34.2035	0.336028	0.191049	1.75886	0.078602	0.9998
TRINITY_DN19729_c0_g1_i1.p1	4.25104	-1.08384	0.616252	-1.75877	0.0786169	0.9998
TRINITY_DN15373_c0_g1_i1.p1	81.854	0.213312	0.121295	1.75863	0.0786412	0.9998
TRINITY_DN14706_c0_g1_i1.p1	7.78291	-0.518143	0.294898	-1.75703	0.0789134	0.9998
TRINITY_DN10054_c0_g2_i1.p1	0.867043	1.94599	1.10774	1.75672	0.0789655	0.9998
TRINITY_DN9979_c0_g1_i4.p1	131.136	-0.196089	0.11163	-1.7566	0.0789858	0.9998
TRINITY_DN70951_c0_g1_i1.p1	531.667	-0.319011	0.181644	-1.75624	0.0790469	0.9998
TRINITY_DN36853_c0_g1_i1.p1	1579.12	-0.149357	0.0850615	-1.75587	0.0791105	0.9998
TRINITY_DN3888_c0_g1_i3.p1	1.65259	1.64593	0.937808	1.75508	0.0792452	0.9998
TRINITY_DN3580_c0_g2_i3.p1	36.4886	-0.459869	0.262028	-1.75504	0.0792527	0.9998
TRINITY_DN7159_c0_g1_i1.p1	369.836	-0.231108	0.13169	-1.75494	0.0792691	0.9998
TRINITY_DN1277_c0_g1_i7.p1	37.8178	-0.34157	0.194638	-1.7549	0.0792765	0.9998
TRINITY_DN4432_c1_g1_i3.p1	682.712	0.227237	0.129503	1.75469	0.079312	0.9998
TRINITY_DN63774_c0_g1_i1.p1	10.5481	0.53158	0.302952	1.75467	0.0793162	0.9998
TRINITY_DN15418_c1_g3_i4.p1	10.7972	-0.424992	0.242228	-1.75451	0.0793426	0.9998
TRINITY_DN11227_c0_g1_i1.p1	15.5886	0.544761	0.310516	1.75437	0.0793665	0.9998
TRINITY_DN12587_c0_g2_i5.p1	40.094	0.286336	0.163247	1.75401	0.0794294	0.9998
TRINITY_DN56399_c0_g1_i1.p1	1447.55	0.22742	0.129663	1.75393	0.0794425	0.9998
TRINITY_DN33754_c0_g1_i6.p1	1177.63	0.188909	0.10774	1.75338	0.0795372	0.9998
TRINITY_DN17071_c0_g1_i3.p1	84.0987	0.25795	0.147138	1.75311	0.0795835	0.9998
TRINITY_DN70805_c0_g1_i1.p1	427.519	-0.215575	0.12297	-1.75307	0.0795896	0.9998
TRINITY_DN4652_c0_g1_i9.p1	264.822	-0.251745	0.143614	-1.75293	0.0796139	0.9998
TRINITY_DN41713_c0_g1_i1.p1	597.868	-0.190563	0.10873	-1.75262	0.0796667	0.9998
TRINITY_DN6965_c0_g1_i1.p1	381.628	-0.180156	0.102796	-1.75257	0.0796761	0.9998
TRINITY_DN5897_c0_g1_i6.p3	15.1274	-0.40647	0.231939	-1.75249	0.0796903	0.9998
TRINITY_DN2105_c0_g1_i2.p1	336.288	0.370608	0.211508	1.75222	0.0797365	0.9998
TRINITY_DN14306_c0_g2_i2.p1	15.7691	0.531366	0.303313	1.75188	0.0797951	0.9998
TRINITY_DN369_c0_g1_i14.p1	215.081	-0.195835	0.111821	-1.75134	0.079888	0.9998
TRINITY_DN64818_c0_g1_i1.p1	164.323	-0.161565	0.0922548	-1.75129	0.0798959	0.9998
TRINITY_DN17596_c0_g2_i1.p1	15.6349	-0.562765	0.321354	-1.75123	0.0799064	0.9998
TRINITY_DN7287_c1_g2_i2.p1	699.276	0.227883	0.130134	1.75114	0.079922	0.9998
TRINITY_DN176_c0_g1_i17.p1	155.169	0.164754	0.0941016	1.75081	0.0799784	0.9998
TRINITY_DN36306_c0_g1_i1.p1	14.75	-0.977263	0.558266	-1.75053	0.0800262	0.9998
TRINITY_DN43209_c0_g1_i1.p1	21.6017	-0.533783	0.304951	-1.75039	0.0800504	0.9998
TRINITY_DN8733_c1_g1_i1.p1	14.3143	0.580167	0.331506	1.75009	0.080102	0.9998
TRINITY_DN37998_c0_g1_i1.p1	6.2295	-0.804804	0.459959	-1.74973	0.0801652	0.9998
TRINITY_DN265_c0_g1_i6.p1	147.375	0.172445	0.0985587	1.74967	0.080176	0.9998
TRINITY_DN1057_c0_g1_i18.p1	29.4734	-1.01131	0.578137	-1.74926	0.0802453	0.9998
TRINITY_DN13233_c0_g1_i7.p1	3.61645	-1.00693	0.575673	-1.74913	0.0802683	0.9998
TRINITY_DN7773_c0_g1_i6.p1	62.114	-0.374941	0.214426	-1.74858	0.0803637	0.9998
TRINITY_DN1883_c0_g1_i3.p1	38.8842	0.555619	0.317757	1.74856	0.0803668	0.9998
TRINITY_DN8036_c0_g1_i6.p1	42.9238	-0.323742	0.185165	-1.7484	0.0803948	0.9998
TRINITY_DN16110_c0_g1_i2.p1	21.1232	-0.433461	0.24793	-1.74832	0.0804088	0.9998
TRINITY_DN13409_c0_g1_i2.p1	242.539	0.16089	0.0920275	1.74828	0.080416	0.9998
TRINITY_DN11705_c0_g1_i2.p1	27.0484	-0.677361	0.387692	-1.74716	0.0806093	0.9998
TRINITY_DN1860_c0_g1_i2.p1	37.5681	-0.902622	0.516651	-1.74706	0.0806264	0.9998
TRINITY_DN5969_c0_g1_i7.p1	109.858	-0.315281	0.180473	-1.74697	0.080643	0.9998
TRINITY_DN2236_c0_g1_i2.p1	69.0221	-0.292051	0.167176	-1.74697	0.0806431	0.9998
TRINITY_DN37511_c0_g1_i1.p1	2.54785	-1.12551	0.644321	-1.74682	0.080668	0.9998
TRINITY_DN162_c0_g1_i2.p1	700.191	-0.299147	0.17126	-1.74674	0.0806826	0.9998
TRINITY_DN4036_c0_g1_i3.p1	15.8908	0.562787	0.322202	1.74669	0.0806915	0.9998
TRINITY_DN3772_c0_g1_i1.p1	75.5689	0.390478	0.223579	1.74649	0.0807262	0.9998
TRINITY_DN7825_c0_g1_i3.p1	42.2525	0.334648	0.191632	1.7463	0.0807587	0.9998
TRINITY_DN977_c0_g1_i5.p1	438.976	0.157597	0.0902488	1.74625	0.0807669	0.9998
TRINITY_DN16912_c0_g1_i9.p1	2.16655	-1.02033	0.584307	-1.74622	0.0807731	0.9998
TRINITY_DN2787_c0_g1_i15.p1	26.3725	0.419613	0.2403	1.74621	0.0807745	0.9998
TRINITY_DN1708_c1_g1_i2.p1	179.818	0.334326	0.191478	1.74603	0.0808051	0.9998
TRINITY_DN857_c0_g1_i1.p1	59.699	0.285348	0.163432	1.74597	0.0808158	0.9998
TRINITY_DN42145_c0_g1_i1.p1	1.09337	-2.01602	1.15474	-1.74586	0.0808355	0.9998
TRINITY_DN7072_c0_g1_i1.p1	41.2322	-0.389897	0.223328	-1.74584	0.0808379	0.9998
TRINITY_DN1747_c0_g1_i1.p1	961.332	-0.170909	0.0978993	-1.74577	0.0808518	0.9998
TRINITY_DN49563_c0_g1_i1.p1	14.0855	0.573077	0.328292	1.74563	0.0808748	0.9998
TRINITY_DN14622_c0_g1_i4.p1	6.86176	-0.850878	0.487563	-1.74517	0.0809561	0.9998
TRINITY_DN5780_c1_g2_i1.p1	103.278	-1.06662	0.611191	-1.74515	0.0809582	0.9998
TRINITY_DN3067_c0_g1_i15.p1	2.38772	-1.26077	0.722493	-1.74503	0.0809796	0.9998
TRINITY_DN3853_c0_g1_i14.p1	20.679	0.492366	0.282156	1.74502	0.0809821	0.9998
TRINITY_DN2707_c0_g1_i2.p1	37.5832	1.07815	0.61787	1.74495	0.0809933	0.9998
TRINITY_DN22056_c0_g1_i1.p1	21.333	-0.652076	0.373696	-1.74494	0.0809958	0.9998
TRINITY_DN1298_c0_g1_i1.p1	7309.87	-0.315056	0.180556	-1.74492	0.0809985	0.9998
TRINITY_DN2953_c0_g1_i2.p1	199.918	-0.275829	0.158081	-1.74486	0.081009	0.9998
TRINITY_DN22202_c0_g1_i1.p1	7.19344	1.26472	0.724856	1.74479	0.0810221	0.9998
TRINITY_DN1882_c0_g1_i1.p1	578.078	-0.177496	0.101757	-1.7443	0.0811062	0.9998
TRINITY_DN3580_c0_g2_i7.p2	93.237	-0.480753	0.275718	-1.74364	0.0812219	0.9998
TRINITY_DN10236_c0_g1_i3.p1	5.18345	0.833399	0.478076	1.74324	0.0812923	0.9998
TRINITY_DN6015_c0_g1_i11.p1	51.0991	0.256173	0.146954	1.74322	0.0812953	0.9998
TRINITY_DN7660_c0_g1_i2.p1	164.708	-0.195868	0.112362	-1.74319	0.0812999	0.9998
TRINITY_DN7975_c0_g1_i13.p1	1.06297	-2.01493	1.15592	-1.74314	0.0813087	0.9998
TRINITY_DN1790_c0_g1_i9.p1	256.201	0.322635	0.185104	1.74299	0.0813346	0.9998
TRINITY_DN22927_c0_g1_i2.p1	1.63275	1.42219	0.816058	1.74275	0.0813772	0.9998
TRINITY_DN7879_c0_g1_i2.p1	12.741	0.525675	0.301646	1.74269	0.0813876	0.9998
TRINITY_DN1357_c0_g2_i1.p1	482.759	0.258997	0.148687	1.7419	0.0815257	0.9998
TRINITY_DN11162_c0_g1_i12.p1	13.1751	0.940425	0.539895	1.74187	0.0815314	0.9998
TRINITY_DN73604_c0_g1_i1.p1	18.545	-0.564627	0.324237	-1.7414	0.0816135	0.9998
TRINITY_DN415_c1_g1_i1.p1	1662.05	-0.304153	0.17469	-1.74111	0.0816647	0.9998
TRINITY_DN3735_c7_g1_i1.p1	74.2352	-0.23316	0.133983	-1.74022	0.0818201	0.9998
TRINITY_DN4964_c0_g1_i1.p1	123.561	-0.205344	0.118046	-1.73953	0.0819412	0.9998
TRINITY_DN5790_c0_g1_i4.p1	159.28	-0.517213	0.297332	-1.73952	0.081944	0.9998
TRINITY_DN589_c0_g1_i1.p1	249.511	0.514585	0.295833	1.73944	0.0819571	0.9998
TRINITY_DN243_c0_g1_i3.p1	2776.55	0.253678	0.145953	1.73809	0.0821957	0.9998
TRINITY_DN72005_c0_g1_i1.p1	22.4744	-0.962027	0.553514	-1.73803	0.0822047	0.9998
TRINITY_DN60874_c0_g1_i1.p1	82.24	-0.710479	0.408857	-1.73772	0.0822601	0.9998
TRINITY_DN4250_c0_g1_i2.p1	671.578	0.137682	0.0792414	1.7375	0.0822997	0.9998
TRINITY_DN922_c0_g1_i12.p1	200.878	0.187113	0.107767	1.73627	0.0825165	0.9998
TRINITY_DN354_c0_g1_i4.p1	70.8889	0.246286	0.141887	1.7358	0.0825999	0.9998
TRINITY_DN3714_c0_g1_i8.p1	198.213	0.312628	0.180111	1.73575	0.0826074	0.9998
TRINITY_DN49167_c0_g1_i1.p1	0.917153	3.32342	1.9148	1.73564	0.0826268	0.9998
TRINITY_DN36968_c0_g1_i1.p1	37.092	0.371257	0.21395	1.73526	0.0826955	0.9998
TRINITY_DN13962_c0_g1_i1.p1	53.9208	0.358412	0.206575	1.73503	0.0827362	0.9998
TRINITY_DN1397_c0_g1_i2.p1	216.151	0.141014	0.081276	1.735	0.0827407	0.9998
TRINITY_DN5444_c0_g1_i9.p1	91.5423	0.177931	0.102563	1.73485	0.082768	0.9998
TRINITY_DN15212_c0_g2_i1.p1	510.589	0.165429	0.0953743	1.73452	0.0828251	0.9998
TRINITY_DN2339_c0_g2_i1.p1	112.493	-0.187113	0.107902	-1.73411	0.0828993	0.9998
TRINITY_DN1026_c1_g1_i1.p1	2.28115	-1.59848	0.922033	-1.73364	0.0829812	0.9998
TRINITY_DN58096_c0_g1_i1.p1	8.29563	-0.638323	0.368284	-1.73324	0.0830537	0.9998
TRINITY_DN315_c0_g1_i6.p1	44.1051	-0.46886	0.270538	-1.73306	0.0830844	0.9998
TRINITY_DN70_c1_g1_i1.p1	790.434	0.210677	0.121594	1.73262	0.0831625	0.9998
TRINITY_DN7225_c0_g1_i3.p1	68.2786	-0.236679	0.136612	-1.7325	0.0831852	0.9998
TRINITY_DN9605_c0_g1_i2.p1	257.449	0.196031	0.113162	1.7323	0.0832197	0.9998
TRINITY_DN67541_c0_g1_i1.p1	1.24907	1.53528	0.886279	1.73228	0.0832244	0.9998
TRINITY_DN2340_c0_g1_i7.p1	22.1438	-1.09483	0.632036	-1.73223	0.0832322	0.9998
TRINITY_DN15714_c0_g1_i1.p1	137.933	-0.239057	0.138024	-1.73199	0.0832753	0.9998
TRINITY_DN1371_c4_g1_i1.p2	66.4019	0.38641	0.223104	1.73197	0.0832788	0.9998
TRINITY_DN14689_c0_g1_i9.p1	13.8094	-0.396614	0.229002	-1.73192	0.0832876	0.9998
TRINITY_DN190_c0_g1_i2.p1	143.157	-0.261848	0.15124	-1.73134	0.0833912	0.9998
TRINITY_DN374_c7_g1_i1.p1	8.52758	-0.672376	0.388361	-1.73132	0.0833951	0.9998
TRINITY_DN14336_c0_g2_i2.p1	285.209	0.190104	0.109816	1.73111	0.0834327	0.9998
TRINITY_DN5345_c0_g1_i10.p1	7.23447	0.716485	0.41395	1.73085	0.0834789	0.9998
TRINITY_DN18261_c0_g1_i1.p1	97.484	-0.294062	0.169919	-1.73061	0.083522	0.9998
TRINITY_DN5367_c0_g1_i5.p1	27.2346	-0.361265	0.208763	-1.73051	0.0835401	0.9998
TRINITY_DN8239_c0_g2_i1.p1	65.8221	-0.27042	0.156319	-1.72993	0.0836437	0.9998
TRINITY_DN8144_c0_g1_i12.p1	4.24875	-1.65191	0.955299	-1.72921	0.0837719	0.9998
TRINITY_DN63880_c0_g1_i1.p1	398.427	-0.334824	0.193644	-1.72907	0.0837957	0.9998
TRINITY_DN11530_c0_g1_i1.p1	2.98554	-0.915787	0.529753	-1.72871	0.0838616	0.9998
TRINITY_DN49119_c0_g1_i1.p1	5.96229	-1.09413	0.632961	-1.72859	0.0838831	0.9998
TRINITY_DN25111_c0_g1_i1.p1	0.568967	1.88017	1.08776	1.72848	0.0839019	0.9998
TRINITY_DN11691_c0_g2_i3.p1	3.19693	-0.874366	0.505877	-1.72842	0.0839135	0.9998
TRINITY_DN10269_c1_g1_i1.p1	11.0558	-0.824576	0.477105	-1.72829	0.0839361	0.9998
TRINITY_DN64509_c0_g1_i1.p1	23.558	-0.336598	0.194795	-1.72796	0.0839949	0.9998
TRINITY_DN11298_c1_g1_i3.p1	2.13896	-1.20392	0.69675	-1.72791	0.0840037	0.9998
TRINITY_DN6778_c0_g1_i1.p1	696.067	0.187393	0.108467	1.72765	0.0840503	0.9998
TRINITY_DN10995_c0_g1_i1.p1	9.58135	0.497628	0.288056	1.72754	0.0840702	0.9998
TRINITY_DN16123_c0_g1_i2.p1	129.716	-0.334003	0.193383	-1.72716	0.0841391	0.9998
TRINITY_DN573_c0_g1_i42.p1	3086.1	0.219462	0.127071	1.72708	0.084153	0.9998
TRINITY_DN14630_c0_g1_i1.p1	169.116	-0.210214	0.121747	-1.72664	0.0842318	0.9998
TRINITY_DN4716_c0_g1_i1.p1	60.554	-0.376112	0.217871	-1.7263	0.0842927	0.9998
TRINITY_DN13104_c0_g1_i1.p1	2.86174	-1.3565	0.786241	-1.72529	0.084475	0.9998
[truncated: 23,516 more rows]
