# Supplementary material for: MYB regulator of “colorless” flavonols underlies the evolution of red flowers in Iochroma (Solanaceae)
Source: G3 (Bethesda). 2025 Sep 30;15(12):jkaf230. doi: 10.1093/g3journal/jkaf230 (PMC12693573; doi:10.1093/g3journal/jkaf230)
Supplement: jkaf230_Supplementary_Data [file jkaf230_supplementary_data.zip › Supplementary_Table_4_G3-2025-406150.xlsx]

## Sheet: F3primeH-all-pearson-correlatio
	r	t	p	adjusted p (after Bonferroni correction)	annotation
TRINITY_DN3000_c0_g1_i10.p1	0.911866	10.4194	5.68694e-10	1.58489e-05	MYB12-like
TRINITY_DN901_c0_g1_i2.p1	0.91185	10.4183	5.6975e-10	1.58784e-05	FLS
TRINITY_DN11231_c0_g1_i1.p1	0.762194	5.52254	1.50144e-05	NS
TRINITY_DN32537_c0_g1_i1.p1	0.755174	5.40343	1.99495e-05	NS
TRINITY_DN2718_c1_g2_i1.p1	0.716654	4.8197	8.15981e-05	NS
TRINITY_DN12748_c0_g2_i2.p1	0.713589	4.77761	9.03942e-05	NS
TRINITY_DN22458_c0_g1_i2.p1	0.692377	4.50086	0.000177497	NS
TRINITY_DN16260_c0_g1_i6.p1	0.685823	4.42008	0.000216217	NS
TRINITY_DN375_c0_g1_i3.p1	0.684065	4.39876	0.000227779	NS
TRINITY_DN50182_c0_g1_i1.p1	0.679211	4.34064	0.000262538	NS
TRINITY_DN753_c0_g1_i2.p1	0.674442	4.28456	0.000301099	NS
TRINITY_DN3512_c1_g1_i2.p1	0.663069	4.15474	0.000413471	NS
TRINITY_DN7363_c0_g1_i1.p1	0.659883	4.11932	0.000450818	NS
TRINITY_DN19789_c0_g2_i1.p1	0.657182	4.08959	0.000484751	NS
TRINITY_DN5710_c0_g1_i14.p1	0.653902	4.05386	0.000528907	NS
TRINITY_DN3164_c0_g1_i6.p1	0.652933	4.04339	0.000542597	NS
TRINITY_DN32498_c0_g1_i1.p1	0.652439	4.03807	0.000549684	NS
TRINITY_DN72652_c0_g1_i1.p1	0.64527	3.96173	0.00066209	NS
TRINITY_DN56977_c0_g1_i1.p2	0.644064	3.94907	0.000682825	NS
TRINITY_DN2718_c1_g1_i1.p1	0.636872	3.87459	0.000818494	NS
TRINITY_DN11681_c0_g3_i5.p1	0.635563	3.86122	0.000845542	NS
TRINITY_DN2352_c2_g1_i4.p1	0.622761	3.73334	0.00115317	NS
TRINITY_DN29673_c0_g1_i1.p1	0.62276	3.73333	0.0011532	NS
TRINITY_DN8655_c0_g1_i10.p1	0.619807	3.70454	0.00123641	NS
TRINITY_DN9800_c1_g1_i1.p1	0.616569	3.67327	0.00133354	NS
TRINITY_DN4136_c3_g1_i1.p1	0.61447	3.65315	0.00139995	NS
TRINITY_DN18588_c0_g1_i3.p1	0.614102	3.64964	0.00141189	NS
TRINITY_DN63400_c0_g1_i1.p1	0.613423	3.64317	0.00143411	NS
TRINITY_DN56934_c0_g1_i1.p1	0.613005	3.63919	0.00144795	NS
TRINITY_DN8445_c0_g3_i1.p1	0.612081	3.63042	0.00147893	NS
TRINITY_DN1273_c0_g1_i1.p1	0.609992	3.61066	0.0015511	NS
TRINITY_DN1372_c0_g1_i30.p1	0.609875	3.60956	0.00155522	NS	UGT
TRINITY_DN10171_c0_g1_i3.p1	0.60824	3.59419	0.00161392	NS
TRINITY_DN9337_c0_g1_i2.p1	0.607537	3.5876	0.00163975	NS
TRINITY_DN42245_c0_g1_i1.p1	0.605363	3.56732	0.0017218	NS
TRINITY_DN12596_c0_g1_i1.p1	0.601925	3.5355	0.00185873	NS
TRINITY_DN303_c2_g1_i1.p1	0.600873	3.52582	0.00190245	NS
TRINITY_DN3928_c0_g1_i3.p1	0.598726	3.50616	0.00199438	NS
TRINITY_DN10246_c0_g1_i1.p1	0.59842	3.50337	0.0020078	NS
TRINITY_DN219_c0_g1_i2.p1	0.592151	3.44669	0.00229988	NS
TRINITY_DN10302_c0_g1_i5.p1	0.590591	3.43273	0.00237792	NS
TRINITY_DN10700_c0_g1_i8.p1	0.588832	3.41707	0.00246862	NS
TRINITY_DN51305_c0_g1_i1.p1	0.588754	3.41638	0.0024727	NS
TRINITY_DN8471_c0_g1_i12.p1	0.588495	3.41408	0.00248632	NS
TRINITY_DN5810_c0_g1_i18.p1	0.586855	3.39956	0.00257404	NS
TRINITY_DN7296_c0_g1_i14.p1	0.585479	3.38742	0.00264967	NS
TRINITY_DN15260_c0_g1_i4.p1	0.583821	3.37285	0.00274328	NS
TRINITY_DN63308_c3_g1_i1.p1	0.583703	3.37183	0.00275	NS
TRINITY_DN17029_c0_g1_i6.p1	0.58349	3.36996	0.00276226	NS
TRINITY_DN5041_c0_g2_i1.p1	0.583159	3.36706	0.0027814	NS
TRINITY_DN45235_c0_g1_i1.p1	0.5831	3.36654	0.00278484	NS
TRINITY_DN56629_c0_g1_i1.p1	0.582731	3.36331	0.00280632	NS
TRINITY_DN10729_c0_g4_i1.p1	0.58163	3.35371	0.00287121	NS
TRINITY_DN19043_c0_g1_i1.p1	0.580791	3.34641	0.00292156	NS
TRINITY_DN16467_c0_g3_i2.p1	0.579016	3.33101	0.00303051	NS
TRINITY_DN6802_c0_g2_i1.p1	0.578736	3.32858	0.00304804	NS
TRINITY_DN1505_c0_g2_i5.p1	0.577026	3.31383	0.00315676	NS
TRINITY_DN18458_c0_g1_i1.p2	0.576643	3.31054	0.00318151	NS
TRINITY_DN195_c0_g1_i9.p1	0.574929	3.29582	0.00329456	NS
TRINITY_DN4134_c0_g1_i2.p1	0.574868	3.2953	0.00329863	NS
TRINITY_DN3164_c0_g1_i8.p1	0.572179	3.27236	0.0034829	NS
TRINITY_DN63990_c0_g1_i1.p1	0.571922	3.27017	0.00350099	NS
TRINITY_DN4606_c0_g1_i3.p1	0.57145	3.26617	0.00353431	NS
TRINITY_DN6429_c0_g1_i37.p1	0.57059	3.25888	0.00359583	NS
TRINITY_DN2912_c0_g1_i30.p1	0.57045	3.25769	0.00360596	NS
TRINITY_DN23209_c0_g1_i4.p1	0.570297	3.25639	0.00361703	NS
TRINITY_DN4363_c0_g1_i5.p1	0.570117	3.25487	0.00363009	NS
TRINITY_DN19009_c0_g1_i3.p1	0.568334	3.23983	0.00376147	NS
TRINITY_DN11789_c0_g1_i2.p1	0.568209	3.23877	0.0037709	NS
TRINITY_DN831_c0_g1_i8.p1	0.567287	3.23102	0.00384053	NS
TRINITY_DN32834_c0_g1_i1.p1	0.565712	3.21782	0.00396208	NS
TRINITY_DN11332_c1_g1_i8.p1	0.565657	3.21736	0.00396636	NS
TRINITY_DN11671_c0_g1_i2.p1	0.564443	3.20723	0.00406231	NS
TRINITY_DN4778_c1_g1_i5.p1	0.563775	3.20166	0.00411599	NS
TRINITY_DN5662_c0_g1_i1.p1	0.563192	3.19681	0.00416328	NS
TRINITY_DN5585_c0_g1_i10.p1	0.562838	3.19387	0.00419218	NS
TRINITY_DN10122_c0_g1_i8.p1	0.560648	3.17573	0.00437502	NS
TRINITY_DN10754_c0_g1_i9.p1	0.560648	3.17573	0.00437502	NS
TRINITY_DN10818_c0_g1_i11.p1	0.560648	3.17573	0.00437502	NS
TRINITY_DN11117_c0_g1_i4.p1	0.560648	3.17573	0.00437502	NS
TRINITY_DN11306_c1_g1_i3.p1	0.560648	3.17573	0.00437502	NS
TRINITY_DN12630_c0_g1_i4.p1	0.560648	3.17573	0.00437502	NS
TRINITY_DN12717_c0_g3_i1.p1	0.560648	3.17573	0.00437502	NS
TRINITY_DN12844_c0_g1_i2.p1	0.560648	3.17573	0.00437502	NS
TRINITY_DN1297_c0_g2_i4.p2	0.560648	3.17573	0.00437502	NS
TRINITY_DN13223_c0_g1_i2.p1	0.560648	3.17573	0.00437502	NS
TRINITY_DN13233_c0_g1_i5.p1	0.560648	3.17573	0.00437502	NS
TRINITY_DN13827_c0_g2_i3.p2	0.560648	3.17573	0.00437502	NS
TRINITY_DN13976_c0_g1_i2.p1	0.560648	3.17573	0.00437502	NS
TRINITY_DN1433_c0_g1_i47.p1	0.560648	3.17573	0.00437502	NS
TRINITY_DN14361_c1_g1_i3.p1	0.560648	3.17573	0.00437502	NS
TRINITY_DN15108_c0_g4_i1.p1	0.560648	3.17573	0.00437502	NS
TRINITY_DN1547_c0_g1_i25.p1	0.560648	3.17573	0.00437502	NS
TRINITY_DN16034_c0_g1_i1.p1	0.560648	3.17573	0.00437502	NS
TRINITY_DN16419_c2_g1_i2.p1	0.560648	3.17573	0.00437502	NS
TRINITY_DN1646_c0_g1_i2.p1	0.560648	3.17573	0.00437502	NS
TRINITY_DN17126_c0_g1_i1.p1	0.560648	3.17573	0.00437502	NS
TRINITY_DN17271_c1_g1_i1.p1	0.560648	3.17573	0.00437502	NS
TRINITY_DN17554_c0_g1_i1.p1	0.560648	3.17573	0.00437502	NS
TRINITY_DN17565_c0_g1_i1.p1	0.560648	3.17573	0.00437502	NS
TRINITY_DN18469_c0_g1_i2.p1	0.560648	3.17573	0.00437502	NS
TRINITY_DN1859_c0_g1_i18.p1	0.560648	3.17573	0.00437502	NS
TRINITY_DN1859_c0_g1_i6.p1	0.560648	3.17573	0.00437502	NS
TRINITY_DN18787_c0_g1_i1.p1	0.560648	3.17573	0.00437502	NS
TRINITY_DN19334_c0_g1_i1.p1	0.560648	3.17573	0.00437502	NS
TRINITY_DN20475_c0_g1_i1.p1	0.560648	3.17573	0.00437502	NS
TRINITY_DN20654_c0_g1_i1.p1	0.560648	3.17573	0.00437502	NS
TRINITY_DN20842_c0_g1_i4.p1	0.560648	3.17573	0.00437502	NS
TRINITY_DN20842_c0_g2_i1.p1	0.560648	3.17573	0.00437502	NS
TRINITY_DN21133_c0_g2_i1.p1	0.560648	3.17573	0.00437502	NS
TRINITY_DN21405_c0_g1_i1.p1	0.560648	3.17573	0.00437502	NS
TRINITY_DN21873_c0_g1_i2.p1	0.560648	3.17573	0.00437502	NS
TRINITY_DN21895_c0_g1_i2.p1	0.560648	3.17573	0.00437502	NS
TRINITY_DN23339_c0_g1_i1.p1	0.560648	3.17573	0.00437502	NS
TRINITY_DN23435_c0_g2_i1.p1	0.560648	3.17573	0.00437502	NS
TRINITY_DN24432_c0_g1_i1.p1	0.560648	3.17573	0.00437502	NS
TRINITY_DN24716_c0_g1_i1.p1	0.560648	3.17573	0.00437502	NS
TRINITY_DN27524_c0_g2_i1.p1	0.560648	3.17573	0.00437502	NS
TRINITY_DN28406_c1_g1_i1.p1	0.560648	3.17573	0.00437502	NS
TRINITY_DN28930_c0_g1_i1.p1	0.560648	3.17573	0.00437502	NS
TRINITY_DN29758_c0_g1_i1.p1	0.560648	3.17573	0.00437502	NS
TRINITY_DN30138_c0_g2_i1.p1	0.560648	3.17573	0.00437502	NS
TRINITY_DN3120_c0_g1_i7.p1	0.560648	3.17573	0.00437502	NS
TRINITY_DN32554_c0_g1_i2.p1	0.560648	3.17573	0.00437502	NS
TRINITY_DN33754_c1_g1_i7.p1	0.560648	3.17573	0.00437502	NS
TRINITY_DN35028_c0_g1_i1.p1	0.560648	3.17573	0.00437502	NS
TRINITY_DN3506_c0_g1_i5.p1	0.560648	3.17573	0.00437502	NS
TRINITY_DN36823_c0_g1_i1.p1	0.560648	3.17573	0.00437502	NS
TRINITY_DN37047_c0_g1_i1.p1	0.560648	3.17573	0.00437502	NS
TRINITY_DN38369_c0_g1_i1.p1	0.560648	3.17573	0.00437502	NS
TRINITY_DN3871_c0_g1_i21.p1	0.560648	3.17573	0.00437502	NS
TRINITY_DN4001_c0_g1_i2.p1	0.560648	3.17573	0.00437502	NS
TRINITY_DN4001_c0_g1_i6.p1	0.560648	3.17573	0.00437502	NS
TRINITY_DN42971_c0_g1_i1.p1	0.560648	3.17573	0.00437502	NS
TRINITY_DN4364_c1_g1_i1.p1	0.560648	3.17573	0.00437502	NS
TRINITY_DN44545_c0_g1_i1.p1	0.560648	3.17573	0.00437502	NS
TRINITY_DN45124_c0_g1_i1.p1	0.560648	3.17573	0.00437502	NS
TRINITY_DN45465_c0_g1_i1.p1	0.560648	3.17573	0.00437502	NS
TRINITY_DN46122_c0_g1_i1.p1	0.560648	3.17573	0.00437502	NS
TRINITY_DN46248_c0_g1_i1.p1	0.560648	3.17573	0.00437502	NS
TRINITY_DN46444_c0_g1_i1.p2	0.560648	3.17573	0.00437502	NS
TRINITY_DN46959_c0_g1_i1.p1	0.560648	3.17573	0.00437502	NS
TRINITY_DN475_c0_g1_i1.p1	0.560648	3.17573	0.00437502	NS
TRINITY_DN49823_c0_g1_i1.p1	0.560648	3.17573	0.00437502	NS
TRINITY_DN49993_c0_g1_i1.p1	0.560648	3.17573	0.00437502	NS
TRINITY_DN51274_c0_g1_i1.p1	0.560648	3.17573	0.00437502	NS
TRINITY_DN5249_c0_g3_i1.p1	0.560648	3.17573	0.00437502	NS
TRINITY_DN54815_c0_g1_i1.p1	0.560648	3.17573	0.00437502	NS
TRINITY_DN55308_c0_g1_i1.p2	0.560648	3.17573	0.00437502	NS
TRINITY_DN5569_c0_g1_i11.p1	0.560648	3.17573	0.00437502	NS
TRINITY_DN56933_c0_g1_i1.p1	0.560648	3.17573	0.00437502	NS
TRINITY_DN56955_c0_g1_i1.p1	0.560648	3.17573	0.00437502	NS
TRINITY_DN5705_c0_g2_i2.p1	0.560648	3.17573	0.00437502	NS
TRINITY_DN57199_c0_g1_i1.p1	0.560648	3.17573	0.00437502	NS
TRINITY_DN5978_c0_g1_i1.p1	0.560648	3.17573	0.00437502	NS
TRINITY_DN59799_c0_g1_i1.p1	0.560648	3.17573	0.00437502	NS
TRINITY_DN63438_c0_g1_i1.p1	0.560648	3.17573	0.00437502	NS
TRINITY_DN63577_c0_g1_i1.p1	0.560648	3.17573	0.00437502	NS
TRINITY_DN63764_c0_g1_i1.p1	0.560648	3.17573	0.00437502	NS
TRINITY_DN6513_c1_g1_i7.p1	0.560648	3.17573	0.00437502	NS
TRINITY_DN66376_c0_g1_i1.p1	0.560648	3.17573	0.00437502	NS
TRINITY_DN6684_c0_g1_i2.p1	0.560648	3.17573	0.00437502	NS
TRINITY_DN66950_c0_g1_i1.p1	0.560648	3.17573	0.00437502	NS
TRINITY_DN7219_c0_g1_i6.p1	0.560648	3.17573	0.00437502	NS
TRINITY_DN7306_c0_g1_i9.p1	0.560648	3.17573	0.00437502	NS
TRINITY_DN7356_c0_g2_i1.p1	0.560648	3.17573	0.00437502	NS
TRINITY_DN73718_c0_g1_i1.p1	0.560648	3.17573	0.00437502	NS
TRINITY_DN75522_c0_g1_i1.p1	0.560648	3.17573	0.00437502	NS
TRINITY_DN8266_c1_g1_i1.p2	0.560648	3.17573	0.00437502	NS
TRINITY_DN8268_c0_g1_i3.p1	0.560648	3.17573	0.00437502	NS
TRINITY_DN8520_c1_g1_i10.p1	0.560648	3.17573	0.00437502	NS
TRINITY_DN8671_c0_g2_i1.p1	0.560648	3.17573	0.00437502	NS
TRINITY_DN8671_c0_g3_i1.p1	0.560648	3.17573	0.00437502	NS
TRINITY_DN9221_c0_g1_i2.p1	0.560648	3.17573	0.00437502	NS
TRINITY_DN9382_c0_g1_i2.p1	0.560648	3.17573	0.00437502	NS
TRINITY_DN9747_c0_g2_i8.p1	0.560648	3.17573	0.00437502	NS
TRINITY_DN10509_c0_g3_i1.p1	0.560648	3.17573	0.00437502	NS
TRINITY_DN3916_c0_g1_i7.p1	0.560648	3.17573	0.00437502	NS
TRINITY_DN6369_c0_g1_i7.p1	0.560648	3.17573	0.00437502	NS
TRINITY_DN655_c1_g1_i2.p1	0.560648	3.17573	0.00437502	NS
TRINITY_DN65977_c0_g1_i1.p1	0.560648	3.17573	0.00437502	NS
TRINITY_DN9612_c0_g1_i23.p1	0.560648	3.17573	0.00437502	NS
TRINITY_DN35650_c0_g1_i1.p1	0.559694	3.16786	0.00445674	NS
TRINITY_DN11674_c0_g1_i2.p1	0.559422	3.16562	0.00448027	NS
TRINITY_DN20222_c0_g1_i1.p1	0.558921	3.16148	0.00452397	NS
TRINITY_DN35604_c0_g1_i1.p1	0.558834	3.16077	0.00453155	NS
TRINITY_DN512_c0_g1_i1.p1	0.557531	3.15008	0.0046468	NS
TRINITY_DN23647_c0_g1_i2.p1	0.556728	3.1435	0.00471906	NS
TRINITY_DN5543_c0_g1_i13.p1	0.55614	3.13869	0.00477263	NS
TRINITY_DN2074_c0_g1_i1.p1	0.5561	3.13836	0.00477624	NS
TRINITY_DN56590_c0_g1_i1.p1	0.555833	3.13618	0.00480079	NS
TRINITY_DN23435_c0_g1_i1.p1	0.555486	3.13335	0.00483271	NS
TRINITY_DN6994_c1_g1_i1.p1	0.555247	3.1314	0.00485487	NS
TRINITY_DN2975_c0_g3_i1.p1	0.554637	3.12643	0.00491169	NS
TRINITY_DN2340_c0_g1_i7.p1	0.553986	3.12113	0.00497302	NS
TRINITY_DN9880_c0_g1_i5.p1	0.553316	3.11569	0.00503681	NS
TRINITY_DN999_c0_g1_i4.p3	0.552689	3.11061	0.00509711	NS
TRINITY_DN6574_c0_g1_i12.p1	0.552313	3.10756	0.00513352	NS
TRINITY_DN17315_c0_g1_i34.p1	0.551957	3.10468	0.00516825	NS
TRINITY_DN3333_c0_g1_i15.p1	0.551703	3.10263	0.00519314	NS
TRINITY_DN71389_c0_g1_i1.p1	0.549976	3.0887	0.00536498	NS
TRINITY_DN4043_c0_g1_i17.p1	0.549856	3.08773	0.0053771	NS
TRINITY_DN6369_c0_g1_i3.p1	0.549262	3.08295	0.00543742	NS
TRINITY_DN517_c0_g1_i30.p1	0.547518	3.06896	0.0056178	NS
TRINITY_DN18988_c0_g1_i1.p1	0.547115	3.06573	0.00566027	NS
TRINITY_DN4981_c1_g1_i1.p1	0.547114	3.06573	0.00566035	NS
TRINITY_DN1011_c1_g1_i5.p1	0.546576	3.06143	0.0057173	NS
TRINITY_DN3164_c0_g1_i2.p1	0.546501	3.06083	0.00572531	NS
TRINITY_DN9968_c0_g1_i10.p1	0.545412	3.05215	0.00584228	NS
TRINITY_DN1506_c0_g1_i7.p1	0.545005	3.0489	0.00588658	NS
TRINITY_DN4719_c0_g1_i5.p1	0.544674	3.04627	0.00592277	NS
TRINITY_DN11352_c1_g1_i1.p1	0.543787	3.03922	0.00602067	NS
TRINITY_DN8925_c0_g1_i2.p1	0.5437	3.03854	0.00603027	NS
TRINITY_DN6574_c0_g2_i2.p1	0.543539	3.03725	0.00604827	NS
TRINITY_DN50087_c0_g1_i1.p1	0.543527	3.03716	0.0060496	NS
TRINITY_DN141_c0_g2_i5.p1	0.542596	3.02979	0.00615418	NS
TRINITY_DN4618_c0_g2_i1.p1	0.540952	3.0168	0.00634261	NS
TRINITY_DN246_c0_g1_i9.p1	0.537508	2.98976	0.00675298	NS
TRINITY_DN14355_c0_g1_i3.p1	0.536826	2.98442	0.00683683	NS
TRINITY_DN289_c0_g1_i2.p1	0.53636	2.98078	0.00689469	NS
TRINITY_DN23755_c1_g1_i1.p1	0.535848	2.97679	0.00695861	NS
TRINITY_DN25817_c0_g1_i1.p1	0.534855	2.96906	0.00708405	NS
TRINITY_DN5170_c0_g1_i1.p1	0.533329	2.95722	0.00728045	NS
TRINITY_DN24960_c0_g1_i1.p1	0.533039	2.95497	0.00731838	NS
TRINITY_DN6611_c0_g1_i1.p1	0.532682	2.95221	0.00736518	NS
TRINITY_DN33334_c0_g1_i1.p1	0.532634	2.95184	0.00737151	NS
TRINITY_DN16542_c1_g1_i1.p2	0.531572	2.94363	0.0075123	NS
TRINITY_DN48951_c0_g1_i1.p1	0.531356	2.94196	0.00754127	NS
TRINITY_DN73685_c0_g1_i1.p1	0.531137	2.94027	0.00757069	NS
TRINITY_DN3012_c0_g1_i23.p1	0.530492	2.9353	0.00765792	NS
TRINITY_DN13838_c0_g1_i3.p1	0.529787	2.92988	0.00775405	NS
TRINITY_DN35_c1_g1_i1.p1	0.528195	2.91766	0.00797513	NS
TRINITY_DN765_c0_g1_i20.p1	0.52745	2.91196	0.00808044	NS
TRINITY_DN3120_c0_g1_i13.p1	0.527321	2.91098	0.00809868	NS
TRINITY_DN43166_c0_g1_i1.p1	0.526802	2.90701	0.0081728	NS
TRINITY_DN3948_c0_g1_i8.p1	0.526204	2.90244	0.00825902	NS
TRINITY_DN22493_c0_g1_i2.p1	0.525804	2.89939	0.00831698	NS
TRINITY_DN3884_c0_g1_i2.p1	0.524531	2.8897	0.0085039	NS
TRINITY_DN10578_c9_g1_i1.p1	0.52334	2.88066	0.00868197	NS
TRINITY_DN8790_c0_g1_i1.p1	0.521245	2.86482	0.00900251	NS
TRINITY_DN74732_c0_g1_i1.p1	0.520223	2.85711	0.00916258	NS
TRINITY_DN4909_c0_g2_i1.p1	0.519929	2.8549	0.00920892	NS
TRINITY_DN19044_c1_g1_i1.p1	0.519304	2.8502	0.00930831	NS
TRINITY_DN28543_c0_g1_i4.p1	0.519024	2.8481	0.00935316	NS
TRINITY_DN71890_c0_g1_i1.p1	0.518405	2.84345	0.00945282	NS
TRINITY_DN4315_c0_g2_i13.p1	0.517495	2.83663	0.00960097	NS
TRINITY_DN57272_c0_g1_i1.p1	0.516777	2.83126	0.00971927	NS
TRINITY_DN12175_c0_g1_i1.p1	0.516374	2.82825	0.00978621	NS
TRINITY_DN14409_c0_g1_i3.p1	0.515968	2.82522	0.00985402	NS
TRINITY_DN16360_c0_g1_i1.p1	0.515185	2.81938	0.0099858	NS
TRINITY_DN18680_c0_g2_i3.p1	0.514045	2.8109	0.0101804	NS
TRINITY_DN10546_c0_g1_i13.p1	0.514009	2.81063	0.0101866	NS
TRINITY_DN42762_c0_g1_i1.p1	0.51342	2.80625	0.0102883	NS
TRINITY_DN2563_c3_g1_i2.p1	0.513356	2.80578	0.0102994	NS
TRINITY_DN65016_c0_g1_i1.p1	0.512766	2.8014	0.0104024	NS
TRINITY_DN3067_c0_g1_i15.p1	0.511905	2.79503	0.010554	NS
TRINITY_DN3912_c0_g2_i1.p1	0.511803	2.79428	0.010572	NS
TRINITY_DN20291_c1_g1_i1.p1	0.511558	2.79246	0.0106156	NS
TRINITY_DN43471_c0_g1_i1.p1	0.511412	2.79138	0.0106417	NS
TRINITY_DN5544_c0_g1_i1.p1	0.511406	2.79134	0.0106428	NS
TRINITY_DN8028_c0_g1_i10.p1	0.510904	2.78763	0.0107327	NS
TRINITY_DN5015_c0_g1_i15.p1	0.509131	2.77457	0.0110551	NS
TRINITY_DN49689_c0_g1_i1.p1	0.508858	2.77255	0.0111055	NS
TRINITY_DN11306_c1_g1_i4.p1	0.508499	2.76992	0.011172	NS
TRINITY_DN2306_c0_g1_i3.p1	0.508214	2.76783	0.011225	NS
TRINITY_DN11611_c0_g1_i1.p1	0.507593	2.76327	0.0113414	NS
TRINITY_DN1157_c0_g1_i1.p1	0.506768	2.75722	0.0114975	NS	3'GT
TRINITY_DN4681_c0_g2_i2.p1	0.506589	2.75591	0.0115315	NS
TRINITY_DN1303_c1_g1_i2.p1	0.505739	2.7497	0.0116944	NS
TRINITY_DN32962_c0_g1_i1.p1	0.505655	2.74908	0.0117108	NS
TRINITY_DN6036_c0_g1_i5.p1	0.505501	2.74796	0.0117404	NS
TRINITY_DN5710_c0_g1_i3.p1	0.504838	2.74312	0.0118694	NS
TRINITY_DN12258_c0_g1_i5.p1	0.50471	2.74219	0.0118943	NS
TRINITY_DN32412_c0_g1_i1.p1	0.504386	2.73982	0.0119579	NS
TRINITY_DN1861_c2_g2_i2.p3	0.504101	2.73775	0.012014	NS
TRINITY_DN14503_c0_g1_i2.p1	0.503408	2.7327	0.0121513	NS
TRINITY_DN16650_c0_g1_i1.p1	0.500866	2.71427	0.0126661	NS
TRINITY_DN11504_c1_g1_i1.p1	0.499749	2.7062	0.0128979	NS
TRINITY_DN15292_c0_g1_i1.p1	0.499733	2.70608	0.0129012	NS
TRINITY_DN13966_c0_g2_i1.p1	0.499677	2.70568	0.0129128	NS
TRINITY_DN1450_c0_g1_i2.p1	0.499027	2.701	0.0130494	NS
TRINITY_DN13579_c0_g1_i1.p1	0.499008	2.70085	0.0130536	NS
TRINITY_DN9955_c0_g1_i13.p1	0.498197	2.69502	0.0132256	NS
TRINITY_DN3612_c0_g4_i1.p1	0.497785	2.69205	0.0133138	NS
TRINITY_DN22032_c0_g1_i5.p1	0.497118	2.68726	0.0134575	NS
TRINITY_DN14490_c0_g1_i9.p3	0.496944	2.68601	0.0134953	NS
TRINITY_DN39986_c0_g1_i1.p1	0.496913	2.68579	0.013502	NS
TRINITY_DN31167_c0_g1_i1.p1	0.496742	2.68457	0.0135391	NS
TRINITY_DN34537_c1_g1_i1.p1	0.496459	2.68253	0.0136008	NS
TRINITY_DN67595_c0_g1_i1.p1	0.496375	2.68193	0.0136192	NS
TRINITY_DN51072_c0_g1_i1.p1	0.496237	2.68094	0.0136495	NS
TRINITY_DN21359_c0_g1_i1.p1	0.495332	2.67446	0.0138488	NS
TRINITY_DN3183_c1_g1_i24.p1	0.494753	2.67032	0.0139776	NS
TRINITY_DN8415_c0_g5_i4.p1	0.492952	2.65747	0.0143845	NS
TRINITY_DN13233_c0_g1_i1.p1	0.492209	2.65218	0.0145554	NS
TRINITY_DN3407_c0_g2_i1.p2	0.492149	2.65175	0.0145693	NS
TRINITY_DN4654_c0_g1_i3.p1	0.491942	2.65028	0.0146171	NS
TRINITY_DN71170_c0_g1_i1.p1	0.490524	2.64022	0.0149486	NS
TRINITY_DN474_c0_g1_i33.p2	0.490432	2.63957	0.0149703	NS
TRINITY_DN6703_c0_g1_i1.p1	0.490176	2.63775	0.015031	NS
TRINITY_DN10931_c0_g1_i5.p1	0.489489	2.63289	0.0151945	NS
TRINITY_DN25511_c0_g1_i3.p1	0.489185	2.63074	0.0152674	NS
TRINITY_DN18252_c0_g1_i3.p1	0.487945	2.62198	0.0155675	NS
TRINITY_DN2733_c0_g1_i1.p1	0.485306	2.60342	0.016222	NS
TRINITY_DN24250_c0_g1_i1.p1	0.482444	2.58339	0.0169573	NS
TRINITY_DN25286_c0_g1_i1.p1	0.482303	2.58241	0.0169942	NS
TRINITY_DN64433_c0_g1_i1.p1	0.482224	2.58186	0.0170149	NS
TRINITY_DN6654_c0_g1_i4.p1	0.481816	2.57901	0.0171223	NS
TRINITY_DN239_c0_g1_i17.p1	0.481699	2.5782	0.0171531	NS
TRINITY_DN409_c0_g1_i3.p1	0.480585	2.57044	0.0174494	NS
TRINITY_DN2943_c0_g2_i2.p1	0.480036	2.56663	0.0175967	NS
TRINITY_DN14583_c0_g2_i1.p1	0.478906	2.55878	0.0179035	NS
TRINITY_DN15561_c0_g1_i9.p1	0.478749	2.55769	0.0179465	NS
TRINITY_DN2912_c2_g1_i2.p1	0.478537	2.55622	0.0180048	NS
TRINITY_DN1513_c1_g2_i4.p1	0.478501	2.55598	0.0180145	NS
TRINITY_DN23149_c0_g1_i2.p1	0.478372	2.55508	0.0180502	NS
TRINITY_DN16488_c0_g1_i1.p1	0.478328	2.55478	0.018062	NS
TRINITY_DN36499_c0_g3_i1.p1	0.476504	2.54217	0.01857	NS
TRINITY_DN182_c0_g1_i8.p1	0.475439	2.53482	0.018872	NS
TRINITY_DN6537_c0_g2_i1.p1	0.475377	2.5344	0.0188897	NS
TRINITY_DN4136_c1_g1_i1.p1	0.473462	2.52123	0.019443	NS
TRINITY_DN434_c0_g1_i1.p1	0.472922	2.51753	0.0196013	NS
TRINITY_DN13165_c0_g1_i1.p1	0.472501	2.51464	0.0197257	NS
TRINITY_DN33147_c0_g1_i1.p1	0.472196	2.51255	0.0198161	NS
TRINITY_DN8643_c0_g1_i1.p1	0.471773	2.50966	0.0199419	NS
TRINITY_DN66977_c0_g1_i1.p1	0.471769	2.50962	0.0199432	NS
TRINITY_DN3164_c0_g1_i15.p1	0.470967	2.50414	0.0201837	NS
TRINITY_DN22775_c0_g2_i1.p1	0.470581	2.50151	0.0203001	NS
TRINITY_DN5248_c0_g1_i14.p1	0.470474	2.50078	0.0203327	NS
TRINITY_DN14172_c2_g1_i1.p1	0.470413	2.50036	0.0203511	NS
TRINITY_DN32562_c0_g2_i1.p1	0.470233	2.49913	0.0204057	NS
TRINITY_DN69171_c0_g1_i1.p1	0.469793	2.49613	0.02054	NS
TRINITY_DN303_c0_g1_i2.p1	0.469379	2.49331	0.0206668	NS
TRINITY_DN4284_c1_g1_i1.p1	0.468669	2.48847	0.020886	NS
TRINITY_DN59180_c0_g1_i1.p1	0.46815	2.48495	0.0210471	NS
TRINITY_DN56314_c0_g1_i1.p1	0.467762	2.48231	0.0211685	NS
TRINITY_DN31055_c0_g1_i1.p1	0.467716	2.48199	0.0211828	NS
TRINITY_DN53796_c0_g1_i1.p1	0.466699	2.47509	0.0215035	NS
TRINITY_DN50798_c0_g1_i1.p1	0.46636	2.4728	0.0216112	NS
TRINITY_DN10936_c0_g1_i13.p1	0.464381	2.45941	0.0222491	NS
TRINITY_DN15383_c0_g1_i1.p1	0.463943	2.45645	0.0223921	NS
TRINITY_DN2474_c0_g1_i3.p1	0.463888	2.45608	0.0224102	NS
TRINITY_DN56255_c0_g1_i1.p1	0.462828	2.44894	0.0227601	NS
TRINITY_DN9890_c0_g2_i2.p1	0.461936	2.44294	0.0230578	NS
TRINITY_DN8145_c0_g1_i2.p1	0.461584	2.44057	0.0231763	NS
TRINITY_DN20890_c0_g1_i1.p1	0.461563	2.44043	0.0231835	NS
TRINITY_DN504_c0_g1_i1.p1	0.461408	2.43939	0.0232356	NS
TRINITY_DN16205_c0_g1_i5.p1	0.461334	2.43889	0.0232608	NS
TRINITY_DN13584_c0_g1_i2.p1	0.461224	2.43815	0.0232979	NS
TRINITY_DN11674_c0_g1_i4.p1	0.46089	2.43591	0.0234112	NS
TRINITY_DN503_c0_g1_i9.p1	0.460882	2.43586	0.0234137	NS
TRINITY_DN315_c0_g1_i6.p1	0.46041	2.43269	0.0235748	NS
TRINITY_DN54_c0_g1_i4.p1	0.460384	2.43252	0.0235834	NS
TRINITY_DN36662_c0_g1_i1.p1	0.460273	2.43177	0.0236214	NS
TRINITY_DN4627_c0_g1_i6.p1	0.460132	2.43083	0.0236698	NS
TRINITY_DN12209_c0_g1_i2.p1	0.459567	2.42704	0.0238642	NS
TRINITY_DN205_c1_g1_i1.p1	0.45839	2.41917	0.0242731	NS
TRINITY_DN56277_c0_g1_i1.p1	0.458376	2.41908	0.0242779	NS
TRINITY_DN7707_c0_g1_i7.p1	0.458005	2.4166	0.0244081	NS
TRINITY_DN173_c0_g1_i1.p1	0.457831	2.41543	0.0244693	NS
TRINITY_DN9412_c0_g1_i2.p1	0.457765	2.415	0.0244924	NS
TRINITY_DN20490_c0_g1_i1.p1	0.457319	2.41202	0.0246499	NS
TRINITY_DN13169_c0_g1_i3.p2	0.45699	2.40982	0.0247669	NS
TRINITY_DN42612_c0_g1_i1.p1	0.456779	2.40842	0.0248417	NS
TRINITY_DN11063_c0_g2_i1.p1	0.456576	2.40707	0.0249143	NS
TRINITY_DN11504_c0_g1_i1.p1	0.456286	2.40514	0.025018	NS
TRINITY_DN13447_c1_g1_i2.p1	0.456173	2.40438	0.0250586	NS
TRINITY_DN1400_c0_g1_i9.p1	0.455909	2.40263	0.0251535	NS
TRINITY_DN2073_c0_g1_i25.p1	0.455852	2.40225	0.0251739	NS
TRINITY_DN34438_c0_g1_i1.p1	0.45565	2.4009	0.0252469	NS
TRINITY_DN47141_c0_g1_i1.p1	0.454906	2.39596	0.0255165	NS
TRINITY_DN63690_c0_g1_i1.p1	0.454798	2.39525	0.0255559	NS
TRINITY_DN11878_c0_g1_i18.p1	0.45345	2.3863	0.0260512	NS
TRINITY_DN7635_c0_g1_i1.p1	0.453275	2.38514	0.0261162	NS
TRINITY_DN8479_c0_g1_i1.p1	0.453022	2.38347	0.02621	NS
TRINITY_DN14650_c0_g1_i2.p1	0.451121	2.37091	0.026925	NS
TRINITY_DN15260_c0_g1_i3.p1	0.450647	2.36778	0.027106	NS
TRINITY_DN29796_c0_g1_i1.p1	0.450035	2.36375	0.0273405	NS
TRINITY_DN3599_c0_g1_i2.p1	0.449944	2.36315	0.0273756	NS
TRINITY_DN66689_c0_g1_i1.p1	0.44976	2.36194	0.0274466	NS
TRINITY_DN6558_c0_g1_i4.p1	0.44959	2.36081	0.0275124	NS
TRINITY_DN10876_c0_g2_i1.p1	0.449523	2.36037	0.0275383	NS
TRINITY_DN50230_c0_g1_i1.p1	0.449373	2.35939	0.0275965	NS
TRINITY_DN4230_c0_g1_i1.p1	0.449234	2.35848	0.0276502	NS
TRINITY_DN10832_c0_g1_i14.p1	0.448776	2.35547	0.0278285	NS
TRINITY_DN35399_c0_g1_i1.p1	0.448515	2.35375	0.0279305	NS
TRINITY_DN239_c2_g1_i1.p1	0.448281	2.35221	0.0280224	NS
TRINITY_DN4415_c0_g1_i2.p1	0.447757	2.34877	0.0282288	NS
TRINITY_DN10799_c0_g1_i3.p1	0.447634	2.34797	0.0282772	NS
TRINITY_DN14879_c0_g1_i3.p1	0.447287	2.34569	0.0284147	NS
TRINITY_DN2388_c5_g1_i2.p1	0.447166	2.34489	0.0284631	NS
TRINITY_DN37739_c0_g1_i1.p1	0.44683	2.34269	0.0285968	NS
TRINITY_DN14614_c0_g1_i4.p1	0.446798	2.34248	0.0286095	NS
TRINITY_DN1158_c0_g1_i1.p1	0.446651	2.34152	0.0286681	NS
TRINITY_DN53456_c0_g1_i1.p1	0.44661	2.34125	0.0286847	NS
TRINITY_DN7839_c5_g1_i1.p1	0.445367	2.33312	0.0291852	NS
TRINITY_DN11671_c0_g1_i4.p1	0.444505	2.32749	0.0295367	NS
TRINITY_DN4363_c0_g1_i11.p1	0.444284	2.32605	0.029627	NS
TRINITY_DN28064_c0_g1_i1.p1	0.444258	2.32588	0.0296379	NS
TRINITY_DN42600_c0_g1_i1.p1	0.44413	2.32505	0.0296903	NS
TRINITY_DN2968_c0_g1_i17.p1	0.443718	2.32236	0.0298603	NS
TRINITY_DN2392_c0_g2_i15.p1	0.443474	2.32077	0.029961	NS
TRINITY_DN7993_c0_g1_i13.p1	0.443341	2.3199	0.0300163	NS
TRINITY_DN49111_c0_g1_i1.p1	0.443247	2.3193	0.0300551	NS
TRINITY_DN30842_c0_g1_i4.p1	0.443004	2.31771	0.0301562	NS
TRINITY_DN41698_c0_g1_i1.p1	0.442394	2.31374	0.0304109	NS
TRINITY_DN3841_c0_g1_i10.p1	0.442252	2.31282	0.0304705	NS
TRINITY_DN861_c2_g1_i1.p1	0.441986	2.31109	0.0305824	NS
TRINITY_DN1016_c0_g1_i3.p1	0.441316	2.30674	0.0308655	NS
TRINITY_DN30794_c0_g1_i1.p1	0.440889	2.30397	0.0310469	NS
TRINITY_DN7406_c0_g2_i1.p1	0.440669	2.30254	0.031141	NS
TRINITY_DN6148_c0_g1_i1.p1	0.440095	2.29882	0.0313871	NS
TRINITY_DN85_c1_g1_i2.p1	0.439996	2.29818	0.0314296	NS
TRINITY_DN16167_c0_g1_i5.p1	0.439467	2.29475	0.0316577	NS
TRINITY_DN11009_c0_g1_i1.p1	0.439315	2.29377	0.0317235	NS
TRINITY_DN2877_c0_g1_i4.p1	0.439026	2.2919	0.031849	NS
TRINITY_DN13479_c0_g1_i2.p1	0.438808	2.29049	0.0319437	NS
TRINITY_DN70902_c0_g1_i1.p1	0.438616	2.28925	0.0320277	NS
TRINITY_DN5710_c0_g1_i4.p1	0.438189	2.28649	0.0322146	NS
TRINITY_DN9139_c0_g2_i2.p1	0.43729	2.28069	0.032611	NS
TRINITY_DN14560_c0_g1_i4.p1	0.436491	2.27554	0.0329667	NS
TRINITY_DN7646_c0_g2_i1.p1	0.436144	2.27331	0.033122	NS
TRINITY_DN7102_c0_g1_i4.p2	0.435682	2.27034	0.0333296	NS
TRINITY_DN18373_c0_g1_i1.p1	0.435615	2.26991	0.0333598	NS
TRINITY_DN6604_c0_g1_i2.p1	0.435423	2.26867	0.0334468	NS
TRINITY_DN57398_c0_g1_i1.p1	0.43535	2.2682	0.0334798	NS
TRINITY_DN43533_c0_g1_i1.p1	0.435246	2.26753	0.0335268	NS
TRINITY_DN31458_c0_g1_i1.p1	0.43497	2.26576	0.0336522	NS
TRINITY_DN24153_c0_g1_i1.p1	0.434253	2.26115	0.033979	NS
TRINITY_DN9399_c0_g1_i2.p1	0.434154	2.26052	0.0340242	NS
TRINITY_DN231_c1_g1_i1.p1	0.433802	2.25826	0.0341861	NS
TRINITY_DN37194_c0_g1_i1.p1	0.433641	2.25723	0.03426	NS
TRINITY_DN4433_c2_g2_i5.p2	0.433604	2.25699	0.0342773	NS
TRINITY_DN6090_c0_g2_i2.p1	0.433553	2.25667	0.0343006	NS
TRINITY_DN1491_c1_g1_i3.p1	0.432082	2.24724	0.0349847	NS
TRINITY_DN7809_c0_g1_i1.p1	0.431924	2.24624	0.0350585	NS
TRINITY_DN6011_c1_g1_i4.p1	0.430941	2.23996	0.0355225	NS
TRINITY_DN481_c0_g1_i13.p1	0.430889	2.23962	0.0355473	NS
TRINITY_DN57445_c0_g1_i1.p1	0.430101	2.2346	0.0359226	NS
TRINITY_DN7171_c0_g2_i1.p1	0.429727	2.23222	0.0361017	NS
TRINITY_DN30_c0_g2_i9.p1	0.429603	2.23142	0.0361615	NS
TRINITY_DN19912_c0_g1_i1.p1	0.4292	2.22886	0.0363559	NS
TRINITY_DN44_c0_g1_i9.p1	0.428756	2.22603	0.0365707	NS
TRINITY_DN8269_c0_g1_i3.p1	0.427302	2.21679	0.0372818	NS
TRINITY_DN1523_c1_g1_i2.p1	0.427188	2.21607	0.0373379	NS
TRINITY_DN659_c0_g1_i7.p1	0.427056	2.21523	0.0374032	NS
TRINITY_DN11857_c0_g1_i5.p2	0.42691	2.21431	0.0374754	NS
TRINITY_DN20829_c0_g1_i1.p1	0.42639	2.21101	0.0377331	NS
TRINITY_DN7778_c0_g1_i1.p1	0.426184	2.20971	0.0378359	NS
TRINITY_DN9675_c0_g1_i7.p1	0.426039	2.20879	0.0379083	NS
TRINITY_DN12860_c0_g1_i1.p1	0.42596	2.20828	0.0379479	NS
TRINITY_DN3_c0_g1_i18.p1	0.425772	2.20709	0.0380419	NS
TRINITY_DN72924_c0_g1_i1.p1	0.425768	2.20707	0.0380436	NS
TRINITY_DN35384_c0_g1_i1.p1	0.425384	2.20464	0.0382363	NS
TRINITY_DN40166_c0_g1_i1.p1	0.425123	2.20299	0.0383679	NS
TRINITY_DN21607_c0_g1_i3.p1	0.424854	2.20129	0.0385037	NS
TRINITY_DN5091_c0_g1_i1.p1	0.424819	2.20106	0.0385214	NS
TRINITY_DN17758_c0_g1_i2.p1	0.424499	2.19904	0.0386835	NS
TRINITY_DN18249_c0_g1_i1.p1	0.42435	2.1981	0.0387591	NS
TRINITY_DN63620_c0_g1_i1.p1	0.423813	2.19471	0.0390327	NS
TRINITY_DN27400_c0_g1_i1.p1	0.423803	2.19465	0.0390377	NS
TRINITY_DN12121_c0_g1_i1.p1	0.423495	2.19271	0.0391953	NS
TRINITY_DN18724_c0_g1_i3.p2	0.423465	2.19251	0.0392108	NS
TRINITY_DN17846_c0_g2_i1.p1	0.423435	2.19233	0.0392259	NS
TRINITY_DN70747_c0_g1_i1.p1	0.423084	2.19011	0.0394065	NS
TRINITY_DN21013_c0_g2_i1.p1	0.422959	2.18932	0.0394709	NS
TRINITY_DN8828_c0_g1_i8.p1	0.422798	2.18831	0.0395538	NS
TRINITY_DN19926_c0_g1_i5.p1	0.422658	2.18743	0.0396262	NS
TRINITY_DN42454_c0_g1_i1.p1	0.422426	2.18597	0.0397462	NS
TRINITY_DN12663_c0_g2_i4.p1	0.422172	2.18437	0.0398782	NS
TRINITY_DN67729_c0_g1_i1.p1	0.422142	2.18418	0.0398938	NS
TRINITY_DN18435_c0_g1_i3.p1	0.421734	2.18161	0.0401064	NS
TRINITY_DN39242_c0_g1_i1.p1	0.421645	2.18105	0.0401527	NS
TRINITY_DN328_c0_g1_i17.p1	0.421284	2.17878	0.0403417	NS
TRINITY_DN9801_c0_g1_i1.p1	0.421059	2.17736	0.04046	NS
TRINITY_DN5359_c0_g1_i2.p1	0.420859	2.17611	0.0405653	NS
TRINITY_DN3427_c0_g2_i1.p1	0.420821	2.17587	0.0405853	NS
TRINITY_DN2275_c0_g1_i1.p1	0.420607	2.17452	0.0406983	NS
TRINITY_DN19350_c0_g1_i1.p1	0.420379	2.17309	0.0408189	NS
TRINITY_DN37397_c0_g1_i1.p1	0.420003	2.17073	0.0410182	NS
TRINITY_DN38071_c0_g1_i1.p1	0.420003	2.17073	0.0410182	NS
TRINITY_DN39873_c0_g1_i1.p1	0.420003	2.17073	0.0410182	NS
TRINITY_DN54799_c0_g1_i1.p1	0.420003	2.17073	0.0410182	NS
TRINITY_DN57041_c0_g1_i1.p1	0.420003	2.17073	0.0410182	NS
TRINITY_DN59914_c0_g1_i1.p1	0.420003	2.17073	0.0410182	NS
TRINITY_DN64320_c0_g1_i1.p1	0.420003	2.17073	0.0410182	NS
TRINITY_DN64880_c0_g1_i1.p1	0.420003	2.17073	0.0410182	NS
TRINITY_DN65678_c0_g1_i1.p1	0.420003	2.17073	0.0410182	NS
TRINITY_DN7456_c0_g1_i6.p1	0.420003	2.17073	0.0410182	NS
TRINITY_DN837_c0_g1_i1.p1	0.420003	2.17073	0.0410182	NS
TRINITY_DN10981_c0_g1_i11.p1	0.420003	2.17073	0.0410182	NS
TRINITY_DN35457_c0_g1_i1.p1	0.420003	2.17073	0.0410182	NS
TRINITY_DN71384_c0_g1_i1.p1	0.419976	2.17056	0.0410322	NS
TRINITY_DN9203_c0_g1_i6.p1	0.419842	2.16972	0.0411037	NS
TRINITY_DN2000_c0_g1_i1.p1	0.419637	2.16843	0.0412131	NS
TRINITY_DN2881_c0_g1_i19.p2	0.418723	2.16271	0.0417027	NS
TRINITY_DN56858_c0_g1_i1.p1	0.418673	2.1624	0.0417294	NS
TRINITY_DN22658_c0_g1_i1.p1	0.418404	2.16071	0.0418745	NS
TRINITY_DN43_c0_g1_i1.p1	0.418261	2.15981	0.0419519	NS
TRINITY_DN2899_c0_g1_i1.p1	0.418062	2.15857	0.0420595	NS
TRINITY_DN4297_c0_g1_i2.p1	0.417845	2.15721	0.0421771	NS
TRINITY_DN9658_c0_g1_i2.p1	0.417755	2.15665	0.0422262	NS
TRINITY_DN48995_c0_g1_i1.p1	0.417139	2.1528	0.0425621	NS
TRINITY_DN4716_c0_g1_i1.p1	0.416857	2.15104	0.0427166	NS
TRINITY_DN582_c0_g2_i4.p1	0.416689	2.14999	0.0428086	NS
TRINITY_DN1165_c0_g1_i2.p1	0.416649	2.14974	0.0428308	NS
TRINITY_DN1875_c0_g1_i2.p1	0.416345	2.14784	0.0429984	NS	UGT
TRINITY_DN64922_c0_g1_i1.p1	0.416059	2.14605	0.0431563	NS
TRINITY_DN16809_c0_g2_i1.p1	0.416047	2.14598	0.043163	NS
TRINITY_DN13011_c0_g1_i2.p1	0.41554	2.14282	0.0434441	NS
TRINITY_DN36275_c0_g1_i2.p1	0.415514	2.14266	0.0434581	NS
TRINITY_DN64934_c0_g1_i1.p2	0.415503	2.14259	0.0434645	NS
TRINITY_DN28215_c0_g1_i1.p1	0.41522	2.14082	0.0436223	NS
TRINITY_DN16256_c0_g1_i3.p1	0.415074	2.13991	0.0437037	NS
TRINITY_DN13972_c0_g1_i1.p1	0.414951	2.13915	0.0437724	NS
TRINITY_DN26771_c0_g1_i6.p1	0.414348	2.1354	0.0441103	NS
TRINITY_DN63831_c0_g1_i1.p1	0.414232	2.13468	0.0441755	NS
TRINITY_DN28060_c0_g1_i1.p1	0.413995	2.1332	0.0443092	NS
TRINITY_DN19990_c0_g1_i1.p1	0.413783	2.13188	0.0444291	NS
TRINITY_DN9430_c1_g3_i1.p1	0.413352	2.1292	0.0446738	NS
TRINITY_DN72685_c0_g1_i1.p1	0.413047	2.12731	0.0448472	NS
TRINITY_DN7082_c2_g1_i5.p1	0.412904	2.12642	0.0449286	NS
TRINITY_DN24439_c0_g1_i1.p1	0.412728	2.12533	0.0450293	NS
TRINITY_DN29887_c0_g1_i1.p1	0.412377	2.12315	0.04523	NS
TRINITY_DN35445_c0_g1_i1.p1	0.412313	2.12276	0.045267	NS
TRINITY_DN64232_c0_g1_i1.p1	0.412308	2.12273	0.0452697	NS
TRINITY_DN3130_c1_g1_i2.p2	0.411784	2.11947	0.0455717	NS
TRINITY_DN21532_c2_g1_i1.p1	0.41174	2.1192	0.0455968	NS
TRINITY_DN16862_c0_g3_i2.p2	0.411733	2.11916	0.0456009	NS
TRINITY_DN2181_c0_g1_i1.p1	0.411693	2.11891	0.0456243	NS
TRINITY_DN34984_c0_g1_i1.p1	0.411635	2.11855	0.0456573	NS
TRINITY_DN9899_c0_g1_i1.p1	0.411439	2.11733	0.0457711	NS
TRINITY_DN2603_c0_g1_i8.p1	0.411403	2.11711	0.045792	NS
TRINITY_DN2857_c0_g1_i1.p1	0.411367	2.11689	0.0458127	NS
TRINITY_DN719_c0_g1_i29.p1	0.411289	2.11641	0.045858	NS
TRINITY_DN11086_c0_g1_i10.p1	0.411156	2.11558	0.0459352	NS
TRINITY_DN32275_c0_g1_i2.p1	0.410957	2.11435	0.046051	NS
TRINITY_DN2454_c0_g1_i8.p1	0.410878	2.11386	0.0460968	NS
TRINITY_DN42313_c0_g1_i1.p1	0.410739	2.113	0.0461779	NS
TRINITY_DN763_c0_g1_i3.p1	0.410484	2.11143	0.0463266	NS
TRINITY_DN2628_c0_g1_i1.p1	0.410461	2.11128	0.0463401	NS
TRINITY_DN9366_c0_g1_i2.p1	0.410455	2.11124	0.0463438	NS
TRINITY_DN11984_c0_g1_i1.p1	0.410406	2.11094	0.0463724	NS
TRINITY_DN56_c0_g1_i1.p1	0.410399	2.1109	0.0463765	NS
TRINITY_DN20741_c0_g1_i1.p1	0.410215	2.10976	0.0464839	NS
TRINITY_DN11878_c0_g1_i19.p2	0.410061	2.10881	0.0465744	NS
TRINITY_DN29766_c0_g1_i1.p1	0.410059	2.1088	0.0465753	NS
TRINITY_DN25278_c0_g5_i1.p1	0.410004	2.10845	0.0466081	NS
TRINITY_DN7408_c0_g1_i3.p1	0.409766	2.10699	0.0467479	NS
TRINITY_DN38587_c0_g1_i1.p1	0.409656	2.1063	0.0468128	NS
TRINITY_DN63868_c0_g1_i1.p1	0.408927	2.1018	0.0472438	NS
TRINITY_DN10617_c1_g1_i1.p1	0.408873	2.10147	0.0472762	NS
TRINITY_DN24582_c0_g1_i2.p1	0.408841	2.10127	0.0472948	NS
TRINITY_DN19818_c0_g1_i1.p1	0.408787	2.10094	0.0473272	NS
TRINITY_DN11133_c0_g1_i14.p1	0.408403	2.09857	0.0475556	NS
TRINITY_DN4910_c0_g1_i9.p1	0.408277	2.09779	0.0476311	NS
TRINITY_DN8348_c0_g1_i1.p1	0.408011	2.09615	0.0477903	NS
TRINITY_DN9587_c0_g1_i1.p1	0.407914	2.09556	0.0478479	NS
TRINITY_DN33294_c0_g1_i7.p1	0.407602	2.09363	0.0480358	NS
TRINITY_DN6910_c0_g1_i8.p1	0.407566	2.09342	0.0480569	NS
TRINITY_DN17449_c0_g1_i1.p2	0.407556	2.09335	0.0480634	NS
TRINITY_DN49892_c0_g1_i1.p1	0.40751	2.09307	0.0480909	NS
TRINITY_DN64370_c0_g1_i1.p1	0.407433	2.09259	0.0481374	NS
TRINITY_DN7738_c0_g1_i1.p1	0.407428	2.09257	0.0481401	NS
TRINITY_DN15633_c0_g1_i10.p1	0.407176	2.09101	0.0482921	NS
TRINITY_DN10818_c0_g1_i7.p1	0.406294	2.08559	0.0488271	NS
TRINITY_DN15719_c0_g1_i1.p1	0.406021	2.08391	0.0489938	NS
TRINITY_DN23294_c0_g1_i1.p1	0.405679	2.08181	0.0492029	NS
TRINITY_DN13236_c1_g1_i1.p1	0.405595	2.08129	0.0492543	NS
TRINITY_DN4310_c2_g2_i11.p1	0.405222	2.079	0.0494835	NS
TRINITY_DN1291_c0_g1_i4.p1	0.404993	2.0776	0.0496246	NS
TRINITY_DN63687_c0_g1_i1.p1	0.404976	2.07749	0.0496349	NS
TRINITY_DN6764_c0_g4_i1.p1	0.404817	2.07651	0.0497334	NS
TRINITY_DN34138_c0_g1_i2.p1	0.4048	2.07641	0.0497438	NS
TRINITY_DN9968_c0_g1_i28.p1	0.404714	2.07588	0.049797	NS
TRINITY_DN21841_c0_g1_i1.p1	0.404412	2.07403	0.0499841	NS
TRINITY_DN1558_c0_g1_i1.p1	0.404361	2.07372	0.0500158	NS
TRINITY_DN9582_c2_g1_i6.p1	0.40372	2.06979	0.0504151	NS
TRINITY_DN8675_c0_g2_i3.p1	0.403478	2.06831	0.0505662	NS
TRINITY_DN15934_c0_g1_i2.p1	0.403394	2.06779	0.050619	NS
TRINITY_DN701_c0_g1_i1.p1	0.403316	2.06732	0.0506676	NS
TRINITY_DN13778_c0_g1_i1.p1	0.403123	2.06613	0.050789	NS
TRINITY_DN5473_c0_g1_i8.p1	0.403117	2.0661	0.0507922	NS
TRINITY_DN39146_c0_g1_i1.p1	0.403028	2.06556	0.0508481	NS
TRINITY_DN58396_c0_g1_i1.p1	0.402856	2.0645	0.0509563	NS
TRINITY_DN10615_c0_g1_i2.p1	0.402708	2.06359	0.05105	NS
TRINITY_DN25347_c0_g1_i1.p1	0.402576	2.06279	0.0511333	NS
TRINITY_DN10284_c0_g1_i2.p1	0.402532	2.06252	0.0511607	NS
TRINITY_DN75658_c0_g1_i1.p1	0.402414	2.0618	0.0512353	NS
TRINITY_DN10522_c0_g1_i1.p1	0.402004	2.05929	0.0514953	NS
TRINITY_DN9353_c0_g1_i4.p1	0.401835	2.05826	0.0516028	NS
TRINITY_DN11285_c0_g3_i1.p1	0.401796	2.05802	0.0516273	NS
TRINITY_DN49275_c0_g1_i1.p1	0.401586	2.05674	0.0517612	NS
TRINITY_DN3120_c1_g2_i1.p1	0.401571	2.05665	0.0517709	NS
TRINITY_DN13046_c0_g1_i1.p1	0.400931	2.05274	0.0521803	NS
TRINITY_DN20492_c0_g1_i1.p1	0.400692	2.05128	0.0523337	NS
TRINITY_DN12224_c0_g1_i8.p1	0.400588	2.05065	0.0524003	NS
TRINITY_DN30270_c0_g1_i1.p1	0.399931	2.04665	0.0528244	NS
TRINITY_DN16251_c0_g2_i2.p2	0.399906	2.04649	0.0528406	NS
TRINITY_DN67738_c0_g1_i1.p1	0.3998	2.04585	0.0529096	NS
TRINITY_DN12492_c0_g1_i9.p1	0.399755	2.04557	0.0529386	NS
TRINITY_DN65315_c0_g1_i1.p1	0.399736	2.04546	0.0529511	NS
TRINITY_DN7839_c1_g1_i6.p1	0.399663	2.04501	0.0529986	NS
TRINITY_DN1897_c0_g1_i2.p1	0.399608	2.04468	0.0530339	NS
TRINITY_DN35500_c0_g1_i3.p1	0.399434	2.04362	0.0531471	NS
TRINITY_DN2295_c0_g1_i14.p1	0.397838	2.03391	0.0541935	NS
TRINITY_DN4895_c0_g1_i20.p1	0.397345	2.03092	0.05452	NS
TRINITY_DN7644_c0_g1_i1.p1	0.39701	2.02889	0.0547423	NS
TRINITY_DN67138_c0_g1_i1.p1	0.396904	2.02825	0.054813	NS
TRINITY_DN3594_c1_g1_i1.p1	0.396836	2.02783	0.0548583	NS
TRINITY_DN7226_c0_g2_i2.p1	0.396245	2.02425	0.0552535	NS
TRINITY_DN24954_c0_g1_i1.p1	0.396231	2.02416	0.0552632	NS
TRINITY_DN16433_c2_g1_i1.p1	0.396004	2.02279	0.0554156	NS
TRINITY_DN2719_c0_g3_i1.p1	0.395851	2.02186	0.0555184	NS
TRINITY_DN443_c0_g1_i4.p1	0.395762	2.02132	0.0555782	NS
TRINITY_DN16587_c0_g1_i1.p1	0.395581	2.02023	0.0557004	NS
TRINITY_DN3517_c0_g2_i1.p1	0.395339	2.01876	0.0558636	NS
TRINITY_DN9287_c0_g1_i1.p1	0.395278	2.0184	0.0559048	NS
TRINITY_DN10939_c0_g1_i1.p1	0.395109	2.01737	0.0560195	NS
TRINITY_DN48901_c1_g1_i1.p2	0.394798	2.01549	0.0562308	NS
TRINITY_DN32477_c0_g1_i1.p1	0.394764	2.01528	0.0562536	NS
TRINITY_DN70879_c0_g1_i1.p1	0.394591	2.01424	0.0563717	NS
TRINITY_DN49302_c0_g1_i1.p1	0.394567	2.01409	0.0563879	NS
TRINITY_DN1773_c0_g1_i1.p1	0.394549	2.01398	0.0564	NS
TRINITY_DN6232_c0_g1_i2.p1	0.39394	2.0103	0.056816	NS
TRINITY_DN7122_c0_g1_i10.p1	0.393914	2.01015	0.0568341	NS
TRINITY_DN17307_c0_g1_i1.p1	0.393722	2.00899	0.0569656	NS
TRINITY_DN1187_c0_g3_i2.p3	0.39334	2.00668	0.0572283	NS
TRINITY_DN74289_c0_g1_i1.p1	0.392739	2.00306	0.0576435	NS
TRINITY_DN56628_c0_g1_i2.p1	0.392531	2.0018	0.0577883	NS
TRINITY_DN48923_c0_g1_i1.p1	0.391902	1.99801	0.0582257	NS
TRINITY_DN9425_c1_g1_i1.p1	0.391782	1.99729	0.0583098	NS
TRINITY_DN12215_c3_g1_i3.p1	0.39175	1.9971	0.0583318	NS
TRINITY_DN44370_c0_g1_i1.p1	0.39154	1.99583	0.0584795	NS
TRINITY_DN11660_c0_g1_i4.p1	0.390896	1.99195	0.058932	NS
TRINITY_DN25619_c0_g1_i1.p1	0.390869	1.99179	0.0589508	NS
TRINITY_DN2052_c0_g1_i2.p1	0.390834	1.99158	0.0589755	NS
TRINITY_DN56870_c0_g1_i1.p1	0.390598	1.99016	0.0591423	NS
TRINITY_DN16183_c0_g1_i1.p1	0.390482	1.98947	0.0592241	NS
TRINITY_DN14157_c0_g1_i1.p1	0.390345	1.98864	0.0593211	NS
TRINITY_DN1162_c2_g1_i1.p1	0.389571	1.98399	0.0598716	NS
TRINITY_DN12820_c0_g1_i1.p1	0.389503	1.98358	0.05992	NS
TRINITY_DN20577_c0_g1_i3.p1	0.38944	1.98321	0.0599649	NS
TRINITY_DN16332_c1_g1_i1.p1	0.38938	1.98284	0.0600081	NS
TRINITY_DN14100_c0_g1_i6.p1	0.389243	1.98203	0.0601056	NS
TRINITY_DN57875_c0_g1_i1.p1	0.388991	1.98051	0.0602864	NS
TRINITY_DN35502_c0_g1_i1.p1	0.388416	1.97706	0.0606997	NS
TRINITY_DN7715_c0_g1_i1.p1	0.388246	1.97604	0.0608226	NS
TRINITY_DN72710_c0_g1_i1.p1	0.388018	1.97468	0.0609871	NS
TRINITY_DN7745_c7_g1_i1.p1	0.387813	1.97345	0.0611359	NS
TRINITY_DN13565_c0_g1_i2.p1	0.387174	1.96963	0.0616002	NS
TRINITY_DN8464_c1_g1_i1.p1	0.386957	1.96832	0.061759	NS
TRINITY_DN13002_c0_g1_i4.p1	0.386948	1.96828	0.0617651	NS
TRINITY_DN4553_c0_g1_i1.p1	0.386895	1.96796	0.0618038	NS
TRINITY_DN14992_c0_g2_i1.p1	0.386795	1.96736	0.0618772	NS
TRINITY_DN5659_c4_g1_i1.p1	0.386651	1.9665	0.0619824	NS
TRINITY_DN37582_c0_g1_i1.p1	0.386417	1.9651	0.0621542	NS
TRINITY_DN8996_c0_g1_i3.p1	0.386289	1.96433	0.0622485	NS
TRINITY_DN22924_c0_g1_i1.p1	0.386021	1.96273	0.062446	NS
TRINITY_DN103_c2_g1_i1.p1	0.385523	1.95976	0.0628133	NS
TRINITY_DN16315_c0_g1_i1.p1	0.38531	1.95849	0.0629712	NS
TRINITY_DN16179_c0_g1_i4.p1	0.385159	1.95759	0.0630832	NS
TRINITY_DN29911_c0_g1_i1.p1	0.384396	1.95303	0.0636523	NS
TRINITY_DN1798_c0_g1_i10.p1	0.384245	1.95213	0.063765	NS
TRINITY_DN1096_c0_g1_i5.p1	0.384242	1.95212	0.0637672	NS
TRINITY_DN22417_c1_g2_i2.p1	0.384035	1.95088	0.0639224	NS
TRINITY_DN16876_c0_g1_i5.p1	0.383858	1.94983	0.0640553	NS
TRINITY_DN12081_c0_g1_i1.p1	0.383588	1.94822	0.0642585	NS
TRINITY_DN3223_c0_g1_i1.p1	0.38357	1.94811	0.0642726	NS
TRINITY_DN11118_c0_g2_i1.p1	0.38304	1.94495	0.0646726	NS
TRINITY_DN12806_c0_g1_i1.p1	0.3829	1.94412	0.0647788	NS
TRINITY_DN69511_c0_g1_i1.p1	0.382736	1.94315	0.0649032	NS
TRINITY_DN20987_c0_g1_i5.p1	0.382454	1.94147	0.0651173	NS
TRINITY_DN14241_c0_g2_i1.p1	0.382198	1.93995	0.0653122	NS
TRINITY_DN3900_c0_g2_i5.p1	0.381947	1.93846	0.065504	NS
TRINITY_DN13650_c1_g1_i1.p1	0.381932	1.93837	0.0655157	NS
TRINITY_DN8428_c0_g1_i1.p1	0.381835	1.93779	0.0655894	NS
TRINITY_DN4300_c0_g1_i5.p1	0.381797	1.93757	0.0656186	NS
TRINITY_DN2412_c0_g2_i1.p1	0.38178	1.93746	0.065632	NS
TRINITY_DN29357_c0_g1_i1.p1	0.381495	1.93577	0.0658507	NS
TRINITY_DN3193_c0_g4_i1.p1	0.381152	1.93373	0.0661142	NS
TRINITY_DN15424_c0_g1_i3.p1	0.380992	1.93279	0.0662372	NS
TRINITY_DN320_c0_g1_i1.p1	0.380922	1.93237	0.0662916	NS
TRINITY_DN21497_c0_g1_i1.p1	0.380731	1.93124	0.0664385	NS
TRINITY_DN374_c7_g1_i1.p1	0.380356	1.92901	0.0667294	NS
TRINITY_DN23665_c0_g1_i1.p1	0.380321	1.9288	0.0667564	NS
TRINITY_DN30_c0_g2_i2.p1	0.380315	1.92877	0.0667611	NS
TRINITY_DN18245_c0_g1_i34.p1	0.379979	1.92678	0.0670222	NS
TRINITY_DN41971_c0_g1_i1.p1	0.379824	1.92586	0.0671426	NS
TRINITY_DN9611_c0_g3_i1.p1	0.379772	1.92555	0.0671829	NS
TRINITY_DN34469_c0_g6_i1.p1	0.379431	1.92353	0.0674495	NS
TRINITY_DN50370_c0_g1_i1.p1	0.379329	1.92293	0.0675291	NS
TRINITY_DN6574_c0_g1_i4.p1	0.379109	1.92163	0.0677013	NS
TRINITY_DN32578_c0_g2_i1.p1	0.378845	1.92006	0.0679089	NS
TRINITY_DN57699_c0_g1_i1.p1	0.378801	1.9198	0.0679437	NS
TRINITY_DN685_c1_g1_i1.p1	0.378576	1.91847	0.0681204	NS
TRINITY_DN4938_c0_g1_i1.p1	0.378324	1.91698	0.068319	NS
TRINITY_DN766_c1_g1_i3.p1	0.377771	1.91371	0.0687566	NS
TRINITY_DN6340_c0_g1_i1.p1	0.377542	1.91236	0.0689385	NS
TRINITY_DN4001_c0_g1_i10.p1	0.37746	1.91187	0.0690037	NS
TRINITY_DN7723_c0_g1_i18.p1	0.377368	1.91133	0.0690772	NS
TRINITY_DN1576_c0_g1_i1.p1	0.37723	1.91052	0.0691867	NS
TRINITY_DN2431_c0_g1_i1.p1	0.377074	1.90959	0.0693119	NS
TRINITY_DN6059_c0_g1_i2.p1	0.376971	1.90899	0.0693936	NS
TRINITY_DN1920_c0_g1_i2.p1	0.376959	1.90892	0.069403	NS
TRINITY_DN10202_c1_g1_i19.p1	0.376233	1.90463	0.0699853	NS
TRINITY_DN8979_c0_g1_i3.p2	0.376189	1.90437	0.0700205	NS
TRINITY_DN6645_c1_g1_i1.p1	0.376162	1.90421	0.0700426	NS
TRINITY_DN11584_c0_g1_i2.p1	0.376132	1.90404	0.0700667	NS
TRINITY_DN4296_c2_g1_i9.p1	0.375879	1.90255	0.0702704	NS
TRINITY_DN6914_c0_g1_i2.p1	0.375749	1.90178	0.0703753	NS
TRINITY_DN6710_c0_g2_i1.p1	0.375547	1.90059	0.0705385	NS
TRINITY_DN2122_c0_g1_i1.p1	0.375371	1.89955	0.0706813	NS
TRINITY_DN11226_c1_g5_i1.p1	0.37536	1.89949	0.07069	NS
TRINITY_DN15281_c0_g1_i3.p1	0.375113	1.89803	0.0708905	NS
TRINITY_DN16573_c0_g1_i1.p1	0.374254	1.89297	0.0715909	NS
TRINITY_DN23143_c0_g1_i13.p1	0.373844	1.89057	0.0719268	NS
TRINITY_DN1057_c0_g1_i18.p1	0.373804	1.89033	0.07196	NS
TRINITY_DN19731_c0_g2_i1.p1	0.373644	1.88939	0.0720908	NS
TRINITY_DN28486_c0_g1_i1.p1	0.373392	1.88791	0.0722983	NS
TRINITY_DN696_c0_g1_i1.p1	0.373142	1.88644	0.0725053	NS
TRINITY_DN7356_c0_g1_i1.p1	0.373141	1.88644	0.0725056	NS
TRINITY_DN669_c0_g1_i39.p1	0.373014	1.88569	0.0726106	NS
TRINITY_DN48_c0_g1_i34.p1	0.37283	1.88461	0.0727633	NS
TRINITY_DN63506_c0_g1_i1.p1	0.372791	1.88438	0.0727953	NS
TRINITY_DN803_c0_g1_i19.p1	0.37275	1.88414	0.072829	NS
TRINITY_DN7584_c0_g1_i3.p1	0.372721	1.88397	0.072853	NS
TRINITY_DN22445_c0_g1_i1.p1	0.372625	1.8834	0.0729334	NS
TRINITY_DN5587_c0_g2_i7.p1	0.372588	1.88319	0.072964	NS
TRINITY_DN11681_c0_g2_i1.p1	0.372442	1.88233	0.0730854	NS
TRINITY_DN11286_c0_g1_i4.p2	0.372084	1.88023	0.0733835	NS
TRINITY_DN23582_c0_g3_i1.p1	0.371643	1.87764	0.0737515	NS
TRINITY_DN106_c0_g1_i2.p1	0.371445	1.87649	0.0739171	NS
TRINITY_DN43180_c0_g1_i1.p1	0.371171	1.87488	0.0741476	NS
TRINITY_DN74484_c0_g1_i2.p1	0.370667	1.87193	0.0745717	NS
TRINITY_DN8257_c0_g2_i1.p1	0.370469	1.87077	0.0747389	NS
TRINITY_DN66203_c0_g2_i1.p1	0.370404	1.87039	0.0747938	NS
TRINITY_DN1244_c0_g2_i1.p1	0.370368	1.87018	0.0748243	NS
TRINITY_DN170_c0_g1_i1.p1	0.369576	1.86555	0.0754965	NS
TRINITY_DN44021_c0_g1_i1.p1	0.369504	1.86513	0.0755579	NS
TRINITY_DN5337_c0_g1_i8.p1	0.369404	1.86454	0.0756439	NS
TRINITY_DN25094_c0_g1_i1.p1	0.369393	1.86448	0.0756528	NS
TRINITY_DN12104_c0_g1_i2.p1	0.369038	1.8624	0.0759566	NS
TRINITY_DN13217_c1_g1_i2.p1	0.368994	1.86214	0.0759942	NS
TRINITY_DN70870_c0_g1_i2.p1	0.368768	1.86082	0.0761875	NS
TRINITY_DN1487_c0_g3_i10.p1	0.368572	1.85968	0.076356	NS
TRINITY_DN56910_c0_g1_i1.p1	0.368533	1.85945	0.0763894	NS
TRINITY_DN22613_c0_g1_i2.p1	0.368366	1.85847	0.0765333	NS
TRINITY_DN22849_c1_g1_i1.p1	0.368118	1.85703	0.0767468	NS
TRINITY_DN3073_c2_g1_i10.p1	0.3679	1.85575	0.0769353	NS
TRINITY_DN8708_c1_g2_i1.p1	0.367606	1.85404	0.0771894	NS
TRINITY_DN25699_c0_g1_i1.p1	0.367583	1.85391	0.0772097	NS
TRINITY_DN5191_c0_g2_i1.p1	0.367481	1.85331	0.0772975	NS
TRINITY_DN12912_c0_g2_i1.p1	0.36726	1.85202	0.07749	NS
TRINITY_DN3904_c0_g1_i6.p2	0.366964	1.8503	0.0777469	NS
TRINITY_DN56_c0_g1_i39.p1	0.366896	1.8499	0.0778065	NS
TRINITY_DN7179_c0_g1_i10.p1	0.366752	1.84906	0.077932	NS
TRINITY_DN10011_c0_g1_i5.p1	0.366606	1.84822	0.0780591	NS
TRINITY_DN4670_c0_g1_i1.p1	0.366573	1.84802	0.078088	NS
TRINITY_DN3685_c0_g1_i4.p1	0.366572	1.84802	0.0780888	NS
TRINITY_DN19601_c0_g1_i2.p1	0.366335	1.84663	0.0782969	NS
TRINITY_DN3633_c0_g2_i22.p1	0.366296	1.84641	0.0783305	NS
TRINITY_DN1866_c0_g1_i25.p1	0.366212	1.84592	0.0784042	NS
TRINITY_DN2573_c2_g1_i1.p1	0.366091	1.84522	0.0785103	NS
TRINITY_DN15837_c0_g1_i1.p1	0.366071	1.8451	0.078528	NS
TRINITY_DN9955_c0_g1_i4.p1	0.365934	1.8443	0.0786481	NS
TRINITY_DN16838_c0_g1_i1.p1	0.365901	1.84411	0.0786771	NS
TRINITY_DN11447_c0_g1_i1.p1	0.365633	1.84255	0.0789133	NS
TRINITY_DN35292_c0_g1_i2.p1	0.365283	1.84051	0.0792222	NS
TRINITY_DN4640_c0_g1_i7.p1	0.364979	1.83875	0.0794906	NS
TRINITY_DN14224_c0_g1_i1.p1	0.364964	1.83866	0.0795037	NS
TRINITY_DN61381_c0_g1_i1.p1	0.364843	1.83796	0.0796116	NS
TRINITY_DN41674_c2_g1_i1.p1	0.364458	1.83572	0.0799531	NS
TRINITY_DN15108_c0_g1_i5.p3	0.36439	1.83532	0.080014	NS
TRINITY_DN7243_c0_g1_i7.p1	0.36427	1.83463	0.0801204	NS
TRINITY_DN21441_c0_g1_i1.p1	0.364249	1.8345	0.0801399	NS
TRINITY_DN5778_c0_g2_i2.p1	0.36402	1.83318	0.0803437	NS
TRINITY_DN18864_c0_g1_i1.p1	0.363849	1.83218	0.0804966	NS
TRINITY_DN3546_c0_g1_i2.p1	0.363548	1.83044	0.0807666	NS
TRINITY_DN56914_c0_g1_i1.p1	0.363517	1.83026	0.080794	NS
TRINITY_DN50434_c0_g1_i1.p1	0.363325	1.82915	0.0809659	NS
TRINITY_DN15135_c1_g1_i8.p1	0.36326	1.82877	0.0810244	NS
TRINITY_DN20234_c1_g4_i1.p1	0.363163	1.8282	0.081112	NS
TRINITY_DN1429_c0_g1_i12.p1	0.363036	1.82747	0.0812265	NS
TRINITY_DN12044_c0_g3_i1.p1	0.36303	1.82743	0.0812318	NS
TRINITY_DN11666_c0_g2_i1.p1	0.362833	1.82629	0.0814089	NS
TRINITY_DN63_c3_g1_i5.p1	0.362385	1.82369	0.0818142	NS
TRINITY_DN71144_c0_g1_i1.p1	0.362243	1.82287	0.081943	NS
TRINITY_DN41815_c0_g1_i1.p1	0.36189	1.82083	0.082263	NS
TRINITY_DN26198_c0_g1_i1.p1	0.361583	1.81905	0.0825422	NS
TRINITY_DN902_c0_g2_i1.p1	0.361422	1.81812	0.0826897	NS
TRINITY_DN31041_c0_g2_i1.p1	0.361411	1.81806	0.0826993	NS
TRINITY_DN2358_c0_g4_i3.p1	0.361276	1.81727	0.0828227	NS
TRINITY_DN72013_c0_g1_i1.p1	0.360578	1.81324	0.0834625	NS
TRINITY_DN4909_c0_g1_i1.p1	0.360512	1.81286	0.0835231	NS
TRINITY_DN11456_c0_g1_i1.p1	0.360431	1.81239	0.0835973	NS
TRINITY_DN48889_c0_g1_i1.p1	0.360342	1.81188	0.0836792	NS
TRINITY_DN22517_c0_g1_i1.p1	0.360049	1.81018	0.0839495	NS
TRINITY_DN5778_c0_g2_i9.p1	0.359942	1.80957	0.084048	NS
TRINITY_DN8235_c0_g2_i1.p1	0.359873	1.80916	0.0841122	NS
TRINITY_DN8047_c0_g1_i4.p1	0.359835	1.80895	0.0841467	NS
TRINITY_DN14155_c0_g1_i1.p1	0.359781	1.80864	0.0841968	NS
TRINITY_DN64109_c0_g1_i1.p1	0.359718	1.80827	0.0842553	NS
TRINITY_DN7050_c0_g1_i5.p1	0.359533	1.8072	0.0844266	NS
TRINITY_DN13378_c0_g1_i1.p1	0.359148	1.80498	0.084784	NS
TRINITY_DN18999_c0_g1_i1.p1	0.358799	1.80297	0.0851093	NS
TRINITY_DN22270_c3_g1_i1.p1	0.358531	1.80142	0.0853595	NS
TRINITY_DN8111_c0_g1_i2.p1	0.358413	1.80074	0.0854696	NS
TRINITY_DN63674_c0_g1_i1.p1	0.358367	1.80048	0.085513	NS
TRINITY_DN41553_c0_g1_i1.p1	0.358149	1.79922	0.0857167	NS
TRINITY_DN68863_c0_g1_i1.p1	0.358043	1.79861	0.0858166	NS
TRINITY_DN5327_c0_g1_i10.p2	0.357891	1.79773	0.0859593	NS
TRINITY_DN17153_c0_g1_i1.p1	0.357508	1.79553	0.0863196	NS
TRINITY_DN42450_c0_g1_i1.p1	0.357504	1.79551	0.0863232	NS
TRINITY_DN7295_c0_g2_i4.p1	0.357397	1.79489	0.0864248	NS
TRINITY_DN9122_c0_g1_i1.p1	0.357326	1.79448	0.0864914	NS
TRINITY_DN15093_c0_g1_i1.p1	0.357106	1.79321	0.0866993	NS
TRINITY_DN69220_c0_g1_i1.p1	0.357051	1.7929	0.086751	NS
TRINITY_DN9554_c0_g1_i2.p1	0.356859	1.79179	0.0869334	NS
TRINITY_DN9_c0_g1_i3.p1	0.356834	1.79165	0.0869569	NS
TRINITY_DN51131_c0_g1_i1.p1	0.356742	1.79112	0.0870444	NS
TRINITY_DN5719_c0_g1_i9.p1	0.356564	1.7901	0.0872125	NS
TRINITY_DN5591_c0_g1_i1.p1	0.356324	1.78871	0.0874416	NS
TRINITY_DN8250_c0_g1_i1.p2	0.356265	1.78837	0.0874976	NS
TRINITY_DN56_c1_g1_i1.p2	0.355745	1.78539	0.0879932	NS
TRINITY_DN23510_c0_g1_i1.p1	0.35574	1.78536	0.0879981	NS
TRINITY_DN913_c0_g1_i2.p1	0.354631	1.77899	0.0890637	NS
TRINITY_DN16887_c0_g1_i1.p1	0.353999	1.77536	0.0896751	NS
TRINITY_DN13505_c1_g1_i1.p1	0.35359	1.77302	0.0900728	NS
TRINITY_DN2025_c0_g1_i2.p1	0.353279	1.77124	0.0903757	NS
TRINITY_DN11339_c0_g1_i2.p1	0.352775	1.76835	0.0908679	NS
TRINITY_DN10042_c0_g1_i1.p1	0.352246	1.76532	0.0913874	NS
TRINITY_DN70782_c0_g1_i1.p1	0.35219	1.76501	0.0914421	NS
TRINITY_DN612_c0_g1_i1.p1	0.352176	1.76493	0.091456	NS
TRINITY_DN7340_c0_g1_i1.p1	0.351769	1.7626	0.0918571	NS
TRINITY_DN741_c3_g1_i1.p1	0.351184	1.75925	0.0924363	NS
TRINITY_DN4817_c0_g2_i5.p1	0.350306	1.75424	0.0933109	NS
TRINITY_DN7980_c1_g1_i7.p1	0.350074	1.75291	0.0935427	NS
TRINITY_DN8438_c0_g1_i1.p1	0.349825	1.75149	0.0937922	NS
TRINITY_DN12858_c0_g1_i1.p1	0.349553	1.74994	0.0940656	NS
TRINITY_DN24492_c0_g1_i1.p1	0.349453	1.74937	0.0941656	NS
TRINITY_DN6039_c0_g1_i2.p1	0.349448	1.74934	0.0941712	NS
TRINITY_DN49717_c0_g1_i1.p1	0.349389	1.74901	0.09423	NS
TRINITY_DN26568_c0_g1_i1.p1	0.349347	1.74877	0.0942722	NS
TRINITY_DN29_c0_g1_i6.p1	0.349267	1.74831	0.0943532	NS
TRINITY_DN5723_c0_g2_i14.p1	0.349263	1.74829	0.0943568	NS
TRINITY_DN8965_c0_g1_i1.p1	0.349021	1.74691	0.0946017	NS
TRINITY_DN3376_c2_g2_i2.p1	0.348725	1.74522	0.0949007	NS
TRINITY_DN9714_c1_g2_i2.p1	0.348665	1.74488	0.0949609	NS
TRINITY_DN17770_c3_g1_i1.p1	0.348525	1.74408	0.0951025	NS
TRINITY_DN12250_c0_g1_i3.p1	0.348404	1.74339	0.0952261	NS
TRINITY_DN12946_c0_g1_i2.p1	0.348307	1.74284	0.0953246	NS
TRINITY_DN7677_c0_g3_i1.p1	0.348277	1.74267	0.0953543	NS
TRINITY_DN10221_c0_g2_i1.p1	0.348257	1.74255	0.0953753	NS
TRINITY_DN57438_c0_g1_i1.p1	0.348083	1.74157	0.0955512	NS
TRINITY_DN12888_c0_g1_i2.p1	0.347337	1.73732	0.0963129	NS
TRINITY_DN8700_c0_g1_i1.p1	0.347111	1.73603	0.0965441	NS
TRINITY_DN28195_c0_g1_i1.p1	0.347104	1.736	0.096551	NS
TRINITY_DN56360_c0_g1_i1.p1	0.346881	1.73472	0.0967802	NS
TRINITY_DN13859_c0_g1_i1.p1	0.346371	1.73183	0.0973045	NS
TRINITY_DN12348_c0_g1_i2.p1	0.346337	1.73163	0.0973398	NS
TRINITY_DN48_c0_g1_i63.p1	0.345855	1.7289	0.097837	NS
TRINITY_DN2972_c1_g1_i1.p1	0.345525	1.72703	0.098179	NS
TRINITY_DN1945_c0_g1_i3.p1	0.345343	1.72599	0.0983689	NS
TRINITY_DN3433_c1_g1_i1.p1	0.345139	1.72483	0.0985809	NS
TRINITY_DN7295_c0_g2_i8.p1	0.345004	1.72407	0.0987216	NS
TRINITY_DN9616_c2_g1_i1.p1	0.344983	1.72395	0.0987436	NS
TRINITY_DN3960_c0_g3_i1.p1	0.344799	1.7229	0.0989352	NS
TRINITY_DN2428_c0_g1_i2.p1	0.344475	1.72107	0.0992735	NS
TRINITY_DN14320_c0_g1_i6.p1	0.344447	1.72091	0.0993024	NS
TRINITY_DN2248_c1_g1_i1.p1	0.344358	1.7204	0.0993963	NS
TRINITY_DN3229_c1_g1_i6.p1	0.343935	1.71801	0.0998397	NS
TRINITY_DN10865_c0_g1_i1.p1	0.343903	1.71783	0.0998735	NS
TRINITY_DN37511_c0_g1_i1.p1	0.343838	1.71746	0.0999413	NS
TRINITY_DN8269_c0_g1_i15.p1	0.343808	1.71729	0.099973	NS
TRINITY_DN14633_c0_g1_i2.p1	0.343584	1.71602	0.100209	NS
TRINITY_DN16123_c0_g1_i2.p1	0.34344	1.7152	0.100361	NS
TRINITY_DN551_c0_g1_i9.p1	0.343257	1.71417	0.100554	NS
TRINITY_DN16110_c0_g1_i2.p1	0.343236	1.71405	0.100576	NS
TRINITY_DN36788_c0_g1_i1.p1	0.343179	1.71373	0.100636	NS
TRINITY_DN6677_c0_g1_i2.p1	0.343068	1.7131	0.100754	NS
TRINITY_DN22680_c1_g1_i1.p1	0.343027	1.71286	0.100797	NS
TRINITY_DN11384_c0_g1_i24.p1	0.342614	1.71053	0.101235	NS
TRINITY_DN17625_c0_g1_i3.p1	0.342601	1.71046	0.101248	NS
TRINITY_DN1274_c0_g2_i1.p1	0.342244	1.70844	0.101628	NS
TRINITY_DN8481_c0_g1_i1.p1	0.342107	1.70766	0.101775	NS
TRINITY_DN4228_c1_g1_i6.p1	0.34197	1.70689	0.10192	NS
TRINITY_DN84_c0_g1_i15.p1	0.341936	1.7067	0.101957	NS
TRINITY_DN5266_c2_g1_i1.p1	0.341882	1.70639	0.102014	NS
TRINITY_DN1596_c0_g2_i1.p1	0.34187	1.70633	0.102027	NS
TRINITY_DN4485_c0_g1_i1.p1	0.341867	1.70631	0.10203	NS
TRINITY_DN4220_c0_g1_i1.p1	0.341837	1.70613	0.102062	NS
TRINITY_DN42628_c0_g1_i1.p1	0.34181	1.70598	0.102091	NS
TRINITY_DN12800_c0_g1_i1.p1	0.341791	1.70587	0.102112	NS
TRINITY_DN37231_c0_g1_i1.p1	0.341669	1.70519	0.102241	NS
TRINITY_DN1819_c0_g1_i30.p1	0.341658	1.70513	0.102253	NS
TRINITY_DN2515_c0_g1_i2.p1	0.341603	1.70481	0.102312	NS
TRINITY_DN71037_c0_g1_i1.p1	0.341401	1.70367	0.102529	NS
TRINITY_DN12206_c1_g1_i1.p1	0.340567	1.69896	0.103425	NS
TRINITY_DN5568_c1_g2_i1.p1	0.340555	1.6989	0.103438	NS
TRINITY_DN14336_c0_g2_i5.p1	0.340462	1.69837	0.103539	NS
TRINITY_DN20947_c0_g1_i7.p1	0.340277	1.69733	0.103738	NS
TRINITY_DN14011_c0_g1_i1.p1	0.34011	1.69639	0.103919	NS
TRINITY_DN5494_c0_g1_i3.p1	0.340073	1.69618	0.103959	NS
TRINITY_DN1711_c0_g1_i4.p1	0.339933	1.69539	0.104111	NS
TRINITY_DN6868_c0_g1_i2.p1	0.339786	1.69456	0.10427	NS
TRINITY_DN10202_c1_g1_i3.p1	0.339645	1.69377	0.104423	NS
TRINITY_DN6312_c0_g1_i1.p1	0.339559	1.69328	0.104516	NS
TRINITY_DN15727_c0_g1_i2.p1	0.339391	1.69233	0.104699	NS
TRINITY_DN14204_c0_g1_i5.p1	0.339325	1.69196	0.104771	NS
TRINITY_DN14968_c0_g1_i1.p1	0.339177	1.69112	0.104933	NS
TRINITY_DN6511_c0_g1_i8.p1	0.339057	1.69045	0.105063	NS
TRINITY_DN10556_c0_g1_i2.p1	0.339038	1.69034	0.105084	NS
TRINITY_DN63325_c0_g1_i1.p1	0.339029	1.69029	0.105094	NS
TRINITY_DN35207_c0_g1_i1.p1	0.338955	1.68987	0.105175	NS
TRINITY_DN33497_c0_g1_i1.p1	0.338881	1.68946	0.105255	NS
TRINITY_DN912_c0_g1_i5.p2	0.338814	1.68908	0.105328	NS
TRINITY_DN13630_c0_g1_i1.p1	0.338708	1.68848	0.105445	NS
TRINITY_DN4442_c0_g1_i3.p1	0.338677	1.68831	0.105478	NS
TRINITY_DN11485_c1_g1_i1.p1	0.338321	1.68631	0.105868	NS
TRINITY_DN30139_c0_g1_i1.p1	0.338316	1.68628	0.105874	NS
TRINITY_DN11209_c0_g1_i1.p2	0.33806	1.68484	0.106155	NS
TRINITY_DN41558_c0_g1_i1.p1	0.338025	1.68464	0.106194	NS
TRINITY_DN5669_c0_g1_i1.p1	0.337323	1.68069	0.106967	NS
TRINITY_DN24283_c0_g1_i4.p1	0.337281	1.68046	0.107014	NS
TRINITY_DN77_c0_g1_i8.p1	0.33701	1.67893	0.107314	NS
TRINITY_DN2909_c0_g1_i4.p1	0.336907	1.67835	0.107428	NS
TRINITY_DN56_c0_g1_i30.p1	0.33687	1.67815	0.107469	NS
TRINITY_DN17159_c0_g1_i5.p1	0.336669	1.67701	0.107693	NS
TRINITY_DN17677_c0_g1_i1.p1	0.336589	1.67657	0.107781	NS
TRINITY_DN41588_c0_g1_i1.p1	0.33656	1.6764	0.107814	NS
TRINITY_DN42494_c0_g1_i1.p1	0.336523	1.6762	0.107855	NS
TRINITY_DN2948_c0_g1_i6.p1	0.3364	1.67551	0.107991	NS
TRINITY_DN13944_c0_g1_i4.p1	0.336262	1.67473	0.108145	NS
TRINITY_DN74657_c0_g1_i1.p1	0.336226	1.67453	0.108185	NS
TRINITY_DN2035_c0_g2_i3.p1	0.335709	1.67163	0.108763	NS
TRINITY_DN2446_c1_g1_i5.p1	0.33543	1.67006	0.109076	NS
TRINITY_DN13682_c0_g1_i3.p1	0.335337	1.66954	0.10918	NS
TRINITY_DN7316_c0_g1_i3.p1	0.335252	1.66906	0.109275	NS
TRINITY_DN36370_c0_g1_i1.p1	0.335062	1.668	0.109489	NS
TRINITY_DN7692_c0_g1_i8.p1	0.335049	1.66792	0.109504	NS
TRINITY_DN3825_c0_g1_i11.p1	0.334696	1.66595	0.109901	NS
TRINITY_DN19158_c0_g1_i3.p1	0.33466	1.66574	0.109941	NS
TRINITY_DN7091_c7_g1_i2.p1	0.334334	1.66391	0.110311	NS
TRINITY_DN18241_c0_g1_i2.p1	0.334155	1.66291	0.110512	NS
TRINITY_DN47694_c0_g1_i1.p1	0.333862	1.66127	0.110845	NS
TRINITY_DN18152_c1_g1_i1.p1	0.333811	1.66099	0.110902	NS
TRINITY_DN23740_c18_g1_i6.p2	0.3338	1.66092	0.110915	NS
TRINITY_DN5246_c0_g1_i10.p1	0.333423	1.65881	0.111344	NS
TRINITY_DN11386_c0_g1_i2.p1	0.333403	1.6587	0.111366	NS
TRINITY_DN1414_c0_g1_i1.p1	0.333334	1.65831	0.111446	NS
TRINITY_DN8585_c0_g1_i1.p1	0.333312	1.6582	0.11147	NS
TRINITY_DN3404_c0_g1_i1.p1	0.333291	1.65808	0.111494	NS
TRINITY_DN19158_c0_g1_i4.p1	0.333236	1.65777	0.111557	NS
TRINITY_DN8227_c2_g1_i1.p1	0.333174	1.65742	0.111628	NS
TRINITY_DN2301_c3_g1_i1.p1	0.333052	1.65674	0.111767	NS
TRINITY_DN8990_c0_g1_i1.p1	0.332973	1.65629	0.111857	NS
TRINITY_DN14550_c0_g1_i3.p1	0.332802	1.65534	0.112052	NS
TRINITY_DN50949_c0_g1_i1.p1	0.332699	1.65476	0.112171	NS
TRINITY_DN4363_c5_g1_i1.p1	0.332285	1.65245	0.112645	NS
TRINITY_DN50653_c0_g1_i1.p1	0.332268	1.65235	0.112665	NS
TRINITY_DN11856_c0_g2_i2.p1	0.332218	1.65207	0.112722	NS
TRINITY_DN28550_c0_g1_i1.p1	0.332082	1.65131	0.112879	NS
TRINITY_DN13226_c0_g1_i16.p1	0.332069	1.65124	0.112893	NS
TRINITY_DN36392_c0_g1_i1.p1	0.33195	1.65057	0.113031	NS
TRINITY_DN4416_c0_g1_i2.p1	0.331843	1.64998	0.113153	NS
TRINITY_DN54108_c0_g1_i1.p1	0.331833	1.64992	0.113165	NS
TRINITY_DN11461_c0_g1_i2.p1	0.331815	1.64982	0.113185	NS
TRINITY_DN4284_c0_g1_i2.p1	0.331412	1.64757	0.113651	NS
TRINITY_DN11579_c0_g1_i1.p1	0.331369	1.64733	0.113701	NS
TRINITY_DN28114_c0_g1_i1.p1	0.331362	1.64729	0.113709	NS
TRINITY_DN11972_c2_g1_i6.p1	0.331341	1.64717	0.113733	NS
TRINITY_DN8436_c0_g1_i1.p1	0.331325	1.64708	0.113752	NS
TRINITY_DN1811_c0_g1_i9.p1	0.331322	1.64707	0.113755	NS
TRINITY_DN2390_c0_g1_i92.p1	0.331194	1.64635	0.113903	NS
TRINITY_DN4914_c1_g1_i4.p1	0.331054	1.64557	0.114066	NS
TRINITY_DN16271_c0_g1_i1.p1	0.330949	1.64499	0.114187	NS
TRINITY_DN24266_c0_g1_i1.p1	0.330796	1.64413	0.114364	NS
TRINITY_DN190_c1_g2_i2.p2	0.330384	1.64183	0.114844	NS
TRINITY_DN9255_c0_g1_i2.p1	0.330178	1.64069	0.115084	NS
TRINITY_DN16567_c0_g1_i2.p1	0.330096	1.64023	0.11518	NS
TRINITY_DN5645_c0_g1_i1.p1	0.329932	1.63931	0.115371	NS
TRINITY_DN1058_c0_g1_i9.p1	0.329857	1.63889	0.115459	NS
TRINITY_DN32982_c0_g1_i1.p1	0.329755	1.63832	0.115578	NS
TRINITY_DN29310_c0_g1_i6.p1	0.329634	1.63765	0.11572	NS
TRINITY_DN2410_c2_g1_i1.p1	0.329432	1.63653	0.115957	NS
TRINITY_DN57544_c0_g1_i1.p1	0.329336	1.63599	0.116069	NS
TRINITY_DN8560_c0_g1_i15.p1	0.329307	1.63583	0.116103	NS
TRINITY_DN12890_c0_g1_i2.p1	0.329284	1.6357	0.116131	NS
TRINITY_DN14355_c1_g2_i1.p1	0.328994	1.63408	0.116471	NS
TRINITY_DN32825_c0_g1_i1.p1	0.328772	1.63285	0.116732	NS
TRINITY_DN18738_c0_g7_i1.p1	0.328584	1.6318	0.116954	NS
TRINITY_DN624_c0_g1_i19.p1	0.328335	1.63042	0.117248	NS
TRINITY_DN4960_c0_g1_i14.p1	0.328329	1.63038	0.117256	NS
TRINITY_DN68023_c0_g1_i1.p1	0.328197	1.62965	0.117412	NS
TRINITY_DN57035_c0_g1_i1.p1	0.327739	1.6271	0.117956	NS
TRINITY_DN6272_c0_g1_i1.p1	0.327727	1.62703	0.117969	NS
TRINITY_DN60501_c0_g1_i1.p1	0.327645	1.62658	0.118067	NS
TRINITY_DN6650_c0_g1_i2.p1	0.327122	1.62367	0.11869	NS
TRINITY_DN4483_c0_g1_i9.p1	0.326659	1.62109	0.119243	NS
TRINITY_DN624_c0_g1_i2.p1	0.326566	1.62058	0.119355	NS
TRINITY_DN22886_c0_g1_i1.p1	0.326563	1.62056	0.119358	NS
TRINITY_DN70968_c0_g1_i1.p1	0.326509	1.62026	0.119423	NS
TRINITY_DN441_c0_g1_i1.p1	0.32627	1.61894	0.119709	NS
TRINITY_DN10081_c0_g1_i1.p1	0.326216	1.61864	0.119774	NS
TRINITY_DN40384_c0_g1_i1.p1	0.326199	1.61854	0.119794	NS
TRINITY_DN6932_c0_g2_i7.p1	0.325636	1.61542	0.120472	NS
TRINITY_DN11454_c2_g1_i2.p1	0.32556	1.61499	0.120564	NS
TRINITY_DN6038_c1_g1_i3.p1	0.325478	1.61454	0.120662	NS
TRINITY_DN25327_c0_g1_i3.p1	0.325348	1.61382	0.12082	NS
TRINITY_DN4995_c0_g1_i1.p1	0.324999	1.61189	0.121242	NS
TRINITY_DN16801_c0_g2_i1.p1	0.324788	1.61071	0.121498	NS
TRINITY_DN14031_c0_g1_i3.p2	0.324554	1.60942	0.121782	NS
TRINITY_DN12196_c0_g1_i3.p1	0.324466	1.60893	0.12189	NS
TRINITY_DN5802_c0_g1_i9.p1	0.324364	1.60836	0.122014	NS
TRINITY_DN38593_c0_g1_i1.p1	0.324346	1.60826	0.122035	NS
TRINITY_DN32969_c0_g1_i1.p1	0.324275	1.60787	0.122122	NS
TRINITY_DN58734_c0_g1_i1.p1	0.324224	1.60759	0.122184	NS
TRINITY_DN9157_c0_g1_i2.p1	0.324224	1.60759	0.122184	NS
TRINITY_DN18307_c0_g1_i1.p1	0.324163	1.60725	0.122258	NS
TRINITY_DN2512_c0_g1_i3.p1	0.323802	1.60525	0.122699	NS
TRINITY_DN64043_c0_g1_i1.p1	0.323647	1.60439	0.122888	NS
TRINITY_DN58257_c0_g1_i1.p1	0.323519	1.60368	0.123046	NS
TRINITY_DN24436_c0_g1_i3.p2	0.323453	1.60332	0.123126	NS
TRINITY_DN63445_c0_g1_i1.p1	0.323295	1.60244	0.12332	NS
TRINITY_DN41796_c0_g1_i1.p1	0.323094	1.60133	0.123567	NS
TRINITY_DN3229_c1_g1_i1.p1	0.322878	1.60013	0.123833	NS
TRINITY_DN144_c0_g1_i3.p1	0.322321	1.59705	0.124519	NS
TRINITY_DN6184_c0_g1_i4.p2	0.322077	1.5957	0.124821	NS
TRINITY_DN9724_c0_g1_i10.p1	0.322037	1.59548	0.124871	NS
TRINITY_DN3421_c0_g1_i41.p2	0.322001	1.59528	0.124915	NS
TRINITY_DN4820_c0_g1_i2.p1	0.32188	1.59461	0.125065	NS
TRINITY_DN45101_c0_g1_i1.p1	0.321761	1.59396	0.125212	NS
TRINITY_DN15150_c0_g1_i1.p1	0.321706	1.59365	0.125281	NS
TRINITY_DN4246_c0_g2_i1.p1	0.321578	1.59295	0.125439	NS
TRINITY_DN18529_c0_g1_i2.p1	0.321545	1.59277	0.12548	NS
TRINITY_DN62698_c0_g1_i1.p1	0.321255	1.59116	0.125841	NS
TRINITY_DN50204_c0_g1_i1.p1	0.320946	1.58946	0.126226	NS
TRINITY_DN19957_c0_g1_i2.p1	0.320879	1.58909	0.12631	NS
TRINITY_DN72024_c0_g1_i1.p1	0.320735	1.58829	0.126489	NS
TRINITY_DN51014_c0_g1_i1.p1	0.320545	1.58724	0.126727	NS
TRINITY_DN70749_c0_g1_i1.p1	0.320495	1.58697	0.12679	NS
TRINITY_DN3361_c0_g1_i1.p1	0.3204	1.58644	0.126909	NS
TRINITY_DN4651_c0_g1_i1.p1	0.320345	1.58614	0.126978	NS
TRINITY_DN1861_c2_g1_i11.p1	0.320336	1.58609	0.12699	NS
TRINITY_DN13426_c0_g1_i1.p1	0.320293	1.58585	0.127043	NS
TRINITY_DN1218_c1_g1_i2.p1	0.320255	1.58564	0.127091	NS
TRINITY_DN6769_c2_g1_i3.p1	0.320175	1.5852	0.127191	NS
TRINITY_DN20973_c0_g1_i1.p1	0.320063	1.58458	0.127332	NS
TRINITY_DN8765_c0_g1_i2.p1	0.320023	1.58436	0.127381	NS
TRINITY_DN17598_c0_g1_i2.p1	0.319922	1.58381	0.127508	NS
TRINITY_DN15260_c0_g1_i6.p1	0.319839	1.58335	0.127612	NS
TRINITY_DN43209_c0_g1_i1.p1	0.319766	1.58295	0.127705	NS
TRINITY_DN10920_c0_g1_i1.p1	0.319522	1.5816	0.128012	NS
TRINITY_DN9858_c0_g1_i1.p1	0.319274	1.58023	0.128325	NS
TRINITY_DN8486_c0_g1_i2.p1	0.319151	1.57955	0.128481	NS
TRINITY_DN805_c0_g1_i12.p1	0.319136	1.57948	0.128499	NS
TRINITY_DN11049_c0_g1_i1.p1	0.318981	1.57862	0.128696	NS
TRINITY_DN7234_c0_g1_i1.p1	0.318977	1.57859	0.128701	NS
TRINITY_DN11896_c0_g1_i4.p1	0.318754	1.57737	0.128983	NS
TRINITY_DN5244_c0_g1_i3.p1	0.318577	1.57639	0.129208	NS
TRINITY_DN34095_c0_g2_i1.p1	0.318422	1.57554	0.129404	NS
TRINITY_DN1646_c0_g1_i14.p1	0.318418	1.57552	0.129409	NS
TRINITY_DN63703_c0_g1_i1.p1	0.318243	1.57455	0.129632	NS
TRINITY_DN9514_c0_g2_i1.p1	0.318167	1.57414	0.129728	NS
TRINITY_DN49856_c0_g1_i1.p1	0.318153	1.57406	0.129747	NS
TRINITY_DN13815_c0_g1_i1.p1	0.317825	1.57226	0.130164	NS
TRINITY_DN19265_c0_g1_i2.p1	0.31758	1.57091	0.130476	NS
TRINITY_DN35042_c0_g1_i1.p1	0.317551	1.57075	0.130514	NS
TRINITY_DN7266_c0_g1_i6.p1	0.31734	1.56958	0.130784	NS
TRINITY_DN3182_c0_g1_i24.p1	0.317115	1.56835	0.131072	NS
TRINITY_DN41058_c0_g1_i1.p1	0.316816	1.56671	0.131456	NS
TRINITY_DN41825_c0_g1_i1.p1	0.316706	1.5661	0.131598	NS
TRINITY_DN14549_c0_g1_i1.p1	0.316602	1.56553	0.131731	NS
TRINITY_DN10427_c0_g1_i2.p1	0.316488	1.5649	0.131877	NS
TRINITY_DN3139_c0_g1_i3.p1	0.316183	1.56323	0.132271	NS
TRINITY_DN4176_c3_g1_i1.p1	0.316124	1.5629	0.132347	NS
TRINITY_DN6216_c0_g1_i7.p1	0.316028	1.56237	0.132471	NS
TRINITY_DN34892_c0_g2_i1.p1	0.316018	1.56232	0.132484	NS
TRINITY_DN63395_c9_g1_i1.p1	0.315991	1.56217	0.132519	NS
TRINITY_DN361_c0_g1_i2.p1	0.315986	1.56214	0.132526	NS
TRINITY_DN4798_c1_g1_i21.p1	0.315859	1.56145	0.132689	NS
TRINITY_DN3540_c0_g1_i1.p1	0.315841	1.56135	0.132713	NS
TRINITY_DN2236_c0_g1_i2.p1	0.315686	1.5605	0.132913	NS
TRINITY_DN17012_c0_g2_i1.p1	0.31539	1.55887	0.133298	NS
TRINITY_DN4881_c0_g1_i3.p3	0.31533	1.55855	0.133374	NS
TRINITY_DN11120_c0_g1_i3.p1	0.314786	1.55556	0.134083	NS
TRINITY_DN20807_c0_g1_i2.p1	0.314729	1.55525	0.134156	NS
TRINITY_DN10221_c0_g1_i2.p1	0.31467	1.55492	0.134233	NS
TRINITY_DN2646_c0_g1_i20.p1	0.314303	1.55291	0.134713	NS
TRINITY_DN8269_c0_g1_i14.p1	0.314183	1.55225	0.13487	NS
TRINITY_DN7993_c0_g2_i1.p1	0.314037	1.55145	0.135062	NS
TRINITY_DN11279_c0_g1_i5.p1	0.314026	1.55139	0.135076	NS
TRINITY_DN35855_c0_g1_i1.p1	0.314009	1.5513	0.135097	NS
TRINITY_DN3193_c2_g1_i1.p1	0.312957	1.54554	0.136481	NS
TRINITY_DN13763_c0_g1_i1.p1	0.312788	1.54461	0.136705	NS
TRINITY_DN11763_c0_g1_i1.p1	0.312689	1.54407	0.136836	NS
TRINITY_DN56312_c0_g1_i1.p1	0.312609	1.54363	0.136942	NS
TRINITY_DN2153_c0_g1_i3.p1	0.312453	1.54277	0.137149	NS
TRINITY_DN12050_c0_g2_i1.p2	0.312271	1.54178	0.137389	NS
TRINITY_DN43583_c0_g1_i1.p1	0.312223	1.54152	0.137453	NS
TRINITY_DN12411_c1_g1_i1.p1	0.312037	1.5405	0.1377	NS
TRINITY_DN7331_c1_g1_i2.p1	0.311925	1.53989	0.137848	NS
TRINITY_DN3373_c1_g1_i7.p1	0.311894	1.53972	0.13789	NS
TRINITY_DN6934_c0_g1_i1.p1	0.311871	1.53959	0.13792	NS
TRINITY_DN73239_c0_g1_i1.p1	0.311819	1.53931	0.13799	NS
TRINITY_DN12368_c0_g1_i2.p1	0.311429	1.53718	0.138509	NS
TRINITY_DN22991_c0_g1_i1.p1	0.311418	1.53711	0.138524	NS
TRINITY_DN56944_c0_g1_i1.p1	0.311268	1.5363	0.138724	NS
TRINITY_DN9052_c0_g2_i1.p1	0.31116	1.5357	0.138869	NS
TRINITY_DN6721_c0_g2_i1.p1	0.311127	1.53553	0.138913	NS
TRINITY_DN18230_c1_g1_i2.p1	0.311049	1.5351	0.139017	NS
TRINITY_DN569_c1_g3_i1.p1	0.310834	1.53392	0.139305	NS
TRINITY_DN12916_c0_g1_i2.p1	0.310763	1.53354	0.139399	NS
TRINITY_DN15388_c0_g1_i1.p1	0.310751	1.53347	0.139416	NS
TRINITY_DN17271_c0_g2_i1.p1	0.310746	1.53344	0.139422	NS
TRINITY_DN33376_c0_g1_i1.p1	0.310538	1.53231	0.139701	NS
TRINITY_DN2452_c0_g1_i2.p1	0.310443	1.53179	0.139829	NS
TRINITY_DN30915_c0_g1_i1.p1	0.310404	1.53157	0.139882	NS
TRINITY_DN15913_c0_g2_i1.p1	0.310395	1.53153	0.139893	NS
TRINITY_DN6409_c0_g1_i2.p1	0.310361	1.53134	0.139939	NS
TRINITY_DN1108_c0_g1_i8.p1	0.31033	1.53117	0.139981	NS
TRINITY_DN4363_c0_g1_i10.p1	0.310042	1.5296	0.140368	NS
TRINITY_DN41721_c1_g1_i1.p1	0.309844	1.52852	0.140635	NS
TRINITY_DN11555_c0_g1_i1.p1	0.309823	1.5284	0.140664	NS
TRINITY_DN7172_c0_g1_i1.p2	0.309779	1.52816	0.140723	NS
TRINITY_DN63513_c0_g1_i1.p1	0.309743	1.52797	0.140772	NS
TRINITY_DN68137_c0_g1_i1.p1	0.309682	1.52764	0.140853	NS
TRINITY_DN11306_c1_g1_i1.p1	0.309575	1.52705	0.140999	NS
TRINITY_DN49562_c0_g1_i1.p1	0.309525	1.52678	0.141066	NS
TRINITY_DN11167_c0_g1_i9.p1	0.309456	1.52641	0.141158	NS
TRINITY_DN7085_c0_g1_i1.p1	0.309303	1.52557	0.141366	NS
TRINITY_DN13347_c0_g2_i1.p1	0.309288	1.52549	0.141386	NS
TRINITY_DN42412_c0_g1_i1.p1	0.309228	1.52516	0.141467	NS
TRINITY_DN4897_c1_g1_i12.p1	0.309199	1.525	0.141506	NS
TRINITY_DN10450_c0_g1_i28.p1	0.309043	1.52415	0.141718	NS
TRINITY_DN15088_c0_g1_i1.p1	0.30888	1.52326	0.14194	NS
TRINITY_DN5338_c0_g1_i3.p1	0.308872	1.52322	0.14195	NS
TRINITY_DN3266_c1_g1_i1.p1	0.308503	1.52121	0.142452	NS
TRINITY_DN33186_c0_g2_i1.p1	0.308386	1.52057	0.142611	NS
TRINITY_DN5587_c0_g2_i4.p1	0.308344	1.52034	0.142668	NS
TRINITY_DN24091_c0_g1_i1.p1	0.308219	1.51966	0.142839	NS
TRINITY_DN23975_c0_g1_i1.p1	0.308068	1.51884	0.143044	NS
TRINITY_DN4324_c0_g1_i2.p1	0.307722	1.51695	0.143518	NS
TRINITY_DN70225_c0_g1_i1.p1	0.30767	1.51667	0.143589	NS
TRINITY_DN4251_c0_g2_i3.p1	0.307669	1.51666	0.14359	NS
TRINITY_DN9920_c1_g1_i1.p1	0.307617	1.51638	0.143661	NS
TRINITY_DN3277_c0_g1_i3.p1	0.307438	1.51541	0.143906	NS
TRINITY_DN56464_c0_g1_i1.p2	0.307123	1.51369	0.14434	NS
TRINITY_DN8977_c0_g1_i2.p1	0.306743	1.51163	0.144861	NS
TRINITY_DN37675_c0_g1_i1.p1	0.306586	1.51077	0.145078	NS
TRINITY_DN4504_c0_g1_i20.p1	0.306449	1.51003	0.145267	NS
TRINITY_DN9763_c1_g1_i2.p1	0.306339	1.50942	0.14542	NS
TRINITY_DN36178_c0_g1_i1.p1	0.306213	1.50874	0.145593	NS
TRINITY_DN68396_c0_g1_i1.p1	0.306145	1.50837	0.145687	NS
TRINITY_DN12372_c0_g3_i1.p1	0.306049	1.50785	0.14582	NS
TRINITY_DN45327_c0_g1_i1.p1	0.305775	1.50636	0.1462	NS
TRINITY_DN5560_c0_g1_i2.p1	0.305305	1.50381	0.146853	NS
TRINITY_DN33654_c0_g1_i1.p1	0.305261	1.50357	0.146914	NS
TRINITY_DN5183_c0_g1_i12.p1	0.305255	1.50354	0.146921	NS
TRINITY_DN11485_c0_g2_i4.p1	0.305143	1.50293	0.147078	NS
TRINITY_DN22985_c0_g1_i4.p1	0.305083	1.5026	0.147161	NS
TRINITY_DN16617_c3_g2_i2.p1	0.304907	1.50165	0.147406	NS
TRINITY_DN1569_c0_g1_i2.p1	0.304754	1.50082	0.147619	NS
TRINITY_DN7527_c4_g1_i1.p1	0.304714	1.5006	0.147675	NS
TRINITY_DN8833_c0_g1_i1.p1	0.304619	1.50008	0.147809	NS
TRINITY_DN10154_c0_g1_i1.p1	0.304588	1.49991	0.147852	NS
TRINITY_DN10438_c0_g1_i4.p1	0.304503	1.49945	0.147971	NS
TRINITY_DN10808_c0_g1_i1.p1	0.304238	1.49801	0.148342	NS
TRINITY_DN15094_c0_g1_i1.p1	0.30423	1.49797	0.148352	NS
TRINITY_DN3772_c0_g1_i3.p1	0.304116	1.49736	0.148512	NS
TRINITY_DN46132_c0_g1_i1.p1	0.304031	1.49689	0.148631	NS
TRINITY_DN8389_c0_g2_i1.p1	0.303751	1.49537	0.149025	NS
TRINITY_DN1264_c1_g1_i1.p1	0.303388	1.4934	0.149536	NS
TRINITY_DN8921_c0_g1_i3.p1	0.303126	1.49199	0.149904	NS
TRINITY_DN8495_c0_g2_i1.p1	0.303023	1.49143	0.15005	NS
TRINITY_DN7965_c0_g2_i2.p2	0.302786	1.49014	0.150386	NS
TRINITY_DN747_c0_g1_i52.p1	0.302781	1.49011	0.150393	NS
TRINITY_DN32210_c0_g1_i1.p1	0.302679	1.48956	0.150537	NS
TRINITY_DN449_c0_g1_i6.p1	0.302632	1.48931	0.150603	NS
TRINITY_DN13277_c0_g1_i1.p1	0.302488	1.48853	0.150807	NS
TRINITY_DN2158_c1_g1_i6.p1	0.302439	1.48826	0.150876	NS
TRINITY_DN7646_c0_g2_i11.p1	0.302207	1.48701	0.151206	NS
TRINITY_DN26204_c0_g1_i1.p1	0.302205	1.487	0.151208	NS
TRINITY_DN11066_c0_g1_i5.p1	0.302135	1.48662	0.151308	NS
TRINITY_DN50131_c0_g1_i1.p1	0.302002	1.48589	0.151498	NS
TRINITY_DN13562_c0_g1_i5.p1	0.301978	1.48576	0.151532	NS
TRINITY_DN227_c1_g1_i1.p1	0.301974	1.48574	0.151538	NS
TRINITY_DN10411_c3_g1_i2.p1	0.301598	1.48371	0.152072	NS
TRINITY_DN8416_c0_g1_i21.p1	0.301434	1.48282	0.152307	NS
TRINITY_DN13979_c0_g1_i1.p1	0.301372	1.48249	0.152395	NS
TRINITY_DN6802_c0_g1_i1.p1	0.300711	1.47891	0.153341	NS
TRINITY_DN9176_c1_g1_i2.p1	0.30062	1.47842	0.153471	NS
TRINITY_DN462_c1_g1_i1.p1	0.300089	1.47555	0.154234	NS
TRINITY_DN26814_c0_g2_i1.p1	0.300087	1.47554	0.154238	NS
TRINITY_DN64312_c0_g1_i1.p1	0.30005	1.47534	0.15429	NS
TRINITY_DN19898_c2_g1_i1.p1	0.300018	1.47516	0.154338	NS
TRINITY_DN15135_c1_g1_i5.p1	0.299951	1.4748	0.154434	NS
TRINITY_DN3540_c0_g2_i1.p1	0.299925	1.47466	0.154471	NS
TRINITY_DN15329_c0_g1_i20.p2	0.299769	1.47382	0.154697	NS
TRINITY_DN3229_c0_g1_i8.p1	0.299676	1.47332	0.154831	NS
TRINITY_DN17362_c0_g1_i1.p1	0.299615	1.47299	0.154918	NS
TRINITY_DN62321_c0_g1_i1.p1	0.299254	1.47104	0.155441	NS
TRINITY_DN2922_c0_g1_i4.p1	0.298891	1.46908	0.155967	NS
TRINITY_DN70880_c0_g1_i1.p1	0.298839	1.4688	0.156042	NS
TRINITY_DN16779_c0_g1_i1.p1	0.298804	1.46861	0.156093	NS
TRINITY_DN43013_c0_g1_i1.p1	0.298501	1.46697	0.156534	NS
TRINITY_DN3012_c0_g1_i45.p1	0.298463	1.46677	0.156589	NS
TRINITY_DN7091_c0_g2_i1.p1	0.298459	1.46675	0.156595	NS
TRINITY_DN32604_c1_g1_i1.p1	0.29844	1.46665	0.156622	NS
TRINITY_DN44553_c0_g1_i1.p1	0.298054	1.46456	0.157185	NS
TRINITY_DN5131_c2_g2_i1.p1	0.297869	1.46356	0.157456	NS
TRINITY_DN1545_c0_g1_i14.p1	0.297619	1.46222	0.15782	NS
TRINITY_DN23534_c0_g1_i2.p1	0.297602	1.46213	0.157846	NS
TRINITY_DN17681_c0_g1_i1.p2	0.297497	1.46156	0.157999	NS
TRINITY_DN12817_c0_g2_i3.p1	0.297481	1.46148	0.158022	NS
TRINITY_DN13960_c0_g1_i2.p1	0.297206	1.45999	0.158426	NS
TRINITY_DN8263_c0_g1_i1.p1	0.297128	1.45957	0.15854	NS
TRINITY_DN11280_c0_g1_i20.p1	0.296984	1.4588	0.158752	NS
TRINITY_DN22729_c0_g1_i1.p1	0.296984	1.4588	0.158752	NS
TRINITY_DN22993_c0_g1_i1.p1	0.296984	1.4588	0.158752	NS
TRINITY_DN25377_c0_g1_i1.p1	0.296984	1.4588	0.158752	NS
TRINITY_DN32793_c0_g2_i1.p1	0.296984	1.4588	0.158752	NS
TRINITY_DN35492_c0_g1_i1.p1	0.296984	1.4588	0.158752	NS
TRINITY_DN39543_c0_g1_i1.p1	0.296984	1.4588	0.158752	NS
TRINITY_DN42510_c0_g1_i1.p1	0.296984	1.4588	0.158752	NS
TRINITY_DN4685_c0_g1_i10.p1	0.296984	1.4588	0.158752	NS
TRINITY_DN54090_c0_g1_i1.p1	0.296984	1.4588	0.158752	NS
TRINITY_DN71785_c0_g1_i1.p1	0.296984	1.4588	0.158752	NS
TRINITY_DN72_c0_g1_i1.p1	0.296984	1.4588	0.158752	NS
TRINITY_DN10729_c0_g3_i1.p1	0.296961	1.45867	0.158786	NS
TRINITY_DN11462_c0_g1_i3.p1	0.296855	1.4581	0.158941	NS
TRINITY_DN10011_c1_g2_i1.p1	0.2967	1.45727	0.15917	NS
TRINITY_DN4745_c0_g1_i26.p1	0.296668	1.45709	0.159217	NS
TRINITY_DN15994_c1_g1_i1.p1	0.296561	1.45652	0.159375	NS
TRINITY_DN969_c0_g1_i6.p1	0.296556	1.45649	0.159382	NS
TRINITY_DN19664_c0_g1_i1.p1	0.296347	1.45537	0.159689	NS
TRINITY_DN18601_c0_g1_i2.p1	0.296262	1.45491	0.159815	NS
TRINITY_DN13831_c0_g1_i2.p1	0.296191	1.45453	0.15992	NS
TRINITY_DN63808_c0_g1_i1.p1	0.296175	1.45444	0.159944	NS
TRINITY_DN5193_c0_g1_i9.p1	0.296	1.4535	0.160203	NS
TRINITY_DN10585_c0_g1_i23.p1	0.29598	1.45339	0.160232	NS
TRINITY_DN327_c2_g1_i1.p1	0.295786	1.45234	0.16052	NS
TRINITY_DN14355_c2_g2_i2.p1	0.295745	1.45212	0.16058	NS
TRINITY_DN3056_c0_g1_i3.p1	0.295728	1.45203	0.160606	NS
TRINITY_DN15328_c0_g1_i1.p2	0.295657	1.45165	0.16071	NS
TRINITY_DN49961_c0_g1_i1.p1	0.295642	1.45157	0.160733	NS
TRINITY_DN9111_c0_g1_i2.p1	0.295425	1.45041	0.161054	NS
TRINITY_DN2970_c0_g2_i1.p1	0.295375	1.45013	0.16113	NS
TRINITY_DN554_c0_g1_i32.p1	0.295171	1.44904	0.161432	NS
TRINITY_DN12195_c0_g1_i2.p1	0.295157	1.44896	0.161454	NS
TRINITY_DN16912_c0_g1_i9.p1	0.294436	1.44509	0.162528	NS
TRINITY_DN14002_c0_g1_i4.p1	0.29427	1.4442	0.162775	NS
TRINITY_DN669_c0_g1_i28.p1	0.294166	1.44364	0.162931	NS
TRINITY_DN9889_c0_g1_i8.p1	0.294164	1.44362	0.162935	NS
TRINITY_DN10483_c0_g1_i1.p1	0.294113	1.44335	0.163011	NS
TRINITY_DN599_c0_g1_i4.p1	0.294026	1.44288	0.163141	NS
TRINITY_DN1302_c0_g1_i1.p1	0.293992	1.4427	0.163193	NS
TRINITY_DN11818_c3_g1_i1.p1	0.293976	1.44261	0.163216	NS
TRINITY_DN24574_c0_g2_i3.p1	0.293848	1.44193	0.163408	NS
TRINITY_DN12689_c0_g1_i2.p1	0.293789	1.44161	0.163496	NS
TRINITY_DN2879_c0_g2_i1.p1	0.293778	1.44155	0.163513	NS
TRINITY_DN1190_c0_g1_i1.p1	0.293227	1.4386	0.164341	NS
TRINITY_DN21485_c0_g2_i1.p1	0.293218	1.43854	0.164355	NS
TRINITY_DN3250_c0_g2_i2.p1	0.293025	1.43751	0.164646	NS
TRINITY_DN5089_c0_g1_i7.p1	0.292918	1.43694	0.164807	NS
TRINITY_DN83_c0_g2_i2.p1	0.29282	1.43641	0.164955	NS
TRINITY_DN35031_c0_g1_i1.p1	0.292805	1.43633	0.164977	NS
TRINITY_DN962_c0_g1_i1.p2	0.292639	1.43544	0.165228	NS
TRINITY_DN11681_c0_g3_i1.p1	0.29258	1.43512	0.165317	NS
TRINITY_DN440_c0_g2_i1.p1	0.292542	1.43492	0.165374	NS
TRINITY_DN1990_c0_g3_i2.p1	0.292464	1.4345	0.165493	NS
TRINITY_DN4981_c0_g1_i39.p1	0.292371	1.434	0.165633	NS
TRINITY_DN18757_c0_g1_i2.p1	0.292362	1.43395	0.165647	NS
TRINITY_DN56457_c0_g1_i1.p1	0.292252	1.43336	0.165814	NS
TRINITY_DN9007_c0_g2_i1.p1	0.292245	1.43332	0.165825	NS
TRINITY_DN11691_c0_g2_i3.p1	0.292143	1.43278	0.165979	NS
TRINITY_DN4552_c0_g1_i3.p1	0.292106	1.43258	0.166036	NS
TRINITY_DN10369_c0_g1_i1.p1	0.292048	1.43227	0.166124	NS
TRINITY_DN57333_c0_g1_i1.p1	0.291995	1.43198	0.166205	NS
TRINITY_DN2764_c0_g1_i6.p1	0.291806	1.43097	0.16649	NS
TRINITY_DN13352_c0_g1_i2.p1	0.29179	1.43089	0.166515	NS
TRINITY_DN6994_c1_g1_i14.p1	0.291759	1.43072	0.166563	NS
TRINITY_DN4485_c0_g1_i27.p1	0.291735	1.43059	0.1666	NS
TRINITY_DN18261_c0_g1_i1.p1	0.291672	1.43025	0.166694	NS
TRINITY_DN37806_c0_g1_i1.p1	0.291442	1.42902	0.167044	NS
TRINITY_DN61589_c0_g1_i1.p1	0.291178	1.42761	0.167447	NS
TRINITY_DN72370_c0_g1_i1.p1	0.291175	1.42759	0.167452	NS
TRINITY_DN7273_c0_g1_i1.p1	0.291095	1.42716	0.167573	NS
TRINITY_DN743_c0_g1_i3.p1	0.291035	1.42684	0.167665	NS
TRINITY_DN29614_c0_g3_i1.p1	0.291023	1.42678	0.167683	NS
TRINITY_DN933_c0_g1_i12.p1	0.290802	1.42559	0.168021	NS
TRINITY_DN11764_c0_g1_i1.p1	0.290752	1.42533	0.168097	NS
TRINITY_DN20884_c0_g1_i3.p1	0.290699	1.42504	0.168178	NS
TRINITY_DN3032_c0_g2_i1.p1	0.290615	1.42459	0.168308	NS
TRINITY_DN26896_c0_g1_i1.p1	0.290585	1.42443	0.168354	NS
TRINITY_DN1429_c1_g1_i1.p1	0.290438	1.42364	0.168578	NS
TRINITY_DN6875_c0_g1_i13.p1	0.290169	1.4222	0.168991	NS
TRINITY_DN24272_c0_g1_i5.p1	0.290125	1.42197	0.169059	NS
TRINITY_DN9980_c0_g1_i3.p2	0.290079	1.42172	0.16913	NS
TRINITY_DN1906_c0_g1_i36.p1	0.290068	1.42166	0.169147	NS
TRINITY_DN15498_c0_g1_i1.p1	0.289901	1.42077	0.169404	NS
TRINITY_DN10413_c0_g2_i1.p1	0.289888	1.4207	0.169423	NS
TRINITY_DN9366_c1_g1_i1.p1	0.289718	1.41979	0.169685	NS
TRINITY_DN56701_c0_g1_i1.p1	0.289663	1.4195	0.169769	NS
TRINITY_DN8068_c0_g1_i10.p1	0.289534	1.4188	0.169969	NS
TRINITY_DN10970_c0_g1_i2.p1	0.289416	1.41817	0.17015	NS
TRINITY_DN3278_c0_g2_i1.p1	0.289165	1.41683	0.170538	NS
TRINITY_DN18869_c0_g1_i3.p1	0.289078	1.41637	0.170673	NS
TRINITY_DN3781_c0_g1_i1.p1	0.289055	1.41624	0.170708	NS
TRINITY_DN73211_c0_g1_i1.p1	0.289032	1.41612	0.170744	NS
TRINITY_DN21454_c0_g1_i1.p1	0.288995	1.41592	0.1708	NS
TRINITY_DN1184_c0_g1_i1.p1	0.288963	1.41575	0.170851	NS
TRINITY_DN22504_c0_g1_i1.p1	0.288592	1.41377	0.171425	NS
TRINITY_DN9212_c0_g1_i1.p1	0.288555	1.41357	0.171481	NS
TRINITY_DN49364_c0_g1_i1.p1	0.288378	1.41263	0.171757	NS
TRINITY_DN3533_c0_g1_i3.p1	0.288363	1.41254	0.171781	NS
TRINITY_DN5861_c0_g1_i2.p1	0.28831	1.41226	0.171863	NS
TRINITY_DN34357_c0_g1_i1.p1	0.288267	1.41203	0.171929	NS
TRINITY_DN16816_c0_g1_i2.p1	0.288204	1.41169	0.172028	NS
TRINITY_DN5371_c0_g1_i3.p1	0.288187	1.41161	0.172053	NS
TRINITY_DN9928_c0_g1_i3.p1	0.288029	1.41076	0.172299	NS
TRINITY_DN34997_c0_g1_i1.p1	0.288025	1.41074	0.172305	NS
TRINITY_DN23814_c0_g1_i3.p1	0.287944	1.41031	0.172432	NS
TRINITY_DN3559_c0_g1_i10.p1	0.287476	1.40781	0.173161	NS
TRINITY_DN107_c0_g1_i3.p1	0.287345	1.40711	0.173367	NS
TRINITY_DN7475_c0_g2_i7.p1	0.287286	1.4068	0.173458	NS
TRINITY_DN9637_c0_g1_i2.p1	0.286684	1.40358	0.174401	NS
TRINITY_DN20669_c0_g2_i1.p1	0.286523	1.40272	0.174655	NS
TRINITY_DN25921_c0_g1_i1.p1	0.286485	1.40252	0.174714	NS
TRINITY_DN15346_c0_g1_i7.p1	0.286314	1.40161	0.174982	NS
TRINITY_DN13593_c0_g1_i1.p1	0.286	1.39994	0.175477	NS
TRINITY_DN17952_c0_g1_i2.p1	0.285867	1.39922	0.175687	NS
TRINITY_DN13643_c0_g1_i2.p1	0.285823	1.39899	0.175757	NS
TRINITY_DN16667_c0_g2_i1.p1	0.285417	1.39683	0.176399	NS
TRINITY_DN7763_c0_g1_i1.p1	0.285296	1.39618	0.176589	NS
TRINITY_DN45712_c0_g1_i1.p1	0.285291	1.39616	0.176597	NS
TRINITY_DN51023_c0_g1_i1.p1	0.285258	1.39598	0.17665	NS
TRINITY_DN35674_c0_g2_i1.p1	0.28503	1.39476	0.177012	NS
TRINITY_DN46382_c0_g1_i1.p1	0.284873	1.39393	0.17726	NS
TRINITY_DN9067_c0_g1_i2.p1	0.284833	1.39372	0.177324	NS
TRINITY_DN21518_c0_g1_i1.p1	0.284773	1.3934	0.177419	NS
TRINITY_DN16930_c0_g1_i1.p1	0.284507	1.39198	0.177841	NS
TRINITY_DN380_c0_g1_i14.p1	0.284421	1.39152	0.177979	NS
TRINITY_DN4910_c0_g1_i32.p1	0.284274	1.39074	0.178213	NS
TRINITY_DN1545_c0_g1_i2.p1	0.284158	1.39012	0.178397	NS
TRINITY_DN15292_c0_g1_i6.p1	0.284086	1.38974	0.178512	NS
TRINITY_DN1057_c0_g1_i14.p1	0.283975	1.38915	0.17869	NS
TRINITY_DN12049_c1_g1_i9.p1	0.283938	1.38895	0.178748	NS
TRINITY_DN6819_c0_g1_i8.p1	0.283559	1.38694	0.179353	NS
TRINITY_DN15357_c1_g1_i1.p1	0.283379	1.38598	0.179643	NS
TRINITY_DN15645_c0_g1_i3.p1	0.283346	1.38581	0.179695	NS
TRINITY_DN118_c0_g1_i1.p2	0.283057	1.38427	0.180158	NS
TRINITY_DN6047_c0_g1_i4.p1	0.282685	1.38229	0.180757	NS
TRINITY_DN6080_c0_g1_i1.p1	0.282482	1.38121	0.181084	NS
TRINITY_DN28581_c0_g1_i1.p1	0.282399	1.38077	0.181217	NS
TRINITY_DN5671_c0_g1_i1.p1	0.282211	1.37977	0.181521	NS
TRINITY_DN20177_c0_g2_i1.p1	0.282077	1.37906	0.181736	NS
TRINITY_DN15861_c0_g1_i2.p1	0.282031	1.37882	0.18181	NS
TRINITY_DN5201_c0_g2_i1.p1	0.28181	1.37764	0.182168	NS
TRINITY_DN11866_c2_g2_i1.p1	0.28166	1.37685	0.18241	NS
TRINITY_DN1111_c0_g1_i2.p2	0.281414	1.37554	0.182809	NS
TRINITY_DN3835_c0_g1_i18.p1	0.281082	1.37378	0.183348	NS
TRINITY_DN9097_c0_g1_i8.p1	0.280818	1.37237	0.183778	NS
TRINITY_DN2306_c0_g3_i1.p1	0.280785	1.3722	0.183831	NS
TRINITY_DN15854_c0_g1_i1.p1	0.280709	1.3718	0.183955	NS
TRINITY_DN71376_c0_g1_i1.p1	0.280638	1.37142	0.184071	NS
TRINITY_DN8250_c0_g1_i4.p1	0.280571	1.37107	0.184179	NS
TRINITY_DN23209_c0_g2_i3.p1	0.280477	1.37057	0.184333	NS
TRINITY_DN10449_c0_g1_i1.p1	0.280338	1.36983	0.18456	NS
TRINITY_DN65854_c0_g1_i1.p1	0.280335	1.36982	0.184564	NS
TRINITY_DN9488_c0_g1_i29.p1	0.280261	1.36942	0.184686	NS
TRINITY_DN14673_c0_g1_i1.p1	0.280223	1.36922	0.184747	NS
TRINITY_DN13150_c0_g1_i2.p1	0.280158	1.36888	0.184853	NS
TRINITY_DN1461_c0_g1_i1.p1	0.280131	1.36873	0.184898	NS
TRINITY_DN672_c0_g1_i3.p1	0.280116	1.36865	0.184922	NS
TRINITY_DN4160_c2_g6_i1.p1	0.280089	1.36851	0.184966	NS
TRINITY_DN17833_c0_g2_i1.p1	0.280046	1.36828	0.185037	NS
TRINITY_DN2877_c0_g2_i2.p1	0.279872	1.36736	0.185322	NS
TRINITY_DN63391_c0_g1_i1.p1	0.279783	1.36689	0.185467	NS
TRINITY_DN22747_c0_g1_i2.p1	0.279746	1.36669	0.185528	NS
TRINITY_DN333_c2_g1_i2.p1	0.279728	1.3666	0.185558	NS
TRINITY_DN14044_c0_g1_i1.p1	0.279618	1.36601	0.185738	NS
TRINITY_DN68368_c0_g1_i1.p1	0.279598	1.36591	0.185771	NS
TRINITY_DN2509_c0_g1_i2.p1	0.279553	1.36567	0.185844	NS
TRINITY_DN59747_c0_g1_i1.p1	0.279552	1.36566	0.185846	NS
TRINITY_DN1368_c0_g1_i3.p1	0.279342	1.36455	0.18619	NS
TRINITY_DN9247_c0_g1_i1.p1	0.279288	1.36427	0.186279	NS
TRINITY_DN22264_c0_g1_i1.p1	0.279269	1.36416	0.18631	NS
TRINITY_DN3004_c0_g3_i1.p1	0.279238	1.364	0.186361	NS
TRINITY_DN11933_c0_g1_i2.p1	0.278925	1.36234	0.186876	NS
TRINITY_DN3314_c1_g2_i1.p1	0.278904	1.36223	0.186911	NS
TRINITY_DN3557_c2_g1_i2.p1	0.278678	1.36103	0.187283	NS
TRINITY_DN14913_c0_g1_i3.p1	0.278634	1.3608	0.187355	NS
TRINITY_DN14676_c0_g3_i1.p1	0.27862	1.36073	0.187378	NS
TRINITY_DN17352_c1_g1_i1.p1	0.278576	1.36049	0.187451	NS
TRINITY_DN6910_c0_g1_i7.p1	0.278381	1.35946	0.187773	NS
TRINITY_DN1136_c3_g1_i1.p1	0.278369	1.3594	0.187793	NS
TRINITY_DN43527_c0_g1_i1.p1	0.278264	1.35884	0.187966	NS
TRINITY_DN1436_c0_g1_i35.p1	0.278082	1.35788	0.188268	NS
TRINITY_DN2881_c2_g1_i1.p1	0.277881	1.35682	0.188599	NS
TRINITY_DN11965_c0_g1_i1.p1	0.277874	1.35678	0.188611	NS
TRINITY_DN27024_c0_g1_i2.p1	0.277622	1.35544	0.18903	NS
TRINITY_DN584_c0_g1_i1.p1	0.277592	1.35529	0.189079	NS
TRINITY_DN212_c0_g1_i2.p1	0.277484	1.35472	0.189258	NS
TRINITY_DN1715_c0_g2_i1.p1	0.277371	1.35412	0.189446	NS
TRINITY_DN49872_c0_g1_i1.p1	0.277101	1.35269	0.189895	NS
TRINITY_DN6146_c0_g1_i8.p1	0.277064	1.35249	0.189957	NS
TRINITY_DN10659_c0_g1_i5.p1	0.276848	1.35135	0.190317	NS
TRINITY_DN2773_c2_g2_i1.p1	0.276785	1.35102	0.190421	NS
TRINITY_DN1128_c1_g1_i9.p1	0.276771	1.35094	0.190445	NS
TRINITY_DN56505_c0_g1_i1.p1	0.276708	1.35061	0.190551	NS
TRINITY_DN56439_c0_g1_i1.p1	0.276649	1.3503	0.190649	NS
TRINITY_DN9987_c0_g2_i1.p1	0.276644	1.35028	0.190656	NS
TRINITY_DN53867_c0_g1_i1.p1	0.276449	1.34924	0.190982	NS
TRINITY_DN9432_c0_g1_i1.p1	0.276435	1.34917	0.191006	NS
TRINITY_DN2550_c3_g1_i1.p1	0.276176	1.3478	0.191439	NS
TRINITY_DN13310_c0_g1_i1.p1	0.276159	1.34771	0.191468	NS
TRINITY_DN11833_c3_g1_i1.p1	0.275943	1.34657	0.191829	NS
TRINITY_DN2549_c0_g1_i6.p1	0.275839	1.34602	0.192004	NS
TRINITY_DN32844_c0_g1_i1.p1	0.275705	1.34531	0.192229	NS
TRINITY_DN19014_c0_g1_i1.p1	0.275629	1.34491	0.192356	NS
TRINITY_DN8376_c0_g1_i2.p1	0.275417	1.34379	0.192712	NS
TRINITY_DN3342_c0_g1_i2.p2	0.275343	1.3434	0.192836	NS
TRINITY_DN6979_c0_g1_i1.p1	0.275131	1.34228	0.193194	NS
TRINITY_DN21244_c0_g2_i1.p1	0.275107	1.34216	0.193233	NS
TRINITY_DN4076_c0_g1_i10.p1	0.275045	1.34183	0.193339	NS
TRINITY_DN6856_c2_g1_i1.p1	0.275044	1.34182	0.19334	NS
TRINITY_DN17177_c1_g1_i2.p1	0.274974	1.34145	0.193458	NS
TRINITY_DN4587_c0_g1_i12.p1	0.274907	1.3411	0.19357	NS
TRINITY_DN5856_c0_g1_i6.p1	0.274668	1.33984	0.193974	NS
TRINITY_DN20536_c0_g1_i17.p2	0.27462	1.33958	0.194056	NS
TRINITY_DN1724_c0_g1_i13.p1	0.274464	1.33876	0.194318	NS
TRINITY_DN1566_c0_g1_i1.p1	0.274084	1.33676	0.194962	NS
TRINITY_DN56619_c0_g1_i1.p1	0.273793	1.33522	0.195455	NS
TRINITY_DN1065_c0_g1_i7.p1	0.273503	1.3337	0.195948	NS
TRINITY_DN2238_c0_g1_i2.p1	0.273416	1.33323	0.196097	NS
TRINITY_DN10106_c0_g1_i2.p1	0.273232	1.33227	0.196409	NS
TRINITY_DN9003_c0_g1_i1.p1	0.272742	1.32968	0.197246	NS
TRINITY_DN71221_c0_g1_i1.p1	0.272565	1.32875	0.197548	NS
TRINITY_DN20381_c1_g2_i1.p1	0.272444	1.32812	0.197755	NS
TRINITY_DN29727_c0_g1_i1.p1	0.272215	1.32691	0.198147	NS
TRINITY_DN14313_c0_g2_i2.p1	0.272203	1.32685	0.198167	NS
TRINITY_DN14554_c0_g1_i1.p1	0.272195	1.32681	0.19818	NS
TRINITY_DN49931_c0_g1_i1.p1	0.272096	1.32629	0.19835	NS
TRINITY_DN5051_c0_g1_i1.p1	0.271823	1.32485	0.198819	NS
TRINITY_DN604_c0_g1_i2.p1	0.271787	1.32466	0.19888	NS
TRINITY_DN14404_c0_g1_i3.p1	0.271612	1.32373	0.199182	NS
TRINITY_DN9_c0_g1_i7.p1	0.271586	1.3236	0.199226	NS
TRINITY_DN15733_c0_g1_i5.p1	0.271235	1.32176	0.19983	NS
TRINITY_DN61553_c0_g1_i1.p1	0.271096	1.32102	0.200071	NS
TRINITY_DN9368_c0_g1_i5.p2	0.271016	1.3206	0.200208	NS
TRINITY_DN9372_c0_g1_i9.p1	0.270914	1.32007	0.200384	NS
TRINITY_DN28094_c0_g2_i1.p1	0.270902	1.32	0.200406	NS
TRINITY_DN19672_c0_g2_i6.p1	0.270749	1.3192	0.20067	NS
TRINITY_DN32878_c0_g1_i3.p1	0.270727	1.31908	0.200707	NS
TRINITY_DN8027_c0_g2_i1.p1	0.270475	1.31776	0.201144	NS
TRINITY_DN65743_c0_g1_i1.p1	0.270466	1.31771	0.201158	NS
TRINITY_DN14319_c0_g1_i1.p1	0.270412	1.31743	0.201252	NS
TRINITY_DN24874_c0_g1_i1.p1	0.270232	1.31648	0.201564	NS
TRINITY_DN64533_c0_g1_i1.p1	0.270227	1.31645	0.201572	NS
TRINITY_DN8339_c0_g1_i3.p1	0.270152	1.31606	0.201702	NS
TRINITY_DN4364_c1_g2_i2.p1	0.270118	1.31588	0.201762	NS
TRINITY_DN11343_c1_g1_i3.p1	0.270085	1.31571	0.201819	NS
TRINITY_DN9242_c1_g1_i2.p1	0.269928	1.31488	0.202091	NS
TRINITY_DN7682_c0_g1_i19.p1	0.269705	1.31371	0.20248	NS
TRINITY_DN7137_c0_g1_i22.p1	0.269632	1.31333	0.202606	NS
TRINITY_DN37_c1_g1_i3.p2	0.26963	1.31332	0.20261	NS
TRINITY_DN4500_c1_g1_i9.p1	0.269627	1.3133	0.202615	NS
TRINITY_DN20968_c0_g1_i1.p1	0.269595	1.31313	0.202671	NS
TRINITY_DN7012_c0_g1_i1.p1	0.269511	1.31269	0.202817	NS
TRINITY_DN64328_c0_g1_i1.p1	0.269272	1.31144	0.203233	NS
TRINITY_DN70766_c1_g1_i1.p1	0.269239	1.31127	0.20329	NS
TRINITY_DN17997_c0_g1_i1.p1	0.269072	1.31039	0.203582	NS
TRINITY_DN26916_c0_g1_i1.p1	0.269032	1.31017	0.203652	NS
TRINITY_DN1256_c1_g1_i2.p1	0.268311	1.30639	0.204912	NS
TRINITY_DN65401_c0_g1_i1.p1	0.268239	1.30602	0.205039	NS
TRINITY_DN33485_c0_g1_i1.p1	0.268195	1.30578	0.205116	NS
TRINITY_DN10981_c0_g1_i9.p1	0.268189	1.30575	0.205127	NS
TRINITY_DN719_c33_g1_i1.p3	0.268145	1.30552	0.205203	NS
TRINITY_DN90_c0_g1_i1.p1	0.267961	1.30456	0.205527	NS
TRINITY_DN11477_c0_g1_i1.p1	0.267941	1.30445	0.205563	NS
TRINITY_DN50612_c0_g1_i1.p1	0.267908	1.30428	0.205621	NS
TRINITY_DN4673_c0_g2_i1.p1	0.267752	1.30346	0.205895	NS
TRINITY_DN15713_c0_g1_i2.p1	0.267555	1.30243	0.20624	NS
TRINITY_DN8568_c0_g1_i2.p1	0.267378	1.3015	0.206553	NS
TRINITY_DN367_c0_g1_i1.p1	0.267044	1.29975	0.207143	NS
TRINITY_DN18673_c0_g1_i1.p1	0.266835	1.29865	0.207511	NS
TRINITY_DN5651_c2_g1_i2.p1	0.266831	1.29863	0.207518	NS
TRINITY_DN4967_c0_g1_i20.p1	0.266767	1.29829	0.207632	NS
TRINITY_DN48842_c0_g1_i1.p1	0.266619	1.29752	0.207893	NS
TRINITY_DN3918_c1_g2_i1.p1	0.266506	1.29693	0.208093	NS
TRINITY_DN24718_c0_g1_i1.p1	0.266402	1.29639	0.208277	NS
TRINITY_DN56506_c0_g1_i1.p1	0.266401	1.29638	0.208279	NS
TRINITY_DN21936_c0_g1_i1.p2	0.266338	1.29605	0.208391	NS
TRINITY_DN71061_c0_g1_i1.p2	0.266275	1.29572	0.208502	NS
TRINITY_DN19447_c0_g1_i18.p1	0.266167	1.29515	0.208694	NS
TRINITY_DN23621_c1_g1_i2.p1	0.266125	1.29493	0.208769	NS
TRINITY_DN6722_c0_g1_i3.p1	0.266056	1.29458	0.20889	NS
TRINITY_DN5378_c0_g1_i1.p1	0.266055	1.29457	0.208893	NS
TRINITY_DN16589_c4_g1_i1.p1	0.265913	1.29382	0.209146	NS
TRINITY_DN1560_c0_g1_i13.p1	0.265842	1.29345	0.209271	NS
TRINITY_DN9757_c0_g1_i1.p1	0.265822	1.29335	0.209307	NS
TRINITY_DN8505_c0_g1_i3.p1	0.265794	1.2932	0.209356	NS
TRINITY_DN2506_c1_g1_i6.p1	0.265591	1.29214	0.209718	NS
TRINITY_DN11806_c0_g2_i1.p1	0.265579	1.29207	0.20974	NS
TRINITY_DN15481_c0_g1_i6.p1	0.265496	1.29164	0.209888	NS
TRINITY_DN16902_c0_g1_i14.p1	0.265379	1.29103	0.210096	NS
TRINITY_DN57136_c0_g1_i1.p1	0.265277	1.2905	0.210277	NS
TRINITY_DN6518_c0_g1_i18.p1	0.265267	1.29044	0.210295	NS
TRINITY_DN18750_c0_g1_i1.p1	0.26525	1.29035	0.210326	NS
TRINITY_DN13936_c0_g3_i1.p1	0.265156	1.28986	0.210493	NS
TRINITY_DN61031_c0_g1_i2.p1	0.265156	1.28986	0.210494	NS
TRINITY_DN19064_c0_g1_i2.p1	0.264895	1.2885	0.210959	NS
TRINITY_DN11101_c0_g1_i1.p1	0.26478	1.28789	0.211165	NS
TRINITY_DN10700_c0_g1_i4.p1	0.264707	1.28751	0.211296	NS
TRINITY_DN6039_c0_g2_i1.p2	0.264694	1.28745	0.211319	NS
TRINITY_DN18302_c0_g1_i1.p1	0.264403	1.28592	0.21184	NS
TRINITY_DN18128_c0_g1_i1.p1	0.264245	1.2851	0.212124	NS
TRINITY_DN8205_c0_g2_i1.p1	0.264187	1.28479	0.212227	NS
TRINITY_DN384_c0_g1_i6.p1	0.264166	1.28468	0.212266	NS
TRINITY_DN7450_c0_g2_i9.p1	0.26414	1.28455	0.212313	NS
TRINITY_DN7121_c0_g1_i1.p1	0.264115	1.28442	0.212358	NS
TRINITY_DN715_c1_g1_i1.p1	0.263988	1.28375	0.212585	NS
TRINITY_DN29776_c0_g2_i1.p1	0.26395	1.28355	0.212654	NS
TRINITY_DN3847_c0_g1_i2.p1	0.263909	1.28334	0.212727	NS
TRINITY_DN41778_c0_g1_i1.p1	0.263868	1.28313	0.2128	NS
TRINITY_DN7455_c0_g1_i5.p1	0.263853	1.28305	0.212827	NS
TRINITY_DN19922_c0_g1_i2.p1	0.263761	1.28257	0.212994	NS
TRINITY_DN20374_c0_g1_i1.p1	0.263721	1.28236	0.213065	NS
TRINITY_DN13664_c0_g2_i2.p3	0.263555	1.28149	0.213364	NS
TRINITY_DN7559_c0_g1_i1.p1	0.263526	1.28134	0.213416	NS
TRINITY_DN477_c0_g1_i4.p1	0.263468	1.28104	0.213521	NS
TRINITY_DN16343_c0_g1_i2.p2	0.263447	1.28092	0.21356	NS
TRINITY_DN36775_c0_g1_i1.p1	0.263327	1.2803	0.213776	NS
TRINITY_DN23386_c0_g1_i2.p1	0.263234	1.27981	0.213943	NS
TRINITY_DN2182_c3_g3_i1.p1	0.263133	1.27928	0.214125	NS
TRINITY_DN2735_c2_g1_i2.p1	0.263094	1.27908	0.214196	NS
TRINITY_DN4880_c1_g2_i1.p1	0.262979	1.27848	0.214404	NS
TRINITY_DN3848_c0_g1_i11.p1	0.262928	1.27822	0.214495	NS
TRINITY_DN39731_c0_g1_i1.p1	0.262744	1.27725	0.214829	NS
TRINITY_DN2681_c0_g1_i4.p1	0.262655	1.27679	0.214989	NS
TRINITY_DN26993_c0_g1_i1.p2	0.262427	1.2756	0.215402	NS
TRINITY_DN41626_c0_g1_i1.p1	0.262027	1.27351	0.216128	NS
TRINITY_DN9448_c0_g1_i1.p1	0.262015	1.27345	0.216151	NS
TRINITY_DN1594_c1_g1_i1.p1	0.261975	1.27324	0.216223	NS
TRINITY_DN8041_c0_g1_i4.p1	0.261872	1.2727	0.21641	NS
TRINITY_DN9057_c0_g2_i1.p1	0.261726	1.27194	0.216676	NS
TRINITY_DN3573_c0_g1_i10.p1	0.261527	1.2709	0.217038	NS
TRINITY_DN220_c0_g1_i1.p1	0.2614	1.27024	0.21727	NS
TRINITY_DN353_c2_g1_i1.p1	0.261366	1.27006	0.217332	NS
TRINITY_DN2638_c1_g1_i32.p1	0.26129	1.26967	0.21747	NS
TRINITY_DN5913_c0_g1_i5.p1	0.261215	1.26928	0.217607	NS
TRINITY_DN7470_c0_g1_i1.p1	0.261211	1.26925	0.217615	NS
TRINITY_DN4816_c1_g2_i1.p1	0.261185	1.26912	0.217662	NS
TRINITY_DN3910_c0_g1_i3.p1	0.261173	1.26906	0.217684	NS
TRINITY_DN43297_c0_g1_i1.p1	0.261149	1.26893	0.217727	NS
TRINITY_DN1858_c0_g1_i2.p1	0.261114	1.26875	0.217792	NS
TRINITY_DN19082_c0_g5_i1.p1	0.261104	1.2687	0.21781	NS
TRINITY_DN1058_c0_g1_i5.p1	0.260802	1.26712	0.218362	NS
TRINITY_DN415_c1_g1_i1.p1	0.260755	1.26688	0.218447	NS
TRINITY_DN20873_c0_g2_i1.p1	0.26063	1.26622	0.218677	NS
TRINITY_DN3558_c1_g2_i1.p1	0.260623	1.26619	0.218689	NS
TRINITY_DN6877_c0_g1_i2.p1	0.260487	1.26548	0.218939	NS
TRINITY_DN74879_c0_g1_i1.p1	0.260139	1.26367	0.219577	NS
TRINITY_DN53999_c0_g1_i1.p1	0.260138	1.26366	0.219578	NS
TRINITY_DN5248_c0_g1_i2.p1	0.260051	1.26321	0.219739	NS
TRINITY_DN2388_c2_g1_i1.p1	0.260014	1.26301	0.219807	NS
TRINITY_DN6095_c0_g1_i3.p1	0.259863	1.26223	0.220083	NS
TRINITY_DN54206_c0_g1_i1.p1	0.259828	1.26205	0.220148	NS
TRINITY_DN4811_c1_g1_i2.p1	0.259788	1.26184	0.220222	NS
TRINITY_DN51748_c0_g1_i1.p1	0.259772	1.26176	0.220251	NS
TRINITY_DN32_c7_g1_i1.p1	0.259686	1.26131	0.220409	NS
TRINITY_DN26209_c0_g1_i1.p1	0.259604	1.26088	0.22056	NS
TRINITY_DN65_c0_g1_i15.p1	0.25959	1.26081	0.220586	NS
TRINITY_DN26839_c0_g1_i1.p1	0.259507	1.26037	0.22074	NS
TRINITY_DN10913_c0_g1_i4.p1	0.259448	1.26007	0.220848	NS
TRINITY_DN39313_c0_g1_i1.p2	0.259347	1.25954	0.221034	NS
TRINITY_DN963_c0_g1_i3.p1	0.258844	1.25692	0.221963	NS
TRINITY_DN20853_c0_g2_i1.p1	0.25868	1.25607	0.222266	NS
TRINITY_DN72972_c0_g1_i1.p1	0.258379	1.2545	0.222824	NS
TRINITY_DN16629_c0_g1_i1.p1	0.258369	1.25445	0.222843	NS
TRINITY_DN7094_c0_g1_i1.p1	0.258364	1.25442	0.222852	NS
TRINITY_DN14705_c1_g1_i1.p1	0.258262	1.25389	0.223042	NS
TRINITY_DN56859_c0_g1_i1.p1	0.258155	1.25334	0.223239	NS
TRINITY_DN57218_c0_g1_i1.p1	0.258149	1.25331	0.223251	NS
TRINITY_DN58384_c0_g1_i1.p1	0.258136	1.25324	0.223275	NS
TRINITY_DN793_c1_g1_i1.p1	0.257877	1.25189	0.223756	NS
TRINITY_DN63594_c0_g1_i1.p1	0.257755	1.25126	0.223983	NS
TRINITY_DN18522_c0_g2_i1.p1	0.257736	1.25116	0.224019	NS
TRINITY_DN2040_c0_g1_i1.p1	0.257689	1.25091	0.224107	NS
TRINITY_DN52622_c0_g1_i1.p1	0.257578	1.25034	0.224313	NS
TRINITY_DN1271_c4_g1_i1.p1	0.257554	1.25021	0.224357	NS
TRINITY_DN11252_c0_g1_i1.p1	0.257525	1.25006	0.224412	NS
TRINITY_DN8762_c0_g1_i1.p1	0.257468	1.24976	0.224518	NS
TRINITY_DN21014_c0_g2_i1.p1	0.257442	1.24963	0.224567	NS
TRINITY_DN15818_c1_g3_i1.p1	0.257206	1.2484	0.225006	NS
TRINITY_DN8318_c0_g1_i6.p1	0.257184	1.24829	0.225047	NS
TRINITY_DN15341_c0_g1_i2.p1	0.256926	1.24695	0.225528	NS
TRINITY_DN11481_c0_g1_i6.p1	0.256909	1.24686	0.225561	NS
TRINITY_DN1519_c2_g2_i2.p2	0.256675	1.24564	0.225999	NS
TRINITY_DN30673_c0_g2_i1.p1	0.256668	1.24561	0.226012	NS
TRINITY_DN22386_c0_g1_i7.p1	0.256409	1.24426	0.226496	NS
TRINITY_DN31831_c0_g1_i1.p1	0.256152	1.24293	0.226979	NS
TRINITY_DN39915_c0_g1_i1.p1	0.255982	1.24204	0.227298	NS
TRINITY_DN24810_c0_g1_i2.p1	0.255908	1.24166	0.227436	NS
TRINITY_DN4526_c0_g1_i2.p1	0.255901	1.24163	0.22745	NS
TRINITY_DN5710_c0_g1_i23.p1	0.255705	1.24061	0.227819	NS
TRINITY_DN155_c0_g3_i1.p1	0.255697	1.24056	0.227835	NS
TRINITY_DN1420_c0_g1_i35.p1	0.255564	1.23988	0.228084	NS
TRINITY_DN35575_c0_g1_i1.p1	0.255512	1.23961	0.228181	NS
TRINITY_DN1544_c0_g2_i10.p1	0.255107	1.23751	0.228945	NS
TRINITY_DN35126_c0_g1_i1.p1	0.254995	1.23692	0.229157	NS
TRINITY_DN10958_c0_g1_i9.p1	0.254988	1.23689	0.22917	NS
TRINITY_DN6332_c0_g1_i2.p1	0.254983	1.23686	0.22918	NS
TRINITY_DN59279_c0_g1_i1.p1	0.254904	1.23645	0.22933	NS
TRINITY_DN536_c1_g1_i5.p1	0.254884	1.23635	0.229367	NS
TRINITY_DN4540_c0_g2_i2.p1	0.254788	1.23585	0.229548	NS
TRINITY_DN59_c0_g1_i1.p1	0.254752	1.23566	0.229618	NS
TRINITY_DN2204_c0_g1_i25.p1	0.254699	1.23539	0.229716	NS
TRINITY_DN6939_c0_g1_i2.p1	0.254642	1.23509	0.229824	NS
TRINITY_DN11655_c0_g1_i4.p1	0.254642	1.23509	0.229825	NS
TRINITY_DN5986_c0_g4_i1.p1	0.254374	1.2337	0.230332	NS
TRINITY_DN11083_c0_g1_i1.p1	0.254338	1.23352	0.2304	NS
TRINITY_DN824_c0_g1_i1.p1	0.254335	1.2335	0.230407	NS
TRINITY_DN9758_c0_g1_i2.p1	0.254298	1.23331	0.230476	NS
TRINITY_DN1894_c0_g1_i1.p2	0.254236	1.23298	0.230595	NS
TRINITY_DN51939_c0_g1_i1.p1	0.253994	1.23173	0.231054	NS
TRINITY_DN10248_c0_g1_i2.p1	0.253872	1.2311	0.231285	NS
TRINITY_DN12379_c1_g1_i1.p1	0.253872	1.2311	0.231285	NS
TRINITY_DN14455_c1_g1_i1.p1	0.253872	1.2311	0.231285	NS
TRINITY_DN19867_c1_g1_i1.p1	0.253872	1.2311	0.231285	NS
TRINITY_DN21624_c0_g1_i1.p1	0.253872	1.2311	0.231285	NS
TRINITY_DN21986_c0_g1_i5.p1	0.253872	1.2311	0.231285	NS
TRINITY_DN22487_c0_g1_i2.p1	0.253872	1.2311	0.231285	NS
TRINITY_DN24928_c0_g1_i1.p1	0.253872	1.2311	0.231285	NS
TRINITY_DN25052_c0_g1_i3.p1	0.253872	1.2311	0.231285	NS
TRINITY_DN25067_c0_g1_i3.p1	0.253872	1.2311	0.231285	NS
TRINITY_DN25631_c0_g1_i1.p1	0.253872	1.2311	0.231285	NS
TRINITY_DN3264_c0_g1_i14.p1	0.253872	1.2311	0.231285	NS
TRINITY_DN358_c3_g1_i1.p1	0.253872	1.2311	0.231285	NS
TRINITY_DN38370_c0_g1_i1.p1	0.253872	1.2311	0.231285	NS
TRINITY_DN51241_c0_g1_i1.p1	0.253872	1.2311	0.231285	NS
TRINITY_DN59990_c0_g1_i1.p1	0.253872	1.2311	0.231285	NS
TRINITY_DN60600_c0_g1_i1.p1	0.253872	1.2311	0.231285	NS
TRINITY_DN70681_c0_g1_i1.p1	0.253872	1.2311	0.231285	NS
TRINITY_DN2105_c0_g1_i33.p1	0.253872	1.2311	0.231286	NS
TRINITY_DN1011_c0_g1_i2.p3	0.253862	1.23105	0.231305	NS
TRINITY_DN18110_c0_g1_i1.p1	0.25379	1.23067	0.231441	NS
TRINITY_DN1873_c0_g1_i11.p1	0.253767	1.23055	0.231486	NS
TRINITY_DN33070_c0_g1_i1.p1	0.253747	1.23045	0.231524	NS
TRINITY_DN15869_c0_g1_i15.p1	0.25374	1.23042	0.231536	NS
TRINITY_DN11601_c0_g1_i4.p1	0.253309	1.22818	0.232358	NS
TRINITY_DN6583_c1_g1_i7.p1	0.253276	1.22801	0.23242	NS
TRINITY_DN2236_c1_g1_i1.p1	0.253267	1.22796	0.232437	NS
TRINITY_DN3580_c0_g2_i3.p1	0.253239	1.22782	0.23249	NS
TRINITY_DN2701_c0_g1_i6.p1	0.253188	1.22755	0.232588	NS
TRINITY_DN18470_c0_g1_i1.p1	0.253131	1.22726	0.232697	NS
TRINITY_DN21001_c0_g1_i2.p1	0.253094	1.22707	0.232767	NS
TRINITY_DN8611_c0_g1_i1.p1	0.253079	1.22699	0.232796	NS
TRINITY_DN18686_c0_g1_i1.p1	0.25306	1.22689	0.232832	NS
TRINITY_DN4433_c6_g1_i1.p1	0.253017	1.22667	0.232914	NS
TRINITY_DN57971_c0_g1_i1.p1	0.253016	1.22666	0.232917	NS
TRINITY_DN26240_c0_g1_i1.p1	0.252979	1.22647	0.232986	NS
TRINITY_DN5885_c0_g1_i1.p1	0.252976	1.22646	0.232992	NS
TRINITY_DN4141_c3_g1_i7.p1	0.252927	1.2262	0.233086	NS
TRINITY_DN16785_c0_g1_i1.p1	0.252921	1.22617	0.233097	NS
TRINITY_DN8822_c0_g1_i1.p1	0.252903	1.22608	0.233133	NS
TRINITY_DN18768_c0_g1_i1.p1	0.2529	1.22606	0.233137	NS
TRINITY_DN97_c0_g1_i2.p1	0.252891	1.22601	0.233155	NS
TRINITY_DN57498_c0_g1_i1.p1	0.252807	1.22558	0.233315	NS
TRINITY_DN37288_c0_g1_i1.p1	0.252572	1.22437	0.233764	NS
TRINITY_DN2388_c1_g1_i1.p1	0.252533	1.22416	0.23384	NS
TRINITY_DN10531_c0_g1_i1.p1	0.252504	1.22401	0.233895	NS
TRINITY_DN49732_c0_g1_i1.p1	0.252427	1.22361	0.234042	NS
TRINITY_DN3110_c0_g1_i1.p1	0.252333	1.22313	0.234222	NS
TRINITY_DN4764_c0_g1_i16.p1	0.252226	1.22257	0.234428	NS
TRINITY_DN26199_c0_g1_i1.p1	0.251997	1.22139	0.234868	NS
TRINITY_DN1433_c0_g1_i22.p1	0.251865	1.2207	0.23512	NS
TRINITY_DN3691_c0_g1_i9.p1	0.251683	1.21976	0.235471	NS
TRINITY_DN21360_c0_g3_i1.p1	0.251667	1.21968	0.2355	NS
TRINITY_DN9103_c0_g1_i1.p1	0.251649	1.21958	0.235536	NS
TRINITY_DN28741_c0_g1_i1.p1	0.251551	1.21908	0.235725	NS
TRINITY_DN16603_c0_g1_i1.p1	0.251299	1.21778	0.236209	NS
TRINITY_DN4424_c0_g1_i20.p1	0.251172	1.21712	0.236455	NS
TRINITY_DN23478_c0_g1_i2.p1	0.251001	1.21624	0.236783	NS
TRINITY_DN2572_c1_g1_i3.p1	0.250998	1.21622	0.23679	NS
TRINITY_DN6960_c0_g3_i1.p1	0.250977	1.21611	0.23683	NS
TRINITY_DN291_c1_g1_i1.p1	0.250969	1.21607	0.236847	NS
TRINITY_DN16323_c2_g1_i1.p2	0.250911	1.21577	0.236958	NS
TRINITY_DN1870_c0_g1_i1.p1	0.250814	1.21527	0.237146	NS
TRINITY_DN2646_c0_g1_i1.p1	0.250799	1.21519	0.237174	NS
TRINITY_DN43898_c0_g1_i1.p1	0.250641	1.21438	0.237479	NS
TRINITY_DN16242_c4_g1_i1.p1	0.250638	1.21436	0.237485	NS
TRINITY_DN8946_c0_g1_i1.p1	0.250599	1.21415	0.237562	NS
TRINITY_DN24492_c1_g1_i1.p1	0.250542	1.21386	0.237671	NS
TRINITY_DN44394_c0_g1_i1.p1	0.250459	1.21343	0.237833	NS
TRINITY_DN4097_c0_g1_i2.p1	0.250444	1.21335	0.237862	NS
TRINITY_DN14143_c0_g1_i1.p1	0.250427	1.21327	0.237893	NS
TRINITY_DN3163_c0_g1_i5.p1	0.250421	1.21324	0.237906	NS
TRINITY_DN1374_c0_g2_i1.p1	0.250328	1.21276	0.238086	NS
TRINITY_DN4506_c0_g1_i6.p1	0.250325	1.21274	0.238091	NS
TRINITY_DN17896_c0_g1_i1.p2	0.250321	1.21272	0.2381	NS
TRINITY_DN3034_c0_g1_i1.p1	0.250274	1.21248	0.238191	NS
TRINITY_DN3402_c1_g1_i4.p1	0.250174	1.21196	0.238384	NS
TRINITY_DN22680_c0_g1_i1.p1	0.250159	1.21188	0.238414	NS
TRINITY_DN63874_c0_g1_i1.p1	0.250104	1.2116	0.23852	NS
TRINITY_DN5780_c0_g1_i1.p1	0.250095	1.21155	0.238538	NS
TRINITY_DN169_c0_g1_i2.p1	0.250029	1.21121	0.238666	NS
TRINITY_DN21275_c0_g1_i4.p1	0.249974	1.21093	0.238772	NS
TRINITY_DN50150_c0_g1_i1.p1	0.249906	1.21058	0.238903	NS
TRINITY_DN30346_c0_g1_i1.p1	0.249881	1.21044	0.238954	NS
TRINITY_DN12511_c0_g1_i2.p1	0.249792	1.20999	0.239126	NS
TRINITY_DN8020_c1_g1_i2.p1	0.249769	1.20987	0.23917	NS
TRINITY_DN29_c0_g1_i15.p1	0.249744	1.20974	0.239219	NS
TRINITY_DN4514_c0_g1_i10.p1	0.249733	1.20968	0.239241	NS
TRINITY_DN30527_c0_g2_i1.p1	0.249666	1.20933	0.239371	NS
TRINITY_DN2151_c0_g1_i8.p1	0.249663	1.20932	0.239377	NS
TRINITY_DN2993_c1_g1_i4.p1	0.249606	1.20902	0.239487	NS
TRINITY_DN56894_c0_g1_i1.p1	0.249583	1.20891	0.239532	NS
TRINITY_DN70656_c0_g1_i1.p1	0.249483	1.20839	0.239727	NS
TRINITY_DN7089_c1_g3_i3.p1	0.249462	1.20828	0.239768	NS
TRINITY_DN32437_c0_g1_i1.p1	0.249459	1.20827	0.239773	NS
TRINITY_DN10984_c0_g1_i2.p1	0.249333	1.20762	0.240018	NS
TRINITY_DN23914_c1_g4_i1.p1	0.249212	1.20699	0.240255	NS
TRINITY_DN23286_c0_g1_i1.p1	0.249151	1.20667	0.240373	NS
TRINITY_DN23_c0_g1_i8.p1	0.249063	1.20622	0.240545	NS
TRINITY_DN4739_c0_g1_i1.p1	0.248981	1.2058	0.240704	NS
TRINITY_DN7479_c0_g1_i2.p1	0.248975	1.20577	0.240716	NS
TRINITY_DN1250_c1_g1_i1.p1	0.248843	1.20508	0.240974	NS
TRINITY_DN4942_c2_g1_i1.p1	0.248815	1.20494	0.241029	NS
TRINITY_DN13427_c0_g1_i1.p1	0.248707	1.20438	0.241239	NS
TRINITY_DN4796_c0_g1_i3.p1	0.248651	1.20409	0.241349	NS
TRINITY_DN50445_c0_g1_i1.p1	0.248631	1.20399	0.241387	NS
TRINITY_DN20921_c1_g1_i1.p1	0.248588	1.20377	0.241472	NS
TRINITY_DN35199_c0_g1_i2.p1	0.248471	1.20316	0.241702	NS
TRINITY_DN17282_c0_g1_i3.p1	0.248467	1.20314	0.241709	NS
TRINITY_DN28276_c0_g2_i1.p1	0.248441	1.20301	0.241759	NS
TRINITY_DN11268_c0_g1_i1.p1	0.248438	1.203	0.241765	NS
TRINITY_DN1098_c0_g1_i3.p1	0.248377	1.20268	0.241884	NS
TRINITY_DN8495_c0_g1_i1.p1	0.248366	1.20262	0.241906	NS
TRINITY_DN3613_c0_g1_i10.p1	0.248357	1.20258	0.241924	NS
TRINITY_DN56850_c0_g1_i1.p1	0.248168	1.2016	0.242294	NS
TRINITY_DN3037_c0_g1_i2.p1	0.248158	1.20155	0.242314	NS
TRINITY_DN12391_c0_g1_i14.p1	0.248146	1.20149	0.242338	NS
TRINITY_DN20281_c0_g1_i1.p1	0.248024	1.20086	0.242577	NS
TRINITY_DN16609_c0_g2_i1.p1	0.247958	1.20052	0.242706	NS
TRINITY_DN15169_c0_g1_i1.p1	0.24792	1.20032	0.242781	NS
TRINITY_DN8415_c0_g2_i7.p1	0.247853	1.19998	0.242912	NS
TRINITY_DN4627_c0_g1_i8.p1	0.247847	1.19994	0.242924	NS
TRINITY_DN1277_c0_g1_i7.p1	0.247829	1.19985	0.242958	NS
TRINITY_DN17201_c0_g2_i1.p1	0.2478	1.1997	0.243016	NS
TRINITY_DN489_c0_g1_i1.p1	0.247746	1.19942	0.243122	NS
TRINITY_DN13567_c0_g1_i3.p1	0.247557	1.19845	0.243494	NS
TRINITY_DN22737_c0_g1_i1.p1	0.247483	1.19807	0.24364	NS
TRINITY_DN32564_c1_g1_i1.p1	0.247322	1.19724	0.243955	NS
TRINITY_DN13177_c0_g2_i1.p1	0.247272	1.19698	0.244054	NS
TRINITY_DN17557_c0_g1_i2.p1	0.247258	1.19691	0.244082	NS
TRINITY_DN9595_c0_g1_i1.p1	0.247213	1.19667	0.244171	NS
TRINITY_DN8779_c6_g1_i1.p1	0.247093	1.19606	0.244407	NS
TRINITY_DN1845_c0_g1_i3.p1	0.247073	1.19595	0.244447	NS
TRINITY_DN650_c0_g1_i2.p1	0.247069	1.19593	0.244453	NS
TRINITY_DN18448_c0_g1_i2.p1	0.24703	1.19573	0.244531	NS
TRINITY_DN72635_c0_g1_i1.p1	0.246673	1.19389	0.245236	NS
TRINITY_DN37614_c0_g1_i1.p1	0.246633	1.19369	0.245314	NS
TRINITY_DN898_c1_g2_i1.p1	0.246633	1.19368	0.245315	NS
TRINITY_DN14104_c0_g1_i6.p1	0.246628	1.19366	0.245324	NS
TRINITY_DN15874_c0_g1_i2.p1	0.246579	1.19341	0.245422	NS
TRINITY_DN17620_c0_g3_i1.p1	0.246565	1.19334	0.245449	NS
TRINITY_DN11801_c5_g1_i1.p1	0.246557	1.19329	0.245464	NS
TRINITY_DN12348_c0_g1_i6.p1	0.246535	1.19318	0.245508	NS
TRINITY_DN5125_c0_g1_i5.p1	0.246488	1.19294	0.245601	NS
TRINITY_DN2872_c0_g1_i1.p1	0.246435	1.19267	0.245705	NS
TRINITY_DN15191_c0_g1_i2.p1	0.24626	1.19176	0.246053	NS
TRINITY_DN13671_c0_g1_i1.p1	0.246213	1.19152	0.246146	NS
TRINITY_DN63497_c0_g1_i1.p1	0.246134	1.19111	0.246302	NS
TRINITY_DN6904_c1_g1_i3.p1	0.24597	1.19027	0.246627	NS
TRINITY_DN4596_c0_g1_i1.p1	0.245858	1.18969	0.246849	NS
TRINITY_DN5082_c0_g1_i4.p1	0.245633	1.18854	0.247294	NS
TRINITY_DN2412_c0_g1_i1.p1	0.245597	1.18835	0.247366	NS
TRINITY_DN49320_c0_g1_i1.p1	0.244998	1.18527	0.248558	NS
TRINITY_DN13289_c0_g2_i6.p1	0.244988	1.18521	0.248578	NS
TRINITY_DN466_c0_g3_i1.p1	0.244863	1.18457	0.248828	NS
TRINITY_DN27638_c0_g1_i3.p1	0.244861	1.18456	0.24883	NS
TRINITY_DN12849_c0_g1_i10.p1	0.244824	1.18437	0.248906	NS
TRINITY_DN68630_c0_g1_i1.p1	0.244755	1.18401	0.249043	NS
TRINITY_DN63947_c0_g1_i1.p1	0.24472	1.18383	0.249113	NS
TRINITY_DN9368_c0_g1_i2.p1	0.244705	1.18376	0.249143	NS
TRINITY_DN1470_c0_g1_i1.p1	0.244597	1.1832	0.249358	NS
TRINITY_DN6219_c0_g3_i1.p1	0.244535	1.18288	0.249481	NS
TRINITY_DN11171_c0_g1_i8.p1	0.244507	1.18274	0.249539	NS
TRINITY_DN502_c0_g3_i1.p1	0.24446	1.1825	0.249631	NS
TRINITY_DN34184_c0_g1_i1.p1	0.244405	1.18221	0.249743	NS
TRINITY_DN237_c0_g1_i1.p1	0.244227	1.1813	0.250097	NS
TRINITY_DN14938_c0_g1_i2.p1	0.243864	1.17943	0.250823	NS
TRINITY_DN3878_c1_g1_i3.p1	0.243782	1.17901	0.250989	NS
TRINITY_DN12485_c0_g1_i5.p1	0.24378	1.179	0.250992	NS
TRINITY_DN9073_c0_g1_i5.p1	0.243734	1.17876	0.251085	NS
TRINITY_DN2977_c0_g1_i2.p1	0.243731	1.17875	0.251091	NS
TRINITY_DN3732_c1_g2_i4.p1	0.243634	1.17825	0.251285	NS
TRINITY_DN4067_c0_g1_i6.p1	0.24356	1.17787	0.251434	NS
TRINITY_DN8108_c0_g1_i1.p1	0.24344	1.17725	0.251674	NS
TRINITY_DN1345_c0_g1_i1.p1	0.243429	1.1772	0.251696	NS
TRINITY_DN70697_c2_g1_i1.p1	0.243416	1.17713	0.251724	NS
TRINITY_DN7479_c0_g1_i9.p1	0.243397	1.17703	0.251761	NS
TRINITY_DN993_c0_g2_i1.p1	0.243379	1.17694	0.251798	NS
TRINITY_DN12684_c0_g1_i1.p1	0.243279	1.17642	0.251998	NS
TRINITY_DN4034_c0_g1_i2.p1	0.243265	1.17635	0.252026	NS
TRINITY_DN8619_c0_g1_i2.p1	0.243117	1.17559	0.252324	NS
TRINITY_DN25720_c0_g1_i2.p1	0.242982	1.1749	0.252596	NS
TRINITY_DN8250_c0_g1_i6.p1	0.242975	1.17486	0.252611	NS
TRINITY_DN26509_c0_g3_i2.p1	0.242964	1.17481	0.252632	NS
TRINITY_DN37674_c0_g1_i1.p1	0.242825	1.17409	0.252913	NS
TRINITY_DN20367_c0_g1_i3.p1	0.242819	1.17406	0.252925	NS
TRINITY_DN3213_c1_g1_i2.p1	0.242797	1.17395	0.252969	NS
TRINITY_DN27344_c1_g1_i1.p1	0.242589	1.17288	0.253389	NS
TRINITY_DN4937_c0_g1_i1.p1	0.242579	1.17283	0.253409	NS
TRINITY_DN6458_c0_g1_i4.p1	0.242567	1.17277	0.253432	NS
TRINITY_DN52352_c0_g1_i1.p1	0.242561	1.17273	0.253445	NS
TRINITY_DN29590_c0_g1_i1.p1	0.242524	1.17254	0.25352	NS
TRINITY_DN32971_c0_g1_i1.p1	0.242446	1.17214	0.253677	NS
TRINITY_DN58006_c0_g1_i1.p1	0.242419	1.172	0.253732	NS
TRINITY_DN16882_c0_g1_i17.p1	0.242406	1.17194	0.253758	NS
TRINITY_DN9443_c0_g1_i2.p1	0.242352	1.17166	0.253866	NS
TRINITY_DN50754_c0_g1_i1.p1	0.242312	1.17146	0.253947	NS
TRINITY_DN29199_c0_g1_i1.p1	0.242224	1.171	0.254126	NS
TRINITY_DN32_c0_g1_i1.p1	0.242181	1.17078	0.254212	NS
TRINITY_DN21677_c0_g1_i1.p1	0.242072	1.17023	0.254432	NS
TRINITY_DN6011_c2_g1_i1.p1	0.241846	1.16906	0.254889	NS
TRINITY_DN2338_c4_g1_i2.p1	0.241816	1.16891	0.254952	NS
TRINITY_DN30508_c0_g1_i1.p1	0.241782	1.16873	0.25502	NS
TRINITY_DN32695_c0_g1_i2.p1	0.241767	1.16865	0.255051	NS
TRINITY_DN23591_c0_g1_i1.p1	0.241745	1.16855	0.255094	NS
TRINITY_DN10194_c0_g1_i3.p1	0.241738	1.16851	0.255108	NS
TRINITY_DN14414_c0_g1_i1.p1	0.241558	1.16758	0.255474	NS
TRINITY_DN6904_c1_g1_i5.p1	0.241523	1.1674	0.255546	NS
TRINITY_DN11878_c0_g1_i9.p1	0.241445	1.16701	0.255702	NS
TRINITY_DN17921_c0_g1_i1.p1	0.241379	1.16667	0.255837	NS
TRINITY_DN16044_c0_g1_i2.p1	0.241365	1.1666	0.255864	NS
TRINITY_DN10602_c0_g1_i10.p1	0.241363	1.16658	0.25587	NS
TRINITY_DN3557_c1_g1_i4.p1	0.241179	1.16564	0.256243	NS
TRINITY_DN2958_c0_g1_i15.p1	0.241135	1.16541	0.256333	NS
TRINITY_DN63650_c0_g1_i1.p1	0.241051	1.16498	0.256503	NS
TRINITY_DN5778_c0_g2_i5.p1	0.240978	1.16461	0.256651	NS
TRINITY_DN17094_c0_g1_i1.p1	0.240937	1.1644	0.256735	NS
TRINITY_DN3533_c0_g1_i22.p3	0.240915	1.16429	0.256779	NS
TRINITY_DN13249_c0_g1_i6.p1	0.240782	1.1636	0.257051	NS
TRINITY_DN67014_c0_g1_i1.p1	0.240677	1.16306	0.257265	NS
TRINITY_DN24747_c0_g1_i1.p1	0.24057	1.16252	0.257482	NS
TRINITY_DN11071_c0_g1_i2.p1	0.240546	1.16239	0.257531	NS
TRINITY_DN44055_c0_g1_i1.p1	0.240508	1.1622	0.257609	NS
TRINITY_DN8242_c0_g1_i15.p1	0.240477	1.16204	0.257672	NS
TRINITY_DN29496_c0_g2_i2.p1	0.240139	1.16031	0.258362	NS
TRINITY_DN64592_c0_g1_i1.p1	0.23997	1.15944	0.258708	NS
TRINITY_DN15533_c0_g2_i2.p1	0.239915	1.15915	0.258821	NS
TRINITY_DN42357_c0_g1_i1.p1	0.239876	1.15895	0.2589	NS
TRINITY_DN7271_c0_g1_i3.p1	0.23978	1.15846	0.259097	NS
TRINITY_DN57351_c0_g1_i1.p1	0.23975	1.15831	0.259157	NS
TRINITY_DN6260_c0_g1_i1.p1	0.239674	1.15792	0.259313	NS
TRINITY_DN7755_c0_g1_i1.p1	0.239667	1.15788	0.259328	NS
TRINITY_DN7501_c3_g1_i1.p1	0.239653	1.15781	0.259356	NS
TRINITY_DN36267_c0_g1_i1.p1	0.239624	1.15766	0.259416	NS
TRINITY_DN1244_c0_g1_i10.p1	0.239589	1.15748	0.259488	NS
TRINITY_DN4666_c0_g4_i1.p1	0.239543	1.15725	0.259581	NS
TRINITY_DN9323_c0_g1_i1.p2	0.2395	1.15703	0.259669	NS
TRINITY_DN25671_c0_g1_i1.p1	0.23939	1.15646	0.259896	NS
TRINITY_DN819_c1_g1_i9.p1	0.239339	1.1562	0.26	NS
TRINITY_DN8196_c0_g2_i3.p1	0.239214	1.15556	0.260256	NS
TRINITY_DN5968_c1_g1_i9.p1	0.23907	1.15483	0.260551	NS
TRINITY_DN37265_c0_g1_i1.p1	0.239047	1.15471	0.2606	NS
TRINITY_DN4507_c0_g1_i3.p1	0.238964	1.15428	0.26077	NS
TRINITY_DN8706_c0_g1_i19.p1	0.238961	1.15426	0.260777	NS
TRINITY_DN1021_c0_g1_i31.p1	0.23893	1.15411	0.26084	NS
TRINITY_DN233_c0_g1_i1.p1	0.238921	1.15406	0.260858	NS
TRINITY_DN8935_c0_g1_i2.p1	0.238866	1.15378	0.260972	NS
TRINITY_DN3126_c0_g1_i10.p1	0.238809	1.15349	0.261089	NS
TRINITY_DN6071_c0_g1_i1.p1	0.23875	1.15319	0.26121	NS
TRINITY_DN24243_c0_g1_i1.p1	0.238677	1.15281	0.261361	NS
TRINITY_DN11490_c0_g1_i1.p1	0.238591	1.15237	0.261537	NS
TRINITY_DN8099_c0_g1_i11.p1	0.238571	1.15227	0.261579	NS
TRINITY_DN48911_c0_g1_i1.p1	0.238509	1.15195	0.261705	NS
TRINITY_DN1305_c0_g1_i2.p1	0.238495	1.15188	0.261735	NS
TRINITY_DN41842_c0_g1_i1.p1	0.23849	1.15186	0.261745	NS
TRINITY_DN13342_c0_g1_i1.p1	0.238355	1.15116	0.262024	NS
TRINITY_DN42732_c0_g1_i1.p1	0.23829	1.15083	0.262158	NS
TRINITY_DN20653_c2_g4_i1.p1	0.238247	1.15061	0.262245	NS
TRINITY_DN19305_c0_g1_i1.p1	0.238226	1.1505	0.262289	NS
TRINITY_DN43261_c0_g1_i1.p1	0.23821	1.15042	0.262322	NS
TRINITY_DN9405_c0_g1_i1.p1	0.238193	1.15034	0.262357	NS
TRINITY_DN6659_c0_g1_i2.p1	0.238116	1.14994	0.262517	NS
TRINITY_DN27152_c0_g1_i1.p1	0.238056	1.14963	0.262641	NS
TRINITY_DN35282_c0_g1_i1.p1	0.238022	1.14946	0.26271	NS
TRINITY_DN11350_c0_g3_i5.p1	0.237996	1.14932	0.262764	NS
TRINITY_DN12983_c0_g1_i1.p1	0.237991	1.1493	0.262775	NS
TRINITY_DN41870_c0_g1_i1.p1	0.237838	1.14851	0.263091	NS
TRINITY_DN16141_c0_g3_i1.p1	0.237699	1.1478	0.263379	NS
TRINITY_DN8821_c0_g3_i1.p1	0.237636	1.14748	0.263508	NS
TRINITY_DN4284_c0_g1_i7.p1	0.237551	1.14705	0.263685	NS
TRINITY_DN1450_c0_g1_i1.p1	0.237422	1.14639	0.263951	NS
TRINITY_DN898_c1_g1_i1.p1	0.237377	1.14616	0.264044	NS
TRINITY_DN263_c5_g1_i1.p2	0.237177	1.14513	0.26446	NS
TRINITY_DN17263_c0_g1_i1.p1	0.237127	1.14488	0.264564	NS
TRINITY_DN8784_c0_g1_i1.p1	0.237117	1.14483	0.264583	NS
TRINITY_DN21516_c0_g1_i1.p1	0.237093	1.1447	0.264633	NS
TRINITY_DN6343_c0_g1_i1.p1	0.237066	1.14457	0.26469	NS
TRINITY_DN16595_c0_g1_i1.p1	0.236708	1.14273	0.265434	NS
TRINITY_DN65805_c0_g1_i1.p1	0.236701	1.1427	0.265447	NS
TRINITY_DN15706_c5_g1_i1.p1	0.236677	1.14258	0.265497	NS
TRINITY_DN690_c0_g2_i1.p1	0.236592	1.14214	0.265674	NS
TRINITY_DN32182_c0_g1_i4.p2	0.236553	1.14194	0.265755	NS
TRINITY_DN586_c0_g1_i6.p1	0.236483	1.14159	0.2659	NS
TRINITY_DN2851_c0_g1_i1.p1	0.236457	1.14145	0.265956	NS
TRINITY_DN14430_c0_g1_i1.p1	0.236289	1.14059	0.266305	NS
TRINITY_DN641_c0_g1_i1.p1	0.236042	1.13933	0.26682	NS
TRINITY_DN6861_c2_g1_i1.p1	0.235973	1.13898	0.266963	NS
TRINITY_DN42888_c0_g1_i1.p1	0.235922	1.13871	0.267071	NS
TRINITY_DN9862_c0_g1_i3.p1	0.235783	1.13801	0.26736	NS
TRINITY_DN6481_c0_g2_i1.p1	0.235684	1.1375	0.267567	NS
TRINITY_DN7127_c0_g1_i5.p1	0.235638	1.13726	0.267663	NS
TRINITY_DN31734_c0_g2_i1.p1	0.235598	1.13706	0.267747	NS
TRINITY_DN27478_c0_g1_i1.p1	0.235552	1.13682	0.267844	NS
TRINITY_DN10868_c0_g1_i1.p1	0.235482	1.13647	0.267989	NS
TRINITY_DN24564_c0_g1_i2.p1	0.235467	1.13639	0.26802	NS
TRINITY_DN9968_c0_g1_i11.p1	0.235361	1.13585	0.268243	NS
TRINITY_DN20313_c3_g1_i1.p1	0.235359	1.13584	0.268246	NS
TRINITY_DN41619_c0_g1_i1.p1	0.23524	1.13523	0.268496	NS
TRINITY_DN9753_c0_g1_i1.p1	0.235075	1.13439	0.268842	NS
TRINITY_DN21371_c0_g2_i1.p1	0.235068	1.13435	0.268856	NS
TRINITY_DN23292_c0_g1_i4.p1	0.234901	1.1335	0.269207	NS
TRINITY_DN41763_c0_g1_i1.p1	0.234671	1.13232	0.269689	NS
TRINITY_DN58978_c0_g1_i1.p1	0.234634	1.13213	0.269767	NS
TRINITY_DN35555_c0_g1_i1.p1	0.234481	1.13136	0.270088	NS
TRINITY_DN14870_c0_g1_i1.p3	0.234299	1.13043	0.27047	NS
TRINITY_DN8696_c0_g1_i1.p1	0.23402	1.129	0.271058	NS
TRINITY_DN24989_c0_g2_i1.p1	0.233954	1.12867	0.271197	NS
TRINITY_DN8620_c0_g1_i1.p1	0.233914	1.12846	0.271281	NS
TRINITY_DN5294_c0_g1_i3.p1	0.233914	1.12846	0.271282	NS
TRINITY_DN7917_c0_g1_i1.p1	0.23391	1.12844	0.271291	NS
TRINITY_DN8027_c0_g1_i1.p1	0.233887	1.12833	0.271338	NS
TRINITY_DN5740_c0_g1_i1.p1	0.233844	1.12811	0.271428	NS
TRINITY_DN8176_c0_g1_i6.p1	0.233695	1.12734	0.271743	NS
TRINITY_DN7500_c0_g1_i4.p1	0.2336	1.12686	0.271944	NS
TRINITY_DN67247_c0_g1_i1.p1	0.233599	1.12685	0.271947	NS
TRINITY_DN13222_c0_g1_i2.p1	0.233546	1.12658	0.272059	NS
TRINITY_DN36507_c0_g1_i1.p1	0.233539	1.12654	0.272074	NS
TRINITY_DN34690_c0_g1_i1.p1	0.233399	1.12583	0.272369	NS
TRINITY_DN15428_c0_g1_i1.p1	0.233294	1.1253	0.27259	NS
TRINITY_DN65534_c0_g1_i1.p1	0.233248	1.12506	0.272688	NS
TRINITY_DN59553_c0_g1_i1.p1	0.233191	1.12477	0.272809	NS
TRINITY_DN6353_c0_g1_i1.p1	0.233099	1.1243	0.273003	NS
TRINITY_DN58074_c0_g1_i1.p1	0.233019	1.12389	0.273172	NS
TRINITY_DN9692_c0_g1_i4.p1	0.232791	1.12273	0.273656	NS
TRINITY_DN7802_c0_g1_i1.p1	0.232432	1.1209	0.274418	NS
TRINITY_DN4389_c0_g1_i4.p1	0.232406	1.12077	0.274472	NS
TRINITY_DN2831_c0_g1_i1.p1	0.232252	1.11998	0.274799	NS
TRINITY_DN29195_c0_g1_i1.p1	0.232241	1.11993	0.274824	NS
TRINITY_DN9678_c0_g1_i2.p1	0.232172	1.11957	0.27497	NS
TRINITY_DN155_c0_g2_i1.p1	0.232135	1.11939	0.275049	NS
TRINITY_DN2020_c0_g1_i3.p1	0.232014	1.11877	0.275306	NS
TRINITY_DN3652_c0_g1_i2.p1	0.231977	1.11858	0.275385	NS
TRINITY_DN5063_c0_g1_i1.p1	0.231936	1.11837	0.275471	NS
TRINITY_DN10616_c0_g1_i1.p1	0.231854	1.11795	0.275646	NS
TRINITY_DN5319_c0_g2_i1.p1	0.231775	1.11755	0.275815	NS
TRINITY_DN5319_c0_g2_i5.p1	0.231775	1.11755	0.275815	NS
TRINITY_DN14279_c1_g2_i1.p1	0.231688	1.11711	0.276	NS
TRINITY_DN9130_c0_g1_i5.p1	0.231628	1.11681	0.276127	NS
TRINITY_DN6574_c0_g1_i10.p1	0.231558	1.11644	0.276278	NS
TRINITY_DN22283_c0_g1_i3.p1	0.231512	1.11621	0.276375	NS
TRINITY_DN12890_c0_g1_i3.p1	0.231431	1.1158	0.276547	NS
TRINITY_DN49267_c0_g1_i1.p1	0.231371	1.11549	0.276676	NS
TRINITY_DN10991_c0_g1_i1.p1	0.231357	1.11542	0.276706	NS
TRINITY_DN7975_c0_g1_i13.p1	0.231337	1.11532	0.276748	NS
TRINITY_DN23914_c0_g1_i1.p1	0.231302	1.11514	0.276822	NS
TRINITY_DN41713_c0_g1_i1.p1	0.231289	1.11508	0.27685	NS
TRINITY_DN12140_c0_g1_i2.p1	0.231275	1.11501	0.27688	NS
TRINITY_DN37774_c0_g1_i1.p1	0.231207	1.11466	0.277026	NS
TRINITY_DN36983_c0_g1_i1.p1	0.231128	1.11426	0.277194	NS
TRINITY_DN1400_c1_g1_i3.p1	0.231117	1.1142	0.277217	NS
TRINITY_DN70844_c0_g1_i1.p1	0.231087	1.11405	0.277283	NS
TRINITY_DN17332_c0_g1_i2.p1	0.231081	1.11402	0.277296	NS
TRINITY_DN31332_c0_g1_i1.p1	0.230995	1.11358	0.277478	NS
TRINITY_DN64568_c0_g1_i1.p1	0.230987	1.11354	0.277496	NS
TRINITY_DN3747_c0_g1_i2.p1	0.230978	1.11349	0.277515	NS
TRINITY_DN64566_c0_g1_i1.p1	0.230956	1.11338	0.277562	NS
TRINITY_DN18345_c0_g2_i3.p1	0.230952	1.11336	0.277571	NS
TRINITY_DN4550_c0_g1_i3.p1	0.23067	1.11193	0.278174	NS
TRINITY_DN27028_c0_g2_i1.p1	0.230546	1.11129	0.278439	NS
TRINITY_DN12716_c0_g1_i2.p1	0.230528	1.1112	0.278479	NS
TRINITY_DN25706_c0_g2_i1.p1	0.230493	1.11102	0.278554	NS
TRINITY_DN23208_c0_g1_i1.p1	0.230462	1.11086	0.27862	NS
TRINITY_DN22985_c0_g1_i7.p1	0.230447	1.11079	0.278653	NS
TRINITY_DN4503_c0_g1_i1.p1	0.230224	1.10966	0.27913	NS
TRINITY_DN2008_c0_g4_i1.p1	0.230214	1.1096	0.279152	NS
TRINITY_DN11520_c0_g1_i3.p1	0.23021	1.10958	0.27916	NS
TRINITY_DN6412_c0_g1_i2.p1	0.230207	1.10957	0.279168	NS
TRINITY_DN3893_c0_g1_i12.p1	0.23016	1.10933	0.279268	NS
TRINITY_DN5527_c0_g1_i4.p1	0.230154	1.1093	0.27928	NS
TRINITY_DN2454_c0_g1_i12.p1	0.230078	1.10891	0.279444	NS
TRINITY_DN64097_c0_g1_i1.p1	0.230011	1.10857	0.279588	NS
[truncated: 25,867 more rows]
