# Supplementary material for: MYB regulator of “colorless” flavonols underlies the evolution of red flowers in Iochroma (Solanaceae)
Source: G3 (Bethesda). 2025 Sep 30;15(12):jkaf230. doi: 10.1093/g3journal/jkaf230 (PMC12693573; doi:10.1093/g3journal/jkaf230)
Supplement: jkaf230_Supplementary_Data [file jkaf230_supplementary_data.zip › Supplementary_Table_5_G3-2025-406150.xlsx]

## Sheet: CytoscapeInput-nodes-darkorange
nodeName	altName	nodeAttr[nodesPresent, ]
TRINITY_DN103_c2_g1_i1.p1	kirola	darkorange
TRINITY_DN11153_c0_g1_i1.p1	leucine-rich repeat extensin-like protein 3	darkorange
TRINITY_DN11209_c0_g1_i1.p2	pentatricopeptide repeat-containing protein	darkorange
TRINITY_DN1157_c0_g1_i1.p1	3GT	darkorange
TRINITY_DN11681_c0_g3_i5.p1	NA	darkorange
TRINITY_DN1252_c0_g1_i65.p1	ATP-citrate synthase	darkorange
TRINITY_DN12522_c1_g1_i8.p1	NA	darkorange
TRINITY_DN12748_c0_g2_i2.p1	F-box protein At5g07610-like	darkorange
TRINITY_DN13447_c1_g1_i2.p1	F-box/FBD/LRR-repeat protein At5g53840	darkorange
TRINITY_DN1372_c0_g1_i30.p1	NUP1-like	darkorange
TRINITY_DN141_c0_g2_i5.p1	CHS	darkorange
TRINITY_DN15281_c0_g1_i3.p1	SPX domain-containing protein 4	darkorange
TRINITY_DN15283_c0_g1_i2.p1	lncRNA	darkorange
TRINITY_DN15329_c0_g1_i20.p2	GAST1-like	darkorange
TRINITY_DN1861_c2_g2_i2.p3	NA	darkorange
TRINITY_DN1875_c0_g1_i2.p1	UGT	darkorange
TRINITY_DN19760_c0_g1_i1.p1	NA	darkorange
TRINITY_DN20364_c0_g4_i2.p1	auxin-induced protein 22D	darkorange
TRINITY_DN23254_c0_g1_i2.p1	F-box protein CPR1-like	darkorange
TRINITY_DN2452_c0_g1_i2.p1	DNA-directed RNA polymerases II and IV subunit 5A-like	darkorange
TRINITY_DN246_c0_g1_i9.p1	ferrireductase 1	darkorange
TRINITY_DN2718_c1_g1_i1.p1	DETOX 35-like	darkorange
TRINITY_DN2718_c1_g2_i1.p1	DETOX 35-like	darkorange
TRINITY_DN2733_c0_g1_i1.p1	PXR1	darkorange
TRINITY_DN27638_c0_g1_i3.p1	NA	darkorange
TRINITY_DN2790_c0_g1_i1.p1	NA	darkorange
TRINITY_DN289_c0_g1_i2.p1	CHI	darkorange
TRINITY_DN3000_c0_g1_i10.p1	myb12like	darkorange
TRINITY_DN3164_c0_g1_i15.p1	R1A-3	darkorange
TRINITY_DN3164_c0_g1_i6.p1	R1A-3	darkorange
TRINITY_DN3948_c0_g4_i1.p1	NA	darkorange
TRINITY_DN4012_c0_g1_i16.p1	NA	darkorange
TRINITY_DN4296_c2_g1_i9.p1	IAA16	darkorange
TRINITY_DN4297_c0_g1_i2.p1	CAAX prenyl protease 2	darkorange
TRINITY_DN4315_c0_g2_i13.p1	probable protein phosphatase 2C 33	darkorange
TRINITY_DN502_c0_g3_i1.p1	mediator of RNA polymerase II transcription subunit 11	darkorange
TRINITY_DN512_c0_g1_i1.p1	SFH12-like	darkorange
TRINITY_DN53867_c0_g1_i1.p1	NA	darkorange
TRINITY_DN56_c0_g1_i1.p1	ATP-citrate synthase beta chain protein 2	darkorange
TRINITY_DN56_c0_g1_i30.p1	DETOX 35-like	darkorange
TRINITY_DN56_c0_g1_i39.p1	ATP-citrate synthase beta chain protein 2	darkorange
TRINITY_DN5609_c0_g1_i13.p1	AARR9	darkorange
TRINITY_DN5710_c0_g1_i14.p1	R1-A-like	darkorange
TRINITY_DN5710_c0_g1_i4.p1	R1A-3	darkorange
TRINITY_DN5810_c0_g1_i18.p1	R1A-10	darkorange
TRINITY_DN6389_c0_g1_i4.p2	F3'h	darkorange
TRINITY_DN6574_c0_g1_i10.p1	NA	darkorange
TRINITY_DN6574_c0_g1_i12.p1	NA	darkorange
TRINITY_DN6994_c1_g1_i1.p1	R1C-3	darkorange
TRINITY_DN7500_c0_g1_i4.p1	probable protein phosphatase 2C 27	darkorange
TRINITY_DN753_c0_g1_i2.p1	NA	darkorange
TRINITY_DN8269_c0_g1_i15.p1	R1A-3	darkorange
TRINITY_DN8810_c0_g1_i8.p1	SAUR68-like	darkorange
TRINITY_DN901_c0_g1_i2.p1	FLS	darkorange

## Sheet: CytoscapeInput-edges-darkorange
fromNode	toNode	weight	direction	fromAltName	toAltName
TRINITY_DN103_c2_g1_i1.p1	TRINITY_DN11209_c0_g1_i1.p2	0.0551992	undirected	kirola	pentatricopeptide repeat-containing protein
TRINITY_DN103_c2_g1_i1.p1	TRINITY_DN1157_c0_g1_i1.p1	0.0456769	undirected	kirola	3GT
TRINITY_DN103_c2_g1_i1.p1	TRINITY_DN11681_c0_g3_i5.p1	0.0262094	undirected	kirola	NA
TRINITY_DN103_c2_g1_i1.p1	TRINITY_DN1252_c0_g1_i65.p1	0.0540741	undirected	kirola	ATP-citrate synthase
TRINITY_DN103_c2_g1_i1.p1	TRINITY_DN13447_c1_g1_i2.p1	0.0825432	undirected	kirola	F-box/FBD/LRR-repeat protein At5g53840
TRINITY_DN103_c2_g1_i1.p1	TRINITY_DN1372_c0_g1_i30.p1	0.113002	undirected	kirola	NUP1-like
TRINITY_DN103_c2_g1_i1.p1	TRINITY_DN141_c0_g2_i5.p1	0.0495457	undirected	kirola	CHS
TRINITY_DN103_c2_g1_i1.p1	TRINITY_DN15329_c0_g1_i20.p2	0.0266525	undirected	kirola	GAST1-like
TRINITY_DN103_c2_g1_i1.p1	TRINITY_DN1875_c0_g1_i2.p1	0.0386537	undirected	kirola	UGT
TRINITY_DN103_c2_g1_i1.p1	TRINITY_DN2452_c0_g1_i2.p1	0.0275169	undirected	kirola	DNA-directed RNA polymerases II and IV subunit 5A-like
TRINITY_DN103_c2_g1_i1.p1	TRINITY_DN246_c0_g1_i9.p1	0.0302	undirected	kirola	ferrireductase 1
TRINITY_DN103_c2_g1_i1.p1	TRINITY_DN2718_c1_g1_i1.p1	0.0667319	undirected	kirola	DETOX 35-like
TRINITY_DN103_c2_g1_i1.p1	TRINITY_DN2718_c1_g2_i1.p1	0.0544258	undirected	kirola	DETOX 35-like
TRINITY_DN103_c2_g1_i1.p1	TRINITY_DN2733_c0_g1_i1.p1	0.0366808	undirected	kirola	PXR1
TRINITY_DN103_c2_g1_i1.p1	TRINITY_DN27638_c0_g1_i3.p1	0.0238404	undirected	kirola	NA
TRINITY_DN103_c2_g1_i1.p1	TRINITY_DN289_c0_g1_i2.p1	0.020101	undirected	kirola	CHI
TRINITY_DN103_c2_g1_i1.p1	TRINITY_DN3164_c0_g1_i15.p1	0.113989	undirected	kirola	R1A-3
TRINITY_DN103_c2_g1_i1.p1	TRINITY_DN3164_c0_g1_i6.p1	0.0883729	undirected	kirola	R1A-3
TRINITY_DN103_c2_g1_i1.p1	TRINITY_DN4012_c0_g1_i16.p1	0.0270323	undirected	kirola	NA
TRINITY_DN103_c2_g1_i1.p1	TRINITY_DN53867_c0_g1_i1.p1	0.0376364	undirected	kirola	NA
TRINITY_DN103_c2_g1_i1.p1	TRINITY_DN56_c0_g1_i1.p1	0.112089	undirected	kirola	ATP-citrate synthase beta chain protein 2
TRINITY_DN103_c2_g1_i1.p1	TRINITY_DN56_c0_g1_i30.p1	0.0611204	undirected	kirola	DETOX 35-like
TRINITY_DN103_c2_g1_i1.p1	TRINITY_DN56_c0_g1_i39.p1	0.0889919	undirected	kirola	ATP-citrate synthase beta chain protein 2
TRINITY_DN103_c2_g1_i1.p1	TRINITY_DN5609_c0_g1_i13.p1	0.0692246	undirected	kirola	AARR9
TRINITY_DN103_c2_g1_i1.p1	TRINITY_DN5710_c0_g1_i14.p1	0.0680493	undirected	kirola	R1-A-like
TRINITY_DN103_c2_g1_i1.p1	TRINITY_DN5710_c0_g1_i4.p1	0.0885609	undirected	kirola	R1A-3
TRINITY_DN103_c2_g1_i1.p1	TRINITY_DN5810_c0_g1_i18.p1	0.148184	undirected	kirola	R1A-10
TRINITY_DN103_c2_g1_i1.p1	TRINITY_DN6574_c0_g1_i12.p1	0.112809	undirected	kirola	NA
TRINITY_DN103_c2_g1_i1.p1	TRINITY_DN6994_c1_g1_i1.p1	0.0934866	undirected	kirola	R1C-3
TRINITY_DN103_c2_g1_i1.p1	TRINITY_DN753_c0_g1_i2.p1	0.145572	undirected	kirola	NA
TRINITY_DN103_c2_g1_i1.p1	TRINITY_DN8269_c0_g1_i15.p1	0.0397708	undirected	kirola	R1A-3
TRINITY_DN103_c2_g1_i1.p1	TRINITY_DN901_c0_g1_i2.p1	0.0290075	undirected	kirola	FLS
TRINITY_DN11153_c0_g1_i1.p1	TRINITY_DN19760_c0_g1_i1.p1	0.0549596	undirected	leucine-rich repeat extensin-like protein 3	NA
TRINITY_DN11153_c0_g1_i1.p1	TRINITY_DN2718_c1_g1_i1.p1	0.0248596	undirected	leucine-rich repeat extensin-like protein 3	DETOX 35-like
TRINITY_DN11153_c0_g1_i1.p1	TRINITY_DN2718_c1_g2_i1.p1	0.0224652	undirected	leucine-rich repeat extensin-like protein 3	DETOX 35-like
TRINITY_DN11153_c0_g1_i1.p1	TRINITY_DN753_c0_g1_i2.p1	0.0209737	undirected	leucine-rich repeat extensin-like protein 3	NA
TRINITY_DN11153_c0_g1_i1.p1	TRINITY_DN901_c0_g1_i2.p1	0.0212918	undirected	leucine-rich repeat extensin-like protein 3	FLS
TRINITY_DN11209_c0_g1_i1.p2	TRINITY_DN13447_c1_g1_i2.p1	0.0500022	undirected	pentatricopeptide repeat-containing protein	F-box/FBD/LRR-repeat protein At5g53841
TRINITY_DN11209_c0_g1_i1.p2	TRINITY_DN1372_c0_g1_i30.p1	0.0599764	undirected	pentatricopeptide repeat-containing protein	NUP1-like
TRINITY_DN11209_c0_g1_i1.p2	TRINITY_DN1875_c0_g1_i2.p1	0.0234876	undirected	pentatricopeptide repeat-containing protein	UGT
TRINITY_DN11209_c0_g1_i1.p2	TRINITY_DN2718_c1_g1_i1.p1	0.0341637	undirected	pentatricopeptide repeat-containing protein	DETOX 35-like
TRINITY_DN11209_c0_g1_i1.p2	TRINITY_DN2718_c1_g2_i1.p1	0.0293242	undirected	pentatricopeptide repeat-containing protein	DETOX 35-like
TRINITY_DN11209_c0_g1_i1.p2	TRINITY_DN3164_c0_g1_i15.p1	0.0664142	undirected	pentatricopeptide repeat-containing protein	R1A-3
TRINITY_DN11209_c0_g1_i1.p2	TRINITY_DN3164_c0_g1_i6.p1	0.0453171	undirected	pentatricopeptide repeat-containing protein	R1A-3
TRINITY_DN11209_c0_g1_i1.p2	TRINITY_DN56_c0_g1_i1.p1	0.0461602	undirected	pentatricopeptide repeat-containing protein	ATP-citrate synthase beta chain protein 2
TRINITY_DN11209_c0_g1_i1.p2	TRINITY_DN56_c0_g1_i39.p1	0.034417	undirected	pentatricopeptide repeat-containing protein	ATP-citrate synthase beta chain protein 2
TRINITY_DN11209_c0_g1_i1.p2	TRINITY_DN5609_c0_g1_i13.p1	0.0269947	undirected	pentatricopeptide repeat-containing protein	AARR9
TRINITY_DN11209_c0_g1_i1.p2	TRINITY_DN5710_c0_g1_i14.p1	0.033692	undirected	pentatricopeptide repeat-containing protein	R1-A-like
TRINITY_DN11209_c0_g1_i1.p2	TRINITY_DN5710_c0_g1_i4.p1	0.0469046	undirected	pentatricopeptide repeat-containing protein	R1A-3
TRINITY_DN11209_c0_g1_i1.p2	TRINITY_DN5810_c0_g1_i18.p1	0.0748406	undirected	pentatricopeptide repeat-containing protein	R1A-10
TRINITY_DN11209_c0_g1_i1.p2	TRINITY_DN6574_c0_g1_i12.p1	0.0611856	undirected	pentatricopeptide repeat-containing protein	NA
TRINITY_DN11209_c0_g1_i1.p2	TRINITY_DN6994_c1_g1_i1.p1	0.0441407	undirected	pentatricopeptide repeat-containing protein	R1C-3
TRINITY_DN11209_c0_g1_i1.p2	TRINITY_DN753_c0_g1_i2.p1	0.0768393	undirected	pentatricopeptide repeat-containing protein	NA
TRINITY_DN11209_c0_g1_i1.p2	TRINITY_DN8269_c0_g1_i15.p1	0.0200915	undirected	pentatricopeptide repeat-containing protein	R1A-3
TRINITY_DN1157_c0_g1_i1.p1	TRINITY_DN11681_c0_g3_i5.p1	0.0215688	undirected	3GT	NA
TRINITY_DN1157_c0_g1_i1.p1	TRINITY_DN1252_c0_g1_i65.p1	0.0385271	undirected	3GT	ATP-citrate synthase
TRINITY_DN1157_c0_g1_i1.p1	TRINITY_DN13447_c1_g1_i2.p1	0.063848	undirected	3GT	F-box/FBD/LRR-repeat protein At5g53842
TRINITY_DN1157_c0_g1_i1.p1	TRINITY_DN1372_c0_g1_i30.p1	0.0865188	undirected	3GT	NUP1-like
TRINITY_DN1157_c0_g1_i1.p1	TRINITY_DN141_c0_g2_i5.p1	0.212691	undirected	3GT	CHS
TRINITY_DN1157_c0_g1_i1.p1	TRINITY_DN1875_c0_g1_i2.p1	0.0336144	undirected	3GT	UGT
TRINITY_DN1157_c0_g1_i1.p1	TRINITY_DN246_c0_g1_i9.p1	0.049845	undirected	3GT	ferrireductase 2
TRINITY_DN1157_c0_g1_i1.p1	TRINITY_DN2718_c1_g1_i1.p1	0.152712	undirected	3GT	DETOX 35-like
TRINITY_DN1157_c0_g1_i1.p1	TRINITY_DN2718_c1_g2_i1.p1	0.13974	undirected	3GT	DETOX 35-like
TRINITY_DN1157_c0_g1_i1.p1	TRINITY_DN3000_c0_g1_i10.p1	0.0251646	undirected	3GT	myb12like
TRINITY_DN1157_c0_g1_i1.p1	TRINITY_DN3164_c0_g1_i15.p1	0.0905244	undirected	3GT	R1A-3
TRINITY_DN1157_c0_g1_i1.p1	TRINITY_DN3164_c0_g1_i6.p1	0.0618311	undirected	3GT	R1A-3
TRINITY_DN1157_c0_g1_i1.p1	TRINITY_DN4296_c2_g1_i9.p1	0.0441221	undirected	3GT	IAA16
TRINITY_DN1157_c0_g1_i1.p1	TRINITY_DN4315_c0_g2_i13.p1	0.0436156	undirected	3GT	probable protein phosphatase 2C 33
TRINITY_DN1157_c0_g1_i1.p1	TRINITY_DN502_c0_g3_i1.p1	0.0301995	undirected	3GT	mediator of RNA polymerase II transcription subunit 11
TRINITY_DN1157_c0_g1_i1.p1	TRINITY_DN56_c0_g1_i1.p1	0.0727737	undirected	3GT	ATP-citrate synthase beta chain protein 2
TRINITY_DN1157_c0_g1_i1.p1	TRINITY_DN56_c0_g1_i30.p1	0.0422246	undirected	3GT	DETOX 35-like
TRINITY_DN1157_c0_g1_i1.p1	TRINITY_DN56_c0_g1_i39.p1	0.0564532	undirected	3GT	ATP-citrate synthase beta chain protein 2
TRINITY_DN1157_c0_g1_i1.p1	TRINITY_DN5609_c0_g1_i13.p1	0.0388147	undirected	3GT	AARR9
TRINITY_DN1157_c0_g1_i1.p1	TRINITY_DN5710_c0_g1_i14.p1	0.045698	undirected	3GT	R1-A-like
TRINITY_DN1157_c0_g1_i1.p1	TRINITY_DN5710_c0_g1_i4.p1	0.085622	undirected	3GT	R1A-3
TRINITY_DN1157_c0_g1_i1.p1	TRINITY_DN5810_c0_g1_i18.p1	0.115875	undirected	3GT	R1A-10
TRINITY_DN1157_c0_g1_i1.p1	TRINITY_DN6389_c0_g1_i4.p2	0.0212899	undirected	3GT	F3'H
TRINITY_DN1157_c0_g1_i1.p1	TRINITY_DN6574_c0_g1_i12.p1	0.147162	undirected	3GT	NA
TRINITY_DN1157_c0_g1_i1.p1	TRINITY_DN6994_c1_g1_i1.p1	0.0755911	undirected	3GT	R1C-3
TRINITY_DN1157_c0_g1_i1.p1	TRINITY_DN753_c0_g1_i2.p1	0.139578	undirected	3GT	NA
TRINITY_DN1157_c0_g1_i1.p1	TRINITY_DN8269_c0_g1_i15.p1	0.0266121	undirected	3GT	R1A-3
TRINITY_DN1157_c0_g1_i1.p1	TRINITY_DN901_c0_g1_i2.p1	0.0776418	undirected	3GT	FLS
TRINITY_DN11681_c0_g3_i5.p1	TRINITY_DN1252_c0_g1_i65.p1	0.0726498	undirected	NA	ATP-citrate synthase
TRINITY_DN11681_c0_g3_i5.p1	TRINITY_DN12748_c0_g2_i2.p1	0.0536342	undirected	NA	F-box protein At5g07610-like
TRINITY_DN11681_c0_g3_i5.p1	TRINITY_DN13447_c1_g1_i2.p1	0.0472472	undirected	NA	F-box/FBD/LRR-repeat protein At5g53843
TRINITY_DN11681_c0_g3_i5.p1	TRINITY_DN1372_c0_g1_i30.p1	0.042657	undirected	NA	NUP1-like
TRINITY_DN11681_c0_g3_i5.p1	TRINITY_DN141_c0_g2_i5.p1	0.029721	undirected	NA	CHS
TRINITY_DN11681_c0_g3_i5.p1	TRINITY_DN15283_c0_g1_i2.p1	0.0466854	undirected	NA	lncRNA
TRINITY_DN11681_c0_g3_i5.p1	TRINITY_DN15329_c0_g1_i20.p2	0.0242846	undirected	NA	GAST1-like
TRINITY_DN11681_c0_g3_i5.p1	TRINITY_DN2718_c1_g1_i1.p1	0.0734938	undirected	NA	DETOX 35-like
TRINITY_DN11681_c0_g3_i5.p1	TRINITY_DN2718_c1_g2_i1.p1	0.0552165	undirected	NA	DETOX 35-like
TRINITY_DN11681_c0_g3_i5.p1	TRINITY_DN289_c0_g1_i2.p1	0.026665	undirected	NA	CHI
TRINITY_DN11681_c0_g3_i5.p1	TRINITY_DN3000_c0_g1_i10.p1	0.0358359	undirected	NA	myb12like
TRINITY_DN11681_c0_g3_i5.p1	TRINITY_DN3164_c0_g1_i15.p1	0.0281985	undirected	NA	R1A-3
TRINITY_DN11681_c0_g3_i5.p1	TRINITY_DN3164_c0_g1_i6.p1	0.0263645	undirected	NA	R1A-3
TRINITY_DN11681_c0_g3_i5.p1	TRINITY_DN4012_c0_g1_i16.p1	0.0396471	undirected	NA	NA
TRINITY_DN11681_c0_g3_i5.p1	TRINITY_DN512_c0_g1_i1.p1	0.0217951	undirected	NA	SFH12-like
TRINITY_DN11681_c0_g3_i5.p1	TRINITY_DN56_c0_g1_i1.p1	0.0912371	undirected	NA	ATP-citrate synthase beta chain protein 2
TRINITY_DN11681_c0_g3_i5.p1	TRINITY_DN56_c0_g1_i30.p1	0.0777158	undirected	NA	DETOX 35-like
TRINITY_DN11681_c0_g3_i5.p1	TRINITY_DN56_c0_g1_i39.p1	0.0925751	undirected	NA	ATP-citrate synthase beta chain protein 2
TRINITY_DN11681_c0_g3_i5.p1	TRINITY_DN5710_c0_g1_i14.p1	0.0209104	undirected	NA	R1-A-like
TRINITY_DN11681_c0_g3_i5.p1	TRINITY_DN5710_c0_g1_i4.p1	0.0745671	undirected	NA	R1A-3
TRINITY_DN11681_c0_g3_i5.p1	TRINITY_DN5810_c0_g1_i18.p1	0.0605992	undirected	NA	R1A-10
TRINITY_DN11681_c0_g3_i5.p1	TRINITY_DN6389_c0_g1_i4.p2	0.0353717	undirected	NA	F3'H
TRINITY_DN11681_c0_g3_i5.p1	TRINITY_DN6574_c0_g1_i12.p1	0.0603032	undirected	NA	NA
TRINITY_DN11681_c0_g3_i5.p1	TRINITY_DN6994_c1_g1_i1.p1	0.0494888	undirected	NA	R1C-3
TRINITY_DN11681_c0_g3_i5.p1	TRINITY_DN753_c0_g1_i2.p1	0.0613662	undirected	NA	NA
TRINITY_DN11681_c0_g3_i5.p1	TRINITY_DN901_c0_g1_i2.p1	0.0644781	undirected	NA	FLS
TRINITY_DN1252_c0_g1_i65.p1	TRINITY_DN13447_c1_g1_i2.p1	0.0729289	undirected	ATP-citrate synthase	F-box/FBD/LRR-repeat protein At5g53844
TRINITY_DN1252_c0_g1_i65.p1	TRINITY_DN1372_c0_g1_i30.p1	0.0650069	undirected	ATP-citrate synthase	NUP1-like
TRINITY_DN1252_c0_g1_i65.p1	TRINITY_DN141_c0_g2_i5.p1	0.0499129	undirected	ATP-citrate synthase	CHS
TRINITY_DN1252_c0_g1_i65.p1	TRINITY_DN15283_c0_g1_i2.p1	0.102223	undirected	ATP-citrate synthase	lncRNA
TRINITY_DN1252_c0_g1_i65.p1	TRINITY_DN15329_c0_g1_i20.p2	0.0527329	undirected	ATP-citrate synthase	GAST1-like
TRINITY_DN1252_c0_g1_i65.p1	TRINITY_DN1875_c0_g1_i2.p1	0.0206832	undirected	ATP-citrate synthase	UGT
TRINITY_DN1252_c0_g1_i65.p1	TRINITY_DN2718_c1_g1_i1.p1	0.0622333	undirected	ATP-citrate synthase	DETOX 35-like
TRINITY_DN1252_c0_g1_i65.p1	TRINITY_DN2718_c1_g2_i1.p1	0.0306108	undirected	ATP-citrate synthase	DETOX 35-like
TRINITY_DN1252_c0_g1_i65.p1	TRINITY_DN289_c0_g1_i2.p1	0.0386939	undirected	ATP-citrate synthase	CHI
TRINITY_DN1252_c0_g1_i65.p1	TRINITY_DN3164_c0_g1_i15.p1	0.0317724	undirected	ATP-citrate synthase	R1A-3
TRINITY_DN1252_c0_g1_i65.p1	TRINITY_DN3164_c0_g1_i6.p1	0.0246499	undirected	ATP-citrate synthase	R1A-3
TRINITY_DN1252_c0_g1_i65.p1	TRINITY_DN3948_c0_g4_i1.p1	0.0320135	undirected	ATP-citrate synthase	NA
TRINITY_DN1252_c0_g1_i65.p1	TRINITY_DN4012_c0_g1_i16.p1	0.156067	undirected	ATP-citrate synthase	NA
TRINITY_DN1252_c0_g1_i65.p1	TRINITY_DN502_c0_g3_i1.p1	0.0209327	undirected	ATP-citrate synthase	mediator of RNA polymerase II transcription subunit 11
TRINITY_DN1252_c0_g1_i65.p1	TRINITY_DN512_c0_g1_i1.p1	0.0254447	undirected	ATP-citrate synthase	SFH12-like
TRINITY_DN1252_c0_g1_i65.p1	TRINITY_DN53867_c0_g1_i1.p1	0.0287737	undirected	ATP-citrate synthase	NA
TRINITY_DN1252_c0_g1_i65.p1	TRINITY_DN56_c0_g1_i1.p1	0.193807	undirected	ATP-citrate synthase	ATP-citrate synthase beta chain protein 2
TRINITY_DN1252_c0_g1_i65.p1	TRINITY_DN56_c0_g1_i30.p1	0.197396	undirected	ATP-citrate synthase	DETOX 35-like
TRINITY_DN1252_c0_g1_i65.p1	TRINITY_DN56_c0_g1_i39.p1	0.195299	undirected	ATP-citrate synthase	ATP-citrate synthase beta chain protein 2
TRINITY_DN1252_c0_g1_i65.p1	TRINITY_DN5609_c0_g1_i13.p1	0.0577742	undirected	ATP-citrate synthase	AARR9
TRINITY_DN1252_c0_g1_i65.p1	TRINITY_DN5710_c0_g1_i4.p1	0.120095	undirected	ATP-citrate synthase	R1A-3
TRINITY_DN1252_c0_g1_i65.p1	TRINITY_DN5810_c0_g1_i18.p1	0.0764851	undirected	ATP-citrate synthase	R1A-10
TRINITY_DN1252_c0_g1_i65.p1	TRINITY_DN6574_c0_g1_i12.p1	0.0763798	undirected	ATP-citrate synthase	NA
TRINITY_DN1252_c0_g1_i65.p1	TRINITY_DN6994_c1_g1_i1.p1	0.0621377	undirected	ATP-citrate synthase	R1C-3
TRINITY_DN1252_c0_g1_i65.p1	TRINITY_DN7500_c0_g1_i4.p1	0.0268975	undirected	ATP-citrate synthase	probable protein phosphatase 2C 27
TRINITY_DN1252_c0_g1_i65.p1	TRINITY_DN753_c0_g1_i2.p1	0.0700605	undirected	ATP-citrate synthase	NA
TRINITY_DN1252_c0_g1_i65.p1	TRINITY_DN8269_c0_g1_i15.p1	0.0214122	undirected	ATP-citrate synthase	R1A-3
TRINITY_DN1252_c0_g1_i65.p1	TRINITY_DN8810_c0_g1_i8.p1	0.0215859	undirected	ATP-citrate synthase	SAUR68-like
TRINITY_DN12522_c1_g1_i8.p1	TRINITY_DN103_c2_g1_i1.p1	0.0607976	undirected	NA	kirola
TRINITY_DN12522_c1_g1_i8.p1	TRINITY_DN11209_c0_g1_i1.p2	0.0545125	undirected	NA	pentatricopeptide repeat-containing protein
TRINITY_DN12522_c1_g1_i8.p1	TRINITY_DN1157_c0_g1_i1.p1	0.0489763	undirected	NA	3GT
TRINITY_DN12522_c1_g1_i8.p1	TRINITY_DN1252_c0_g1_i65.p1	0.033887	undirected	NA	ATP-citrate synthase
TRINITY_DN12522_c1_g1_i8.p1	TRINITY_DN13447_c1_g1_i2.p1	0.129953	undirected	NA	F-box/FBD/LRR-repeat protein At5g53845
TRINITY_DN12522_c1_g1_i8.p1	TRINITY_DN1372_c0_g1_i30.p1	0.0811017	undirected	NA	NUP1-like
TRINITY_DN12522_c1_g1_i8.p1	TRINITY_DN141_c0_g2_i5.p1	0.0547615	undirected	NA	CHS
TRINITY_DN12522_c1_g1_i8.p1	TRINITY_DN15329_c0_g1_i20.p2	0.0400237	undirected	NA	GAST1-like
TRINITY_DN12522_c1_g1_i8.p1	TRINITY_DN1875_c0_g1_i2.p1	0.0361278	undirected	NA	UGT
TRINITY_DN12522_c1_g1_i8.p1	TRINITY_DN20364_c0_g4_i2.p1	0.0654974	undirected	NA	auxin-induced protein 22D
TRINITY_DN12522_c1_g1_i8.p1	TRINITY_DN2452_c0_g1_i2.p1	0.0214751	undirected	NA	DNA-directed RNA polymerases II and IV subunit 5A-like
TRINITY_DN12522_c1_g1_i8.p1	TRINITY_DN246_c0_g1_i9.p1	0.0203967	undirected	NA	ferrireductase 3
TRINITY_DN12522_c1_g1_i8.p1	TRINITY_DN2718_c1_g1_i1.p1	0.0406649	undirected	NA	DETOX 35-like
TRINITY_DN12522_c1_g1_i8.p1	TRINITY_DN2718_c1_g2_i1.p1	0.0373592	undirected	NA	DETOX 35-like
TRINITY_DN12522_c1_g1_i8.p1	TRINITY_DN2733_c0_g1_i1.p1	0.0432916	undirected	NA	PXR2
TRINITY_DN12522_c1_g1_i8.p1	TRINITY_DN27638_c0_g1_i3.p1	0.0279732	undirected	NA	NA
TRINITY_DN12522_c1_g1_i8.p1	TRINITY_DN289_c0_g1_i2.p1	0.0215922	undirected	NA	CHI
TRINITY_DN12522_c1_g1_i8.p1	TRINITY_DN3164_c0_g1_i15.p1	0.0881619	undirected	NA	R1A-3
TRINITY_DN12522_c1_g1_i8.p1	TRINITY_DN3164_c0_g1_i6.p1	0.0864114	undirected	NA	R1A-3
TRINITY_DN12522_c1_g1_i8.p1	TRINITY_DN4296_c2_g1_i9.p1	0.0303288	undirected	NA	IAA16
TRINITY_DN12522_c1_g1_i8.p1	TRINITY_DN4297_c0_g1_i2.p1	0.0227631	undirected	NA	CAAX prenyl protease 2
TRINITY_DN12522_c1_g1_i8.p1	TRINITY_DN53867_c0_g1_i1.p1	0.0409394	undirected	NA	NA
TRINITY_DN12522_c1_g1_i8.p1	TRINITY_DN56_c0_g1_i1.p1	0.0536584	undirected	NA	ATP-citrate synthase beta chain protein 2
TRINITY_DN12522_c1_g1_i8.p1	TRINITY_DN56_c0_g1_i30.p1	0.0261168	undirected	NA	DETOX 35-like
TRINITY_DN12522_c1_g1_i8.p1	TRINITY_DN56_c0_g1_i39.p1	0.0498139	undirected	NA	ATP-citrate synthase beta chain protein 2
TRINITY_DN12522_c1_g1_i8.p1	TRINITY_DN5609_c0_g1_i13.p1	0.0577931	undirected	NA	AARR9
TRINITY_DN12522_c1_g1_i8.p1	TRINITY_DN5710_c0_g1_i14.p1	0.0759171	undirected	NA	R1-A-like
TRINITY_DN12522_c1_g1_i8.p1	TRINITY_DN5710_c0_g1_i4.p1	0.103892	undirected	NA	R1A-3
TRINITY_DN12522_c1_g1_i8.p1	TRINITY_DN5810_c0_g1_i18.p1	0.10082	undirected	NA	R1A-10
TRINITY_DN12522_c1_g1_i8.p1	TRINITY_DN6574_c0_g1_i10.p1	0.111442	undirected	NA	NA
TRINITY_DN12522_c1_g1_i8.p1	TRINITY_DN6574_c0_g1_i12.p1	0.0925554	undirected	NA	NA
TRINITY_DN12522_c1_g1_i8.p1	TRINITY_DN6994_c1_g1_i1.p1	0.0944289	undirected	NA	R1C-3
TRINITY_DN12522_c1_g1_i8.p1	TRINITY_DN7500_c0_g1_i4.p1	0.0227816	undirected	NA	probable protein phosphatase 2C 27
TRINITY_DN12522_c1_g1_i8.p1	TRINITY_DN753_c0_g1_i2.p1	0.0868403	undirected	NA	NA
TRINITY_DN12522_c1_g1_i8.p1	TRINITY_DN8269_c0_g1_i15.p1	0.0507721	undirected	NA	R1A-3
TRINITY_DN12522_c1_g1_i8.p1	TRINITY_DN8810_c0_g1_i8.p1	0.0222154	undirected	NA	SAUR68-like
TRINITY_DN12748_c0_g2_i2.p1	TRINITY_DN13447_c1_g1_i2.p1	0.0301905	undirected	F-box protein At5g07610-like	F-box/FBD/LRR-repeat protein At5g53846
TRINITY_DN12748_c0_g2_i2.p1	TRINITY_DN1372_c0_g1_i30.p1	0.043041	undirected	F-box protein At5g07610-like	NUP1-like
TRINITY_DN12748_c0_g2_i2.p1	TRINITY_DN2718_c1_g1_i1.p1	0.0382905	undirected	F-box protein At5g07610-like	DETOX 35-like
TRINITY_DN12748_c0_g2_i2.p1	TRINITY_DN2718_c1_g2_i1.p1	0.0358562	undirected	F-box protein At5g07610-like	DETOX 35-like
TRINITY_DN12748_c0_g2_i2.p1	TRINITY_DN3000_c0_g1_i10.p1	0.0403794	undirected	F-box protein At5g07610-like	myb12like
TRINITY_DN12748_c0_g2_i2.p1	TRINITY_DN3164_c0_g1_i15.p1	0.0296641	undirected	F-box protein At5g07610-like	R1A-3
TRINITY_DN12748_c0_g2_i2.p1	TRINITY_DN3164_c0_g1_i6.p1	0.0490027	undirected	F-box protein At5g07610-like	R1A-3
TRINITY_DN12748_c0_g2_i2.p1	TRINITY_DN56_c0_g1_i1.p1	0.0286556	undirected	F-box protein At5g07610-like	ATP-citrate synthase beta chain protein 2
TRINITY_DN12748_c0_g2_i2.p1	TRINITY_DN56_c0_g1_i39.p1	0.0234426	undirected	F-box protein At5g07610-like	ATP-citrate synthase beta chain protein 2
TRINITY_DN12748_c0_g2_i2.p1	TRINITY_DN5710_c0_g1_i14.p1	0.0449503	undirected	F-box protein At5g07610-like	R1-A-like
TRINITY_DN12748_c0_g2_i2.p1	TRINITY_DN5710_c0_g1_i4.p1	0.0311476	undirected	F-box protein At5g07610-like	R1A-3
TRINITY_DN12748_c0_g2_i2.p1	TRINITY_DN5810_c0_g1_i18.p1	0.0475537	undirected	F-box protein At5g07610-like	R1A-10
TRINITY_DN12748_c0_g2_i2.p1	TRINITY_DN6389_c0_g1_i4.p2	0.0544326	undirected	F-box protein At5g07610-like	F3'H
TRINITY_DN12748_c0_g2_i2.p1	TRINITY_DN6574_c0_g1_i12.p1	0.0409732	undirected	F-box protein At5g07610-like	NA
TRINITY_DN12748_c0_g2_i2.p1	TRINITY_DN6994_c1_g1_i1.p1	0.0413038	undirected	F-box protein At5g07610-like	R1C-3
TRINITY_DN12748_c0_g2_i2.p1	TRINITY_DN753_c0_g1_i2.p1	0.0514515	undirected	F-box protein At5g07610-like	NA
TRINITY_DN12748_c0_g2_i2.p1	TRINITY_DN901_c0_g1_i2.p1	0.0641514	undirected	F-box protein At5g07610-like	FLS
TRINITY_DN13447_c1_g1_i2.p1	TRINITY_DN1372_c0_g1_i30.p1	0.149469	undirected	F-box/FBD/LRR-repeat protein At5g53840	NUP1-like
TRINITY_DN13447_c1_g1_i2.p1	TRINITY_DN141_c0_g2_i5.p1	0.0798876	undirected	F-box/FBD/LRR-repeat protein At5g53840	CHS
TRINITY_DN13447_c1_g1_i2.p1	TRINITY_DN15283_c0_g1_i2.p1	0.0281652	undirected	F-box/FBD/LRR-repeat protein At5g53840	lncRNA
TRINITY_DN13447_c1_g1_i2.p1	TRINITY_DN15329_c0_g1_i20.p2	0.0868119	undirected	F-box/FBD/LRR-repeat protein At5g53840	GAST1-like
TRINITY_DN13447_c1_g1_i2.p1	TRINITY_DN1875_c0_g1_i2.p1	0.0404365	undirected	F-box/FBD/LRR-repeat protein At5g53840	UGT
TRINITY_DN13447_c1_g1_i2.p1	TRINITY_DN19760_c0_g1_i1.p1	0.0302016	undirected	F-box/FBD/LRR-repeat protein At5g53840	NA
TRINITY_DN13447_c1_g1_i2.p1	TRINITY_DN246_c0_g1_i9.p1	0.027561	undirected	F-box/FBD/LRR-repeat protein At5g53840	ferrireductase 4
TRINITY_DN13447_c1_g1_i2.p1	TRINITY_DN2718_c1_g1_i1.p1	0.0714657	undirected	F-box/FBD/LRR-repeat protein At5g53840	DETOX 35-like
TRINITY_DN13447_c1_g1_i2.p1	TRINITY_DN2718_c1_g2_i1.p1	0.0553216	undirected	F-box/FBD/LRR-repeat protein At5g53840	DETOX 35-like
TRINITY_DN13447_c1_g1_i2.p1	TRINITY_DN2733_c0_g1_i1.p1	0.0572774	undirected	F-box/FBD/LRR-repeat protein At5g53840	PXR3
TRINITY_DN13447_c1_g1_i2.p1	TRINITY_DN289_c0_g1_i2.p1	0.0348013	undirected	F-box/FBD/LRR-repeat protein At5g53840	CHI
TRINITY_DN13447_c1_g1_i2.p1	TRINITY_DN3164_c0_g1_i15.p1	0.134133	undirected	F-box/FBD/LRR-repeat protein At5g53840	R1A-3
TRINITY_DN13447_c1_g1_i2.p1	TRINITY_DN3164_c0_g1_i6.p1	0.126863	undirected	F-box/FBD/LRR-repeat protein At5g53840	R1A-3
TRINITY_DN13447_c1_g1_i2.p1	TRINITY_DN3948_c0_g4_i1.p1	0.0274009	undirected	F-box/FBD/LRR-repeat protein At5g53840	NA
TRINITY_DN13447_c1_g1_i2.p1	TRINITY_DN4012_c0_g1_i16.p1	0.0357851	undirected	F-box/FBD/LRR-repeat protein At5g53840	NA
TRINITY_DN13447_c1_g1_i2.p1	TRINITY_DN4296_c2_g1_i9.p1	0.0225677	undirected	F-box/FBD/LRR-repeat protein At5g53840	IAA16
TRINITY_DN13447_c1_g1_i2.p1	TRINITY_DN4315_c0_g2_i13.p1	0.0352036	undirected	F-box/FBD/LRR-repeat protein At5g53840	probable protein phosphatase 2C 33
TRINITY_DN13447_c1_g1_i2.p1	TRINITY_DN53867_c0_g1_i1.p1	0.0453901	undirected	F-box/FBD/LRR-repeat protein At5g53840	NA
TRINITY_DN13447_c1_g1_i2.p1	TRINITY_DN56_c0_g1_i1.p1	0.135249	undirected	F-box/FBD/LRR-repeat protein At5g53840	ATP-citrate synthase beta chain protein 2
TRINITY_DN13447_c1_g1_i2.p1	TRINITY_DN56_c0_g1_i30.p1	0.0623654	undirected	F-box/FBD/LRR-repeat protein At5g53840	DETOX 35-like
TRINITY_DN13447_c1_g1_i2.p1	TRINITY_DN56_c0_g1_i39.p1	0.112946	undirected	F-box/FBD/LRR-repeat protein At5g53840	ATP-citrate synthase beta chain protein 2
TRINITY_DN13447_c1_g1_i2.p1	TRINITY_DN5609_c0_g1_i13.p1	0.0728367	undirected	F-box/FBD/LRR-repeat protein At5g53840	AARR9
TRINITY_DN13447_c1_g1_i2.p1	TRINITY_DN5710_c0_g1_i14.p1	0.10731	undirected	F-box/FBD/LRR-repeat protein At5g53840	R1-A-like
TRINITY_DN13447_c1_g1_i2.p1	TRINITY_DN5710_c0_g1_i4.p1	0.202281	undirected	F-box/FBD/LRR-repeat protein At5g53840	R1A-3
TRINITY_DN13447_c1_g1_i2.p1	TRINITY_DN5810_c0_g1_i18.p1	0.222255	undirected	F-box/FBD/LRR-repeat protein At5g53840	R1A-10
TRINITY_DN13447_c1_g1_i2.p1	TRINITY_DN6574_c0_g1_i12.p1	0.158347	undirected	F-box/FBD/LRR-repeat protein At5g53840	NA
TRINITY_DN13447_c1_g1_i2.p1	TRINITY_DN6994_c1_g1_i1.p1	0.164606	undirected	F-box/FBD/LRR-repeat protein At5g53840	R1C-3
TRINITY_DN13447_c1_g1_i2.p1	TRINITY_DN7500_c0_g1_i4.p1	0.0306781	undirected	F-box/FBD/LRR-repeat protein At5g53840	probable protein phosphatase 2C 27
TRINITY_DN13447_c1_g1_i2.p1	TRINITY_DN753_c0_g1_i2.p1	0.191829	undirected	F-box/FBD/LRR-repeat protein At5g53840	NA
TRINITY_DN13447_c1_g1_i2.p1	TRINITY_DN8269_c0_g1_i15.p1	0.0550659	undirected	F-box/FBD/LRR-repeat protein At5g53840	R1A-3
TRINITY_DN13447_c1_g1_i2.p1	TRINITY_DN8810_c0_g1_i8.p1	0.0323916	undirected	F-box/FBD/LRR-repeat protein At5g53840	SAUR68-like
TRINITY_DN13447_c1_g1_i2.p1	TRINITY_DN901_c0_g1_i2.p1	0.0299052	undirected	F-box/FBD/LRR-repeat protein At5g53840	FLS
TRINITY_DN1372_c0_g1_i30.p1	TRINITY_DN141_c0_g2_i5.p1	0.0935256	undirected	NUP1-like	CHS
TRINITY_DN1372_c0_g1_i30.p1	TRINITY_DN15329_c0_g1_i20.p2	0.0523607	undirected	NUP1-like	GAST1-like
TRINITY_DN1372_c0_g1_i30.p1	TRINITY_DN1861_c2_g2_i2.p3	0.0315185	undirected	NUP1-like	NA
TRINITY_DN1372_c0_g1_i30.p1	TRINITY_DN1875_c0_g1_i2.p1	0.0476238	undirected	NUP1-like	UGT
TRINITY_DN1372_c0_g1_i30.p1	TRINITY_DN19760_c0_g1_i1.p1	0.0376515	undirected	NUP1-like	NA
TRINITY_DN1372_c0_g1_i30.p1	TRINITY_DN246_c0_g1_i9.p1	0.0453836	undirected	NUP1-like	ferrireductase 5
TRINITY_DN1372_c0_g1_i30.p1	TRINITY_DN2718_c1_g1_i1.p1	0.10344	undirected	NUP1-like	DETOX 35-like
TRINITY_DN1372_c0_g1_i30.p1	TRINITY_DN2718_c1_g2_i1.p1	0.0870409	undirected	NUP1-like	DETOX 35-like
TRINITY_DN1372_c0_g1_i30.p1	TRINITY_DN2733_c0_g1_i1.p1	0.0607602	undirected	NUP1-like	PXR4
TRINITY_DN1372_c0_g1_i30.p1	TRINITY_DN289_c0_g1_i2.p1	0.0319798	undirected	NUP1-like	CHI
TRINITY_DN1372_c0_g1_i30.p1	TRINITY_DN3000_c0_g1_i10.p1	0.0246814	undirected	NUP1-like	myb12like
TRINITY_DN1372_c0_g1_i30.p1	TRINITY_DN3164_c0_g1_i15.p1	0.140901	undirected	NUP1-like	R1A-3
TRINITY_DN1372_c0_g1_i30.p1	TRINITY_DN3164_c0_g1_i6.p1	0.133294	undirected	NUP1-like	R1A-3
TRINITY_DN1372_c0_g1_i30.p1	TRINITY_DN4012_c0_g1_i16.p1	0.0273753	undirected	NUP1-like	NA
TRINITY_DN1372_c0_g1_i30.p1	TRINITY_DN4315_c0_g2_i13.p1	0.0358103	undirected	NUP1-like	probable protein phosphatase 2C 33
TRINITY_DN1372_c0_g1_i30.p1	TRINITY_DN512_c0_g1_i1.p1	0.0258311	undirected	NUP1-like	SFH12-like
TRINITY_DN1372_c0_g1_i30.p1	TRINITY_DN53867_c0_g1_i1.p1	0.0395553	undirected	NUP1-like	NA
TRINITY_DN1372_c0_g1_i30.p1	TRINITY_DN56_c0_g1_i1.p1	0.140093	undirected	NUP1-like	ATP-citrate synthase beta chain protein 2
TRINITY_DN1372_c0_g1_i30.p1	TRINITY_DN56_c0_g1_i30.p1	0.0693965	undirected	NUP1-like	DETOX 35-like
TRINITY_DN1372_c0_g1_i30.p1	TRINITY_DN56_c0_g1_i39.p1	0.108064	undirected	NUP1-like	ATP-citrate synthase beta chain protein 2
TRINITY_DN1372_c0_g1_i30.p1	TRINITY_DN5609_c0_g1_i13.p1	0.0787468	undirected	NUP1-like	AARR9
TRINITY_DN1372_c0_g1_i30.p1	TRINITY_DN5710_c0_g1_i14.p1	0.104118	undirected	NUP1-like	R1-A-like
TRINITY_DN1372_c0_g1_i30.p1	TRINITY_DN5710_c0_g1_i4.p1	0.151365	undirected	NUP1-like	R1A-3
TRINITY_DN1372_c0_g1_i30.p1	TRINITY_DN5810_c0_g1_i18.p1	0.227466	undirected	NUP1-like	R1A-10
TRINITY_DN1372_c0_g1_i30.p1	TRINITY_DN6389_c0_g1_i4.p2	0.0253118	undirected	NUP1-like	F3'H
TRINITY_DN1372_c0_g1_i30.p1	TRINITY_DN6574_c0_g1_i12.p1	0.159593	undirected	NUP1-like	NA
TRINITY_DN1372_c0_g1_i30.p1	TRINITY_DN6994_c1_g1_i1.p1	0.14212	undirected	NUP1-like	R1C-3
TRINITY_DN1372_c0_g1_i30.p1	TRINITY_DN753_c0_g1_i2.p1	0.222268	undirected	NUP1-like	NA
TRINITY_DN1372_c0_g1_i30.p1	TRINITY_DN8269_c0_g1_i15.p1	0.0438852	undirected	NUP1-like	R1A-3
TRINITY_DN1372_c0_g1_i30.p1	TRINITY_DN901_c0_g1_i2.p1	0.0578653	undirected	NUP1-like	FLS
TRINITY_DN141_c0_g2_i5.p1	TRINITY_DN15283_c0_g1_i2.p1	0.0213451	undirected	CHS	lncRNA
TRINITY_DN141_c0_g2_i5.p1	TRINITY_DN15329_c0_g1_i20.p2	0.0259915	undirected	CHS	GAST1-like
TRINITY_DN141_c0_g2_i5.p1	TRINITY_DN1875_c0_g1_i2.p1	0.0346972	undirected	CHS	UGT
TRINITY_DN141_c0_g2_i5.p1	TRINITY_DN246_c0_g1_i9.p1	0.0571513	undirected	CHS	ferrireductase 6
TRINITY_DN141_c0_g2_i5.p1	TRINITY_DN2718_c1_g1_i1.p1	0.167005	undirected	CHS	DETOX 35-like
TRINITY_DN141_c0_g2_i5.p1	TRINITY_DN2718_c1_g2_i1.p1	0.151307	undirected	CHS	DETOX 35-like
TRINITY_DN141_c0_g2_i5.p1	TRINITY_DN289_c0_g1_i2.p1	0.0218322	undirected	CHS	CHI
TRINITY_DN141_c0_g2_i5.p1	TRINITY_DN3000_c0_g1_i10.p1	0.0304242	undirected	CHS	myb12like
TRINITY_DN141_c0_g2_i5.p1	TRINITY_DN3164_c0_g1_i15.p1	0.100896	undirected	CHS	R1A-3
TRINITY_DN141_c0_g2_i5.p1	TRINITY_DN3164_c0_g1_i6.p1	0.0704352	undirected	CHS	R1A-3
TRINITY_DN141_c0_g2_i5.p1	TRINITY_DN4296_c2_g1_i9.p1	0.0477109	undirected	CHS	IAA16
TRINITY_DN141_c0_g2_i5.p1	TRINITY_DN4315_c0_g2_i13.p1	0.0538277	undirected	CHS	probable protein phosphatase 2C 33
TRINITY_DN141_c0_g2_i5.p1	TRINITY_DN502_c0_g3_i1.p1	0.0340031	undirected	CHS	mediator of RNA polymerase II transcription subunit 11
TRINITY_DN141_c0_g2_i5.p1	TRINITY_DN512_c0_g1_i1.p1	0.0235298	undirected	CHS	SFH12-like
TRINITY_DN141_c0_g2_i5.p1	TRINITY_DN56_c0_g1_i1.p1	0.0888273	undirected	CHS	ATP-citrate synthase beta chain protein 2
TRINITY_DN141_c0_g2_i5.p1	TRINITY_DN56_c0_g1_i30.p1	0.0520225	undirected	CHS	DETOX 35-like
TRINITY_DN141_c0_g2_i5.p1	TRINITY_DN56_c0_g1_i39.p1	0.0732371	undirected	CHS	ATP-citrate synthase beta chain protein 2
TRINITY_DN141_c0_g2_i5.p1	TRINITY_DN5609_c0_g1_i13.p1	0.0408795	undirected	CHS	AARR9
TRINITY_DN141_c0_g2_i5.p1	TRINITY_DN5710_c0_g1_i14.p1	0.053916	undirected	CHS	R1-A-like
TRINITY_DN141_c0_g2_i5.p1	TRINITY_DN5710_c0_g1_i4.p1	0.104321	undirected	CHS	R1A-3
TRINITY_DN141_c0_g2_i5.p1	TRINITY_DN5810_c0_g1_i18.p1	0.131247	undirected	CHS	R1A-10
TRINITY_DN141_c0_g2_i5.p1	TRINITY_DN6389_c0_g1_i4.p2	0.0255667	undirected	CHS	F3'H
TRINITY_DN141_c0_g2_i5.p1	TRINITY_DN6574_c0_g1_i12.p1	0.163559	undirected	CHS	NA
TRINITY_DN141_c0_g2_i5.p1	TRINITY_DN6994_c1_g1_i1.p1	0.0901637	undirected	CHS	R1C-3
TRINITY_DN141_c0_g2_i5.p1	TRINITY_DN753_c0_g1_i2.p1	0.155056	undirected	CHS	NA
TRINITY_DN141_c0_g2_i5.p1	TRINITY_DN8269_c0_g1_i15.p1	0.0330193	undirected	CHS	R1A-3
TRINITY_DN141_c0_g2_i5.p1	TRINITY_DN901_c0_g1_i2.p1	0.0871971	undirected	CHS	FLS
TRINITY_DN15281_c0_g1_i3.p1	TRINITY_DN502_c0_g3_i1.p1	0.0398557	undirected	SPX domain-containing protein 4	mediator of RNA polymerase II transcription subunit 11
TRINITY_DN15281_c0_g1_i3.p1	TRINITY_DN6574_c0_g1_i12.p1	0.020961	undirected	SPX domain-containing protein 5	NA
TRINITY_DN15281_c0_g1_i3.p1	TRINITY_DN753_c0_g1_i2.p1	0.0201529	undirected	SPX domain-containing protein 6	NA
TRINITY_DN15283_c0_g1_i2.p1	TRINITY_DN2718_c1_g1_i1.p1	0.0447915	undirected	lncRNA	DETOX 35-like
TRINITY_DN15283_c0_g1_i2.p1	TRINITY_DN2718_c1_g2_i1.p1	0.0267998	undirected	lncRNA	DETOX 35-like
TRINITY_DN15283_c0_g1_i2.p1	TRINITY_DN4012_c0_g1_i16.p1	0.11496	undirected	lncRNA	NA
TRINITY_DN15283_c0_g1_i2.p1	TRINITY_DN56_c0_g1_i1.p1	0.091038	undirected	lncRNA	ATP-citrate synthase beta chain protein 2
TRINITY_DN15283_c0_g1_i2.p1	TRINITY_DN56_c0_g1_i30.p1	0.0858083	undirected	lncRNA	DETOX 35-like
TRINITY_DN15283_c0_g1_i2.p1	TRINITY_DN56_c0_g1_i39.p1	0.117551	undirected	lncRNA	ATP-citrate synthase beta chain protein 2
TRINITY_DN15283_c0_g1_i2.p1	TRINITY_DN5710_c0_g1_i4.p1	0.0608346	undirected	lncRNA	R1A-3
TRINITY_DN15283_c0_g1_i2.p1	TRINITY_DN5810_c0_g1_i18.p1	0.0316354	undirected	lncRNA	R1A-10
TRINITY_DN15283_c0_g1_i2.p1	TRINITY_DN6574_c0_g1_i12.p1	0.045052	undirected	lncRNA	NA
TRINITY_DN15283_c0_g1_i2.p1	TRINITY_DN6994_c1_g1_i1.p1	0.0268264	undirected	lncRNA	R1C-3
TRINITY_DN15283_c0_g1_i2.p1	TRINITY_DN753_c0_g1_i2.p1	0.029579	undirected	lncRNA	NA
TRINITY_DN15329_c0_g1_i20.p2	TRINITY_DN2718_c1_g1_i1.p1	0.0308717	undirected	GAST1-like	DETOX 35-like
TRINITY_DN15329_c0_g1_i20.p2	TRINITY_DN2718_c1_g2_i1.p1	0.0210815	undirected	GAST1-like	DETOX 35-like
TRINITY_DN15329_c0_g1_i20.p2	TRINITY_DN3164_c0_g1_i15.p1	0.0425417	undirected	GAST1-like	R1A-3
TRINITY_DN15329_c0_g1_i20.p2	TRINITY_DN3164_c0_g1_i6.p1	0.0351325	undirected	GAST1-like	R1A-3
TRINITY_DN15329_c0_g1_i20.p2	TRINITY_DN3948_c0_g4_i1.p1	0.05125	undirected	GAST1-like	NA
TRINITY_DN15329_c0_g1_i20.p2	TRINITY_DN4012_c0_g1_i16.p1	0.0295424	undirected	GAST1-like	NA
TRINITY_DN15329_c0_g1_i20.p2	TRINITY_DN56_c0_g1_i1.p1	0.0690611	undirected	GAST1-like	ATP-citrate synthase beta chain protein 2
TRINITY_DN15329_c0_g1_i20.p2	TRINITY_DN56_c0_g1_i30.p1	0.0424674	undirected	GAST1-like	DETOX 35-like
TRINITY_DN15329_c0_g1_i20.p2	TRINITY_DN56_c0_g1_i39.p1	0.0692721	undirected	GAST1-like	ATP-citrate synthase beta chain protein 2
TRINITY_DN15329_c0_g1_i20.p2	TRINITY_DN5609_c0_g1_i13.p1	0.036259	undirected	GAST1-like	AARR9
TRINITY_DN15329_c0_g1_i20.p2	TRINITY_DN5710_c0_g1_i14.p1	0.0314168	undirected	GAST1-like	R1-A-like
TRINITY_DN15329_c0_g1_i20.p2	TRINITY_DN5710_c0_g1_i4.p1	0.104988	undirected	GAST1-like	R1A-3
TRINITY_DN15329_c0_g1_i20.p2	TRINITY_DN5810_c0_g1_i18.p1	0.0891729	undirected	GAST1-like	R1A-10
TRINITY_DN15329_c0_g1_i20.p2	TRINITY_DN6574_c0_g1_i12.p1	0.0658221	undirected	GAST1-like	NA
TRINITY_DN15329_c0_g1_i20.p2	TRINITY_DN6994_c1_g1_i1.p1	0.0599502	undirected	GAST1-like	R1C-3
TRINITY_DN15329_c0_g1_i20.p2	TRINITY_DN753_c0_g1_i2.p1	0.064761	undirected	GAST1-like	NA
TRINITY_DN15329_c0_g1_i20.p2	TRINITY_DN8810_c0_g1_i8.p1	0.0309977	undirected	GAST1-like	SAUR68-like
TRINITY_DN1861_c2_g2_i2.p3	TRINITY_DN2733_c0_g1_i1.p1	0.0278494	undirected	NA	PXR5
TRINITY_DN1861_c2_g2_i2.p3	TRINITY_DN3164_c0_g1_i15.p1	0.0227002	undirected	NA	R1A-3
TRINITY_DN1861_c2_g2_i2.p3	TRINITY_DN3164_c0_g1_i6.p1	0.0246637	undirected	NA	R1A-3
TRINITY_DN1861_c2_g2_i2.p3	TRINITY_DN5810_c0_g1_i18.p1	0.0365787	undirected	NA	R1A-10
TRINITY_DN1861_c2_g2_i2.p3	TRINITY_DN753_c0_g1_i2.p1	0.0295088	undirected	NA	NA
TRINITY_DN1875_c0_g1_i2.p1	TRINITY_DN246_c0_g1_i9.p1	0.0313736	undirected	UGT	ferrireductase 7
TRINITY_DN1875_c0_g1_i2.p1	TRINITY_DN2718_c1_g1_i1.p1	0.0588494	undirected	UGT	DETOX 35-like
TRINITY_DN1875_c0_g1_i2.p1	TRINITY_DN2718_c1_g2_i1.p1	0.0510194	undirected	UGT	DETOX 35-like
TRINITY_DN1875_c0_g1_i2.p1	TRINITY_DN289_c0_g1_i2.p1	0.027156	undirected	UGT	CHI
TRINITY_DN1875_c0_g1_i2.p1	TRINITY_DN3164_c0_g1_i15.p1	0.0551273	undirected	UGT	R1A-3
TRINITY_DN1875_c0_g1_i2.p1	TRINITY_DN3164_c0_g1_i6.p1	0.0354354	undirected	UGT	R1A-3
TRINITY_DN1875_c0_g1_i2.p1	TRINITY_DN56_c0_g1_i1.p1	0.0439989	undirected	UGT	ATP-citrate synthase beta chain protein 2
TRINITY_DN1875_c0_g1_i2.p1	TRINITY_DN56_c0_g1_i30.p1	0.0207026	undirected	UGT	DETOX 35-like
TRINITY_DN1875_c0_g1_i2.p1	TRINITY_DN56_c0_g1_i39.p1	0.032865	undirected	UGT	ATP-citrate synthase beta chain protein 2
TRINITY_DN1875_c0_g1_i2.p1	TRINITY_DN5710_c0_g1_i14.p1	0.0246525	undirected	UGT	R1-A-like
TRINITY_DN1875_c0_g1_i2.p1	TRINITY_DN5710_c0_g1_i4.p1	0.0412834	undirected	UGT	R1A-3
TRINITY_DN1875_c0_g1_i2.p1	TRINITY_DN5810_c0_g1_i18.p1	0.0697418	undirected	UGT	R1A-10
TRINITY_DN1875_c0_g1_i2.p1	TRINITY_DN6574_c0_g1_i12.p1	0.0580969	undirected	UGT	NA
TRINITY_DN1875_c0_g1_i2.p1	TRINITY_DN6994_c1_g1_i1.p1	0.0419731	undirected	UGT	R1C-3
TRINITY_DN1875_c0_g1_i2.p1	TRINITY_DN753_c0_g1_i2.p1	0.0742458	undirected	UGT	NA
TRINITY_DN1875_c0_g1_i2.p1	TRINITY_DN8269_c0_g1_i15.p1	0.0225638	undirected	UGT	R1A-3
TRINITY_DN1875_c0_g1_i2.p1	TRINITY_DN901_c0_g1_i2.p1	0.0312306	undirected	UGT	FLS
TRINITY_DN19760_c0_g1_i1.p1	TRINITY_DN2718_c1_g1_i1.p1	0.0303344	undirected	NA	DETOX 35-like
TRINITY_DN19760_c0_g1_i1.p1	TRINITY_DN2718_c1_g2_i1.p1	0.0301778	undirected	NA	DETOX 35-like
TRINITY_DN19760_c0_g1_i1.p1	TRINITY_DN2733_c0_g1_i1.p1	0.0456106	undirected	NA	PXR6
TRINITY_DN19760_c0_g1_i1.p1	TRINITY_DN3000_c0_g1_i10.p1	0.0206204	undirected	NA	myb12like
TRINITY_DN19760_c0_g1_i1.p1	TRINITY_DN3164_c0_g1_i15.p1	0.0340258	undirected	NA	R1A-3
TRINITY_DN19760_c0_g1_i1.p1	TRINITY_DN3164_c0_g1_i6.p1	0.0380303	undirected	NA	R1A-3
TRINITY_DN19760_c0_g1_i1.p1	TRINITY_DN56_c0_g1_i1.p1	0.020174	undirected	NA	ATP-citrate synthase beta chain protein 2
TRINITY_DN19760_c0_g1_i1.p1	TRINITY_DN5710_c0_g1_i14.p1	0.0272637	undirected	NA	R1-A-like
TRINITY_DN19760_c0_g1_i1.p1	TRINITY_DN5710_c0_g1_i4.p1	0.0292382	undirected	NA	R1A-3
TRINITY_DN19760_c0_g1_i1.p1	TRINITY_DN5810_c0_g1_i18.p1	0.0505329	undirected	NA	R1A-10
TRINITY_DN19760_c0_g1_i1.p1	TRINITY_DN6389_c0_g1_i4.p2	0.0218916	undirected	NA	F3'H
TRINITY_DN19760_c0_g1_i1.p1	TRINITY_DN6574_c0_g1_i12.p1	0.0349787	undirected	NA	NA
TRINITY_DN19760_c0_g1_i1.p1	TRINITY_DN6994_c1_g1_i1.p1	0.0351582	undirected	NA	R1C-3
TRINITY_DN19760_c0_g1_i1.p1	TRINITY_DN753_c0_g1_i2.p1	0.0515524	undirected	NA	NA
TRINITY_DN19760_c0_g1_i1.p1	TRINITY_DN901_c0_g1_i2.p1	0.031033	undirected	NA	FLS
TRINITY_DN20364_c0_g4_i2.p1	TRINITY_DN103_c2_g1_i1.p1	0.0254674	undirected	auxin-induced protein 22D	kirola
TRINITY_DN20364_c0_g4_i2.p1	TRINITY_DN11209_c0_g1_i1.p2	0.0301128	undirected	auxin-induced protein 22D	pentatricopeptide repeat-containing protein
TRINITY_DN20364_c0_g4_i2.p1	TRINITY_DN13447_c1_g1_i2.p1	0.0544008	undirected	auxin-induced protein 22D	F-box/FBD/LRR-repeat protein At5g53847
TRINITY_DN20364_c0_g4_i2.p1	TRINITY_DN1372_c0_g1_i30.p1	0.0295269	undirected	auxin-induced protein 22D	NUP1-like
TRINITY_DN20364_c0_g4_i2.p1	TRINITY_DN3164_c0_g1_i15.p1	0.042934	undirected	auxin-induced protein 22D	R1A-3
TRINITY_DN20364_c0_g4_i2.p1	TRINITY_DN3164_c0_g1_i6.p1	0.0302873	undirected	auxin-induced protein 22D	R1A-3
TRINITY_DN20364_c0_g4_i2.p1	TRINITY_DN4296_c2_g1_i9.p1	0.0295976	undirected	auxin-induced protein 22D	IAA16
TRINITY_DN20364_c0_g4_i2.p1	TRINITY_DN53867_c0_g1_i1.p1	0.022245	undirected	auxin-induced protein 22D	NA
TRINITY_DN20364_c0_g4_i2.p1	TRINITY_DN5609_c0_g1_i13.p1	0.0368884	undirected	auxin-induced protein 22D	AARR9
TRINITY_DN20364_c0_g4_i2.p1	TRINITY_DN5710_c0_g1_i14.p1	0.0303208	undirected	auxin-induced protein 22D	R1-A-like
TRINITY_DN20364_c0_g4_i2.p1	TRINITY_DN5710_c0_g1_i4.p1	0.0399346	undirected	auxin-induced protein 22D	R1A-3
TRINITY_DN20364_c0_g4_i2.p1	TRINITY_DN5810_c0_g1_i18.p1	0.0427053	undirected	auxin-induced protein 22D	R1A-10
TRINITY_DN20364_c0_g4_i2.p1	TRINITY_DN6574_c0_g1_i10.p1	0.0601389	undirected	auxin-induced protein 22D	NA
TRINITY_DN20364_c0_g4_i2.p1	TRINITY_DN6574_c0_g1_i12.p1	0.039755	undirected	auxin-induced protein 22D	NA
TRINITY_DN20364_c0_g4_i2.p1	TRINITY_DN6994_c1_g1_i1.p1	0.0309294	undirected	auxin-induced protein 22D	R1C-3
TRINITY_DN20364_c0_g4_i2.p1	TRINITY_DN753_c0_g1_i2.p1	0.0327772	undirected	auxin-induced protein 22D	NA
TRINITY_DN20364_c0_g4_i2.p1	TRINITY_DN8269_c0_g1_i15.p1	0.0271154	undirected	auxin-induced protein 22D	R1A-3
TRINITY_DN23254_c0_g1_i2.p1	TRINITY_DN56_c0_g1_i39.p1	0.020075	undirected	F-box protein CPR1-like	ATP-citrate synthase beta chain protein 2
TRINITY_DN23254_c0_g1_i2.p1	TRINITY_DN7500_c0_g1_i4.p1	0.0218948	undirected	F-box protein CPR1-like	probable protein phosphatase 2C 27
TRINITY_DN2452_c0_g1_i2.p1	TRINITY_DN27638_c0_g1_i3.p1	0.037701	undirected	DNA-directed RNA polymerases II and IV subunit 5A-like	NA
TRINITY_DN2452_c0_g1_i2.p1	TRINITY_DN4297_c0_g1_i2.p1	0.0385955	undirected	DNA-directed RNA polymerases II and IV subunit 5A-like	CAAX prenyl protease 2
TRINITY_DN246_c0_g1_i9.p1	TRINITY_DN2718_c1_g1_i1.p1	0.123231	undirected	ferrireductase 1	DETOX 35-like
TRINITY_DN246_c0_g1_i9.p1	TRINITY_DN2718_c1_g2_i1.p1	0.117273	undirected	ferrireductase 1	DETOX 35-like
TRINITY_DN246_c0_g1_i9.p1	TRINITY_DN3000_c0_g1_i10.p1	0.0426308	undirected	ferrireductase 1	myb12like
TRINITY_DN246_c0_g1_i9.p1	TRINITY_DN3164_c0_g1_i15.p1	0.0567324	undirected	ferrireductase 1	R1A-3
TRINITY_DN246_c0_g1_i9.p1	TRINITY_DN3164_c0_g1_i6.p1	0.0313444	undirected	ferrireductase 1	R1A-3
TRINITY_DN246_c0_g1_i9.p1	TRINITY_DN4296_c2_g1_i9.p1	0.0204595	undirected	ferrireductase 1	IAA16
TRINITY_DN246_c0_g1_i9.p1	TRINITY_DN4315_c0_g2_i13.p1	0.0204337	undirected	ferrireductase 1	probable protein phosphatase 2C 33
TRINITY_DN246_c0_g1_i9.p1	TRINITY_DN56_c0_g1_i1.p1	0.0390479	undirected	ferrireductase 1	ATP-citrate synthase beta chain protein 2
TRINITY_DN246_c0_g1_i9.p1	TRINITY_DN56_c0_g1_i30.p1	0.0234045	undirected	ferrireductase 1	DETOX 35-like
TRINITY_DN246_c0_g1_i9.p1	TRINITY_DN56_c0_g1_i39.p1	0.0310371	undirected	ferrireductase 1	ATP-citrate synthase beta chain protein 2
TRINITY_DN246_c0_g1_i9.p1	TRINITY_DN5710_c0_g1_i14.p1	0.0256699	undirected	ferrireductase 1	R1-A-like
TRINITY_DN246_c0_g1_i9.p1	TRINITY_DN5710_c0_g1_i4.p1	0.0379997	undirected	ferrireductase 1	R1A-3
TRINITY_DN246_c0_g1_i9.p1	TRINITY_DN5810_c0_g1_i18.p1	0.0652543	undirected	ferrireductase 1	R1A-10
TRINITY_DN246_c0_g1_i9.p1	TRINITY_DN6389_c0_g1_i4.p2	0.032471	undirected	ferrireductase 1	F3'H
TRINITY_DN246_c0_g1_i9.p1	TRINITY_DN6574_c0_g1_i12.p1	0.0813523	undirected	ferrireductase 1	NA
TRINITY_DN246_c0_g1_i9.p1	TRINITY_DN6994_c1_g1_i1.p1	0.0352782	undirected	ferrireductase 1	R1C-3
TRINITY_DN246_c0_g1_i9.p1	TRINITY_DN753_c0_g1_i2.p1	0.0831959	undirected	ferrireductase 1	NA
TRINITY_DN246_c0_g1_i9.p1	TRINITY_DN8269_c0_g1_i15.p1	0.0245285	undirected	ferrireductase 1	R1A-3
TRINITY_DN246_c0_g1_i9.p1	TRINITY_DN901_c0_g1_i2.p1	0.087132	undirected	ferrireductase 1	FLS
TRINITY_DN2718_c1_g1_i1.p1	TRINITY_DN2718_c1_g2_i1.p1	0.192267	undirected	DETOX 35-like	DETOX 35-like
TRINITY_DN2718_c1_g1_i1.p1	TRINITY_DN2733_c0_g1_i1.p1	0.0223971	undirected	DETOX 35-like	PXR7
TRINITY_DN2718_c1_g1_i1.p1	TRINITY_DN289_c0_g1_i2.p1	0.0452172	undirected	DETOX 35-like	CHI
TRINITY_DN2718_c1_g1_i1.p1	TRINITY_DN3000_c0_g1_i10.p1	0.0666419	undirected	DETOX 35-like	myb12like
TRINITY_DN2718_c1_g1_i1.p1	TRINITY_DN3164_c0_g1_i15.p1	0.0976749	undirected	DETOX 35-like	R1A-3
TRINITY_DN2718_c1_g1_i1.p1	TRINITY_DN3164_c0_g1_i6.p1	0.0658911	undirected	DETOX 35-like	R1A-3
TRINITY_DN2718_c1_g1_i1.p1	TRINITY_DN4012_c0_g1_i16.p1	0.0383017	undirected	DETOX 35-like	NA
TRINITY_DN2718_c1_g1_i1.p1	TRINITY_DN4296_c2_g1_i9.p1	0.0539067	undirected	DETOX 35-like	IAA16
TRINITY_DN2718_c1_g1_i1.p1	TRINITY_DN4315_c0_g2_i13.p1	0.0415574	undirected	DETOX 35-like	probable protein phosphatase 2C 33
TRINITY_DN2718_c1_g1_i1.p1	TRINITY_DN502_c0_g3_i1.p1	0.0376706	undirected	DETOX 35-like	mediator of RNA polymerase II transcription subunit 11
TRINITY_DN2718_c1_g1_i1.p1	TRINITY_DN512_c0_g1_i1.p1	0.0286973	undirected	DETOX 35-like	SFH12-like
TRINITY_DN2718_c1_g1_i1.p1	TRINITY_DN53867_c0_g1_i1.p1	0.0264099	undirected	DETOX 35-like	NA
TRINITY_DN2718_c1_g1_i1.p1	TRINITY_DN56_c0_g1_i1.p1	0.106445	undirected	DETOX 35-like	ATP-citrate synthase beta chain protein 2
TRINITY_DN2718_c1_g1_i1.p1	TRINITY_DN56_c0_g1_i30.p1	0.088627	undirected	DETOX 35-like	DETOX 35-like
TRINITY_DN2718_c1_g1_i1.p1	TRINITY_DN56_c0_g1_i39.p1	0.0934387	undirected	DETOX 35-like	ATP-citrate synthase beta chain protein 2
TRINITY_DN2718_c1_g1_i1.p1	TRINITY_DN5609_c0_g1_i13.p1	0.0484269	undirected	DETOX 35-like	AARR9
TRINITY_DN2718_c1_g1_i1.p1	TRINITY_DN5710_c0_g1_i14.p1	0.0570894	undirected	DETOX 35-like	R1-A-like
TRINITY_DN2718_c1_g1_i1.p1	TRINITY_DN5710_c0_g1_i4.p1	0.0936297	undirected	DETOX 35-like	R1A-3
TRINITY_DN2718_c1_g1_i1.p1	TRINITY_DN5810_c0_g1_i18.p1	0.130319	undirected	DETOX 35-like	R1A-10
TRINITY_DN2718_c1_g1_i1.p1	TRINITY_DN6389_c0_g1_i4.p2	0.054797	undirected	DETOX 35-like	F3'H
TRINITY_DN2718_c1_g1_i1.p1	TRINITY_DN6574_c0_g1_i12.p1	0.146607	undirected	DETOX 35-like	NA
TRINITY_DN2718_c1_g1_i1.p1	TRINITY_DN6994_c1_g1_i1.p1	0.0792974	undirected	DETOX 35-like	R1C-3
TRINITY_DN2718_c1_g1_i1.p1	TRINITY_DN753_c0_g1_i2.p1	0.154108	undirected	DETOX 35-like	NA
TRINITY_DN2718_c1_g1_i1.p1	TRINITY_DN8269_c0_g1_i15.p1	0.0457866	undirected	DETOX 35-like	R1A-3
TRINITY_DN2718_c1_g1_i1.p1	TRINITY_DN901_c0_g1_i2.p1	0.1347	undirected	DETOX 35-like	FLS
TRINITY_DN2718_c1_g2_i1.p1	TRINITY_DN2733_c0_g1_i1.p1	0.0258512	undirected	DETOX 35-like	PXR8
TRINITY_DN2718_c1_g2_i1.p1	TRINITY_DN289_c0_g1_i2.p1	0.0356252	undirected	DETOX 35-like	CHI
TRINITY_DN2718_c1_g2_i1.p1	TRINITY_DN3000_c0_g1_i10.p1	0.0805427	undirected	DETOX 35-like	myb12like
TRINITY_DN2718_c1_g2_i1.p1	TRINITY_DN3164_c0_g1_i15.p1	0.100945	undirected	DETOX 35-like	R1A-3
TRINITY_DN2718_c1_g2_i1.p1	TRINITY_DN3164_c0_g1_i6.p1	0.0655359	undirected	DETOX 35-like	R1A-3
TRINITY_DN2718_c1_g2_i1.p1	TRINITY_DN4296_c2_g1_i9.p1	0.0537913	undirected	DETOX 35-like	IAA16
TRINITY_DN2718_c1_g2_i1.p1	TRINITY_DN4315_c0_g2_i13.p1	0.0404159	undirected	DETOX 35-like	probable protein phosphatase 2C 33
TRINITY_DN2718_c1_g2_i1.p1	TRINITY_DN502_c0_g3_i1.p1	0.0314329	undirected	DETOX 35-like	mediator of RNA polymerase II transcription subunit 11
TRINITY_DN2718_c1_g2_i1.p1	TRINITY_DN512_c0_g1_i1.p1	0.0208534	undirected	DETOX 35-like	SFH12-like
TRINITY_DN2718_c1_g2_i1.p1	TRINITY_DN53867_c0_g1_i1.p1	0.022199	undirected	DETOX 35-like	NA
TRINITY_DN2718_c1_g2_i1.p1	TRINITY_DN56_c0_g1_i1.p1	0.0722851	undirected	DETOX 35-like	ATP-citrate synthase beta chain protein 2
TRINITY_DN2718_c1_g2_i1.p1	TRINITY_DN56_c0_g1_i30.p1	0.0512944	undirected	DETOX 35-like	DETOX 35-like
TRINITY_DN2718_c1_g2_i1.p1	TRINITY_DN56_c0_g1_i39.p1	0.0591977	undirected	DETOX 35-like	ATP-citrate synthase beta chain protein 2
TRINITY_DN2718_c1_g2_i1.p1	TRINITY_DN5609_c0_g1_i13.p1	0.0368764	undirected	DETOX 35-like	AARR9
TRINITY_DN2718_c1_g2_i1.p1	TRINITY_DN5710_c0_g1_i14.p1	0.0586863	undirected	DETOX 35-like	R1-A-like
TRINITY_DN2718_c1_g2_i1.p1	TRINITY_DN5710_c0_g1_i4.p1	0.0720579	undirected	DETOX 35-like	R1A-3
TRINITY_DN2718_c1_g2_i1.p1	TRINITY_DN5810_c0_g1_i18.p1	0.121992	undirected	DETOX 35-like	R1A-10
TRINITY_DN2718_c1_g2_i1.p1	TRINITY_DN6389_c0_g1_i4.p2	0.0683183	undirected	DETOX 35-like	F3'H
TRINITY_DN2718_c1_g2_i1.p1	TRINITY_DN6574_c0_g1_i12.p1	0.139815	undirected	DETOX 35-like	NA
TRINITY_DN2718_c1_g2_i1.p1	TRINITY_DN6994_c1_g1_i1.p1	0.0714189	undirected	DETOX 35-like	R1C-3
TRINITY_DN2718_c1_g2_i1.p1	TRINITY_DN753_c0_g1_i2.p1	0.149268	undirected	DETOX 35-like	NA
TRINITY_DN2718_c1_g2_i1.p1	TRINITY_DN8269_c0_g1_i15.p1	0.0424532	undirected	DETOX 35-like	R1A-3
TRINITY_DN2718_c1_g2_i1.p1	TRINITY_DN901_c0_g1_i2.p1	0.147835	undirected	DETOX 35-like	FLS
TRINITY_DN2733_c0_g1_i1.p1	TRINITY_DN2452_c0_g1_i2.p1	0.0460156	undirected	PXR1	DNA-directed RNA polymerases II and IV subunit 5A-like
TRINITY_DN2733_c0_g1_i1.p1	TRINITY_DN3164_c0_g1_i15.p1	0.0858496	undirected	PXR1	R1A-3
TRINITY_DN2733_c0_g1_i1.p1	TRINITY_DN3164_c0_g1_i6.p1	0.0891449	undirected	PXR1	R1A-3
TRINITY_DN2733_c0_g1_i1.p1	TRINITY_DN56_c0_g1_i1.p1	0.0263454	undirected	PXR1	ATP-citrate synthase beta chain protein 2
TRINITY_DN2733_c0_g1_i1.p1	TRINITY_DN5609_c0_g1_i13.p1	0.0238592	undirected	PXR1	AARR9
TRINITY_DN2733_c0_g1_i1.p1	TRINITY_DN5710_c0_g1_i14.p1	0.0680574	undirected	PXR1	R1-A-like
TRINITY_DN2733_c0_g1_i1.p1	TRINITY_DN5710_c0_g1_i4.p1	0.0425893	undirected	PXR1	R1A-3
TRINITY_DN2733_c0_g1_i1.p1	TRINITY_DN5810_c0_g1_i18.p1	0.0907895	undirected	PXR1	R1A-10
TRINITY_DN2733_c0_g1_i1.p1	TRINITY_DN6574_c0_g1_i12.p1	0.0591673	undirected	PXR1	NA
TRINITY_DN2733_c0_g1_i1.p1	TRINITY_DN6994_c1_g1_i1.p1	0.0608421	undirected	PXR1	R1C-3
TRINITY_DN2733_c0_g1_i1.p1	TRINITY_DN753_c0_g1_i2.p1	0.0826201	undirected	PXR1	NA
TRINITY_DN2790_c0_g1_i1.p1	TRINITY_DN1861_c2_g2_i2.p3	0.0442126	undirected	NA	NA
TRINITY_DN2790_c0_g1_i1.p1	TRINITY_DN5609_c0_g1_i13.p1	0.0205562	undirected	NA	AARR9
TRINITY_DN289_c0_g1_i2.p1	TRINITY_DN3164_c0_g1_i15.p1	0.0296268	undirected	CHI	R1A-3
TRINITY_DN289_c0_g1_i2.p1	TRINITY_DN3164_c0_g1_i6.p1	0.0230486	undirected	CHI	R1A-3
TRINITY_DN289_c0_g1_i2.p1	TRINITY_DN56_c0_g1_i1.p1	0.0501325	undirected	CHI	ATP-citrate synthase beta chain protein 2
TRINITY_DN289_c0_g1_i2.p1	TRINITY_DN56_c0_g1_i30.p1	0.0368547	undirected	CHI	DETOX 35-like
TRINITY_DN289_c0_g1_i2.p1	TRINITY_DN56_c0_g1_i39.p1	0.0476512	undirected	CHI	ATP-citrate synthase beta chain protein 2
TRINITY_DN289_c0_g1_i2.p1	TRINITY_DN5710_c0_g1_i14.p1	0.0205593	undirected	CHI	R1-A-like
TRINITY_DN289_c0_g1_i2.p1	TRINITY_DN5710_c0_g1_i4.p1	0.0449131	undirected	CHI	R1A-3
TRINITY_DN289_c0_g1_i2.p1	TRINITY_DN5810_c0_g1_i18.p1	0.0451427	undirected	CHI	R1A-10
TRINITY_DN289_c0_g1_i2.p1	TRINITY_DN6574_c0_g1_i12.p1	0.0505658	undirected	CHI	NA
TRINITY_DN289_c0_g1_i2.p1	TRINITY_DN6994_c1_g1_i1.p1	0.0344257	undirected	CHI	R1C-3
TRINITY_DN289_c0_g1_i2.p1	TRINITY_DN753_c0_g1_i2.p1	0.0483213	undirected	CHI	NA
TRINITY_DN289_c0_g1_i2.p1	TRINITY_DN901_c0_g1_i2.p1	0.0326372	undirected	CHI	FLS
TRINITY_DN3000_c0_g1_i10.p1	TRINITY_DN5810_c0_g1_i18.p1	0.0215645	undirected	myb12like	R1A-10
TRINITY_DN3000_c0_g1_i10.p1	TRINITY_DN6389_c0_g1_i4.p2	0.0942007	undirected	myb12like	F3'H
TRINITY_DN3000_c0_g1_i10.p1	TRINITY_DN6574_c0_g1_i12.p1	0.0242317	undirected	myb12like	NA
TRINITY_DN3000_c0_g1_i10.p1	TRINITY_DN753_c0_g1_i2.p1	0.0326797	undirected	myb12like	NA
TRINITY_DN3000_c0_g1_i10.p1	TRINITY_DN901_c0_g1_i2.p1	0.117116	undirected	myb12like	FLS
TRINITY_DN3164_c0_g1_i15.p1	TRINITY_DN2452_c0_g1_i2.p1	0.0605357	undirected	R1A-3	DNA-directed RNA polymerases II and IV subunit 5A-like
TRINITY_DN3164_c0_g1_i15.p1	TRINITY_DN27638_c0_g1_i3.p1	0.0437392	undirected	R1A-3	NA
TRINITY_DN3164_c0_g1_i15.p1	TRINITY_DN3164_c0_g1_i6.p1	0.16446	undirected	R1A-3	R1A-3
TRINITY_DN3164_c0_g1_i15.p1	TRINITY_DN4296_c2_g1_i9.p1	0.0331902	undirected	R1A-3	IAA16
TRINITY_DN3164_c0_g1_i15.p1	TRINITY_DN4297_c0_g1_i2.p1	0.0456443	undirected	R1A-3	CAAX prenyl protease 2
TRINITY_DN3164_c0_g1_i15.p1	TRINITY_DN4315_c0_g2_i13.p1	0.0312985	undirected	R1A-3	probable protein phosphatase 2C 33
TRINITY_DN3164_c0_g1_i15.p1	TRINITY_DN502_c0_g3_i1.p1	0.0214954	undirected	R1A-3	mediator of RNA polymerase II transcription subunit 11
TRINITY_DN3164_c0_g1_i15.p1	TRINITY_DN53867_c0_g1_i1.p1	0.0559984	undirected	R1A-3	NA
TRINITY_DN3164_c0_g1_i15.p1	TRINITY_DN56_c0_g1_i1.p1	0.0725616	undirected	R1A-3	ATP-citrate synthase beta chain protein 2
TRINITY_DN3164_c0_g1_i15.p1	TRINITY_DN56_c0_g1_i30.p1	0.0370532	undirected	R1A-3	DETOX 35-like
TRINITY_DN3164_c0_g1_i15.p1	TRINITY_DN56_c0_g1_i39.p1	0.0632298	undirected	R1A-3	ATP-citrate synthase beta chain protein 2
TRINITY_DN3164_c0_g1_i15.p1	TRINITY_DN5609_c0_g1_i13.p1	0.0751973	undirected	R1A-3	AARR9
TRINITY_DN3164_c0_g1_i15.p1	TRINITY_DN5710_c0_g1_i14.p1	0.15446	undirected	R1A-3	R1-A-like
TRINITY_DN3164_c0_g1_i15.p1	TRINITY_DN5710_c0_g1_i4.p1	0.110391	undirected	R1A-3	R1A-3
TRINITY_DN3164_c0_g1_i15.p1	TRINITY_DN5810_c0_g1_i18.p1	0.15582	undirected	R1A-3	R1A-10
TRINITY_DN3164_c0_g1_i15.p1	TRINITY_DN6574_c0_g1_i12.p1	0.155874	undirected	R1A-3	NA
TRINITY_DN3164_c0_g1_i15.p1	TRINITY_DN6994_c1_g1_i1.p1	0.140188	undirected	R1A-3	R1C-3
TRINITY_DN3164_c0_g1_i15.p1	TRINITY_DN753_c0_g1_i2.p1	0.152318	undirected	R1A-3	NA
TRINITY_DN3164_c0_g1_i15.p1	TRINITY_DN8269_c0_g1_i15.p1	0.0926477	undirected	R1A-3	R1A-3
TRINITY_DN3164_c0_g1_i15.p1	TRINITY_DN901_c0_g1_i2.p1	0.0434629	undirected	R1A-3	FLS
TRINITY_DN3164_c0_g1_i6.p1	TRINITY_DN2452_c0_g1_i2.p1	0.0443358	undirected	R1A-3	DNA-directed RNA polymerases II and IV subunit 5A-like
TRINITY_DN3164_c0_g1_i6.p1	TRINITY_DN27638_c0_g1_i3.p1	0.0260805	undirected	R1A-3	NA
TRINITY_DN3164_c0_g1_i6.p1	TRINITY_DN4297_c0_g1_i2.p1	0.0470197	undirected	R1A-3	CAAX prenyl protease 2
TRINITY_DN3164_c0_g1_i6.p1	TRINITY_DN4315_c0_g2_i13.p1	0.0321215	undirected	R1A-3	probable protein phosphatase 2C 33
TRINITY_DN3164_c0_g1_i6.p1	TRINITY_DN53867_c0_g1_i1.p1	0.0332702	undirected	R1A-3	NA
TRINITY_DN3164_c0_g1_i6.p1	TRINITY_DN56_c0_g1_i1.p1	0.0786782	undirected	R1A-3	ATP-citrate synthase beta chain protein 2
TRINITY_DN3164_c0_g1_i6.p1	TRINITY_DN56_c0_g1_i30.p1	0.0238895	undirected	R1A-3	DETOX 35-like
TRINITY_DN3164_c0_g1_i6.p1	TRINITY_DN56_c0_g1_i39.p1	0.0525082	undirected	R1A-3	ATP-citrate synthase beta chain protein 2
TRINITY_DN3164_c0_g1_i6.p1	TRINITY_DN5609_c0_g1_i13.p1	0.0455722	undirected	R1A-3	AARR9
TRINITY_DN3164_c0_g1_i6.p1	TRINITY_DN5710_c0_g1_i14.p1	0.164186	undirected	R1A-3	R1-A-like
TRINITY_DN3164_c0_g1_i6.p1	TRINITY_DN5710_c0_g1_i4.p1	0.104924	undirected	R1A-3	R1A-3
TRINITY_DN3164_c0_g1_i6.p1	TRINITY_DN5810_c0_g1_i18.p1	0.193853	undirected	R1A-3	R1A-10
TRINITY_DN3164_c0_g1_i6.p1	TRINITY_DN6389_c0_g1_i4.p2	0.0241773	undirected	R1A-3	F3'H
TRINITY_DN3164_c0_g1_i6.p1	TRINITY_DN6574_c0_g1_i12.p1	0.152808	undirected	R1A-3	NA
TRINITY_DN3164_c0_g1_i6.p1	TRINITY_DN6994_c1_g1_i1.p1	0.158772	undirected	R1A-3	R1C-3
TRINITY_DN3164_c0_g1_i6.p1	TRINITY_DN7500_c0_g1_i4.p1	0.0202843	undirected	R1A-3	probable protein phosphatase 2C 27
TRINITY_DN3164_c0_g1_i6.p1	TRINITY_DN753_c0_g1_i2.p1	0.192786	undirected	R1A-3	NA
TRINITY_DN3164_c0_g1_i6.p1	TRINITY_DN8269_c0_g1_i15.p1	0.0551581	undirected	R1A-3	R1A-3
TRINITY_DN3164_c0_g1_i6.p1	TRINITY_DN901_c0_g1_i2.p1	0.041486	undirected	R1A-3	FLS
TRINITY_DN3948_c0_g4_i1.p1	TRINITY_DN56_c0_g1_i1.p1	0.0336362	undirected	NA	ATP-citrate synthase beta chain protein 2
TRINITY_DN3948_c0_g4_i1.p1	TRINITY_DN56_c0_g1_i30.p1	0.0230819	undirected	NA	DETOX 35-like
TRINITY_DN3948_c0_g4_i1.p1	TRINITY_DN56_c0_g1_i39.p1	0.0338875	undirected	NA	ATP-citrate synthase beta chain protein 2
TRINITY_DN3948_c0_g4_i1.p1	TRINITY_DN5609_c0_g1_i13.p1	0.0290096	undirected	NA	AARR9
TRINITY_DN3948_c0_g4_i1.p1	TRINITY_DN5710_c0_g1_i4.p1	0.0378705	undirected	NA	R1A-3
TRINITY_DN3948_c0_g4_i1.p1	TRINITY_DN5810_c0_g1_i18.p1	0.02915	undirected	NA	R1A-10
TRINITY_DN3948_c0_g4_i1.p1	TRINITY_DN8810_c0_g1_i8.p1	0.0441665	undirected	NA	SAUR68-like
TRINITY_DN4012_c0_g1_i16.p1	TRINITY_DN56_c0_g1_i1.p1	0.148022	undirected	NA	ATP-citrate synthase beta chain protein 2
TRINITY_DN4012_c0_g1_i16.p1	TRINITY_DN56_c0_g1_i30.p1	0.131697	undirected	NA	DETOX 35-like
TRINITY_DN4012_c0_g1_i16.p1	TRINITY_DN56_c0_g1_i39.p1	0.17581	undirected	NA	ATP-citrate synthase beta chain protein 2
TRINITY_DN4012_c0_g1_i16.p1	TRINITY_DN5609_c0_g1_i13.p1	0.0295756	undirected	NA	AARR9
TRINITY_DN4012_c0_g1_i16.p1	TRINITY_DN5710_c0_g1_i4.p1	0.0806438	undirected	NA	R1A-3
TRINITY_DN4012_c0_g1_i16.p1	TRINITY_DN5810_c0_g1_i18.p1	0.0369044	undirected	NA	R1A-10
TRINITY_DN4012_c0_g1_i16.p1	TRINITY_DN6574_c0_g1_i12.p1	0.0462924	undirected	NA	NA
TRINITY_DN4012_c0_g1_i16.p1	TRINITY_DN6994_c1_g1_i1.p1	0.0320356	undirected	NA	R1C-3
TRINITY_DN4012_c0_g1_i16.p1	TRINITY_DN753_c0_g1_i2.p1	0.0322576	undirected	NA	NA
TRINITY_DN4296_c2_g1_i9.p1	TRINITY_DN5710_c0_g1_i4.p1	0.0275194	undirected	IAA16	R1A-3
TRINITY_DN4296_c2_g1_i9.p1	TRINITY_DN5810_c0_g1_i18.p1	0.036859	undirected	IAA17	R1A-10
TRINITY_DN4296_c2_g1_i9.p1	TRINITY_DN6574_c0_g1_i12.p1	0.0430711	undirected	IAA18	NA
TRINITY_DN4296_c2_g1_i9.p1	TRINITY_DN753_c0_g1_i2.p1	0.0404325	undirected	IAA19	NA
TRINITY_DN4296_c2_g1_i9.p1	TRINITY_DN901_c0_g1_i2.p1	0.0285946	undirected	IAA20	FLS
TRINITY_DN4315_c0_g2_i13.p1	TRINITY_DN56_c0_g1_i1.p1	0.0258515	undirected	probable protein phosphatase 2C 33	ATP-citrate synthase beta chain protein 2
TRINITY_DN4315_c0_g2_i13.p1	TRINITY_DN56_c0_g1_i39.p1	0.0219357	undirected	probable protein phosphatase 2C 33	ATP-citrate synthase beta chain protein 2
TRINITY_DN4315_c0_g2_i13.p1	TRINITY_DN5710_c0_g1_i14.p1	0.0234065	undirected	probable protein phosphatase 2C 33	R1-A-like
TRINITY_DN4315_c0_g2_i13.p1	TRINITY_DN5710_c0_g1_i4.p1	0.0416117	undirected	probable protein phosphatase 2C 33	R1A-3
TRINITY_DN4315_c0_g2_i13.p1	TRINITY_DN5810_c0_g1_i18.p1	0.0464971	undirected	probable protein phosphatase 2C 33	R1A-10
TRINITY_DN4315_c0_g2_i13.p1	TRINITY_DN6574_c0_g1_i12.p1	0.0469163	undirected	probable protein phosphatase 2C 33	NA
TRINITY_DN4315_c0_g2_i13.p1	TRINITY_DN6994_c1_g1_i1.p1	0.0326895	undirected	probable protein phosphatase 2C 33	R1C-3
TRINITY_DN4315_c0_g2_i13.p1	TRINITY_DN753_c0_g1_i2.p1	0.0494115	undirected	probable protein phosphatase 2C 33	NA
TRINITY_DN4315_c0_g2_i13.p1	TRINITY_DN901_c0_g1_i2.p1	0.0279468	undirected	probable protein phosphatase 2C 33	FLS
TRINITY_DN502_c0_g3_i1.p1	TRINITY_DN56_c0_g1_i1.p1	0.0275136	undirected	mediator of RNA polymerase II transcription subunit 11	ATP-citrate synthase beta chain protein 2
TRINITY_DN502_c0_g3_i1.p1	TRINITY_DN56_c0_g1_i30.p1	0.0269832	undirected	mediator of RNA polymerase II transcription subunit 11	DETOX 35-like
TRINITY_DN502_c0_g3_i1.p1	TRINITY_DN56_c0_g1_i39.p1	0.0273627	undirected	mediator of RNA polymerase II transcription subunit 11	ATP-citrate synthase beta chain protein 2
TRINITY_DN502_c0_g3_i1.p1	TRINITY_DN5710_c0_g1_i4.p1	0.0265577	undirected	mediator of RNA polymerase II transcription subunit 11	R1A-3
TRINITY_DN502_c0_g3_i1.p1	TRINITY_DN5810_c0_g1_i18.p1	0.0273702	undirected	mediator of RNA polymerase II transcription subunit 11	R1A-10
TRINITY_DN502_c0_g3_i1.p1	TRINITY_DN6574_c0_g1_i12.p1	0.0396404	undirected	mediator of RNA polymerase II transcription subunit 11	NA
TRINITY_DN502_c0_g3_i1.p1	TRINITY_DN753_c0_g1_i2.p1	0.0291726	undirected	mediator of RNA polymerase II transcription subunit 11	NA
TRINITY_DN512_c0_g1_i1.p1	TRINITY_DN56_c0_g1_i1.p1	0.0331082	undirected	SFH12-like	ATP-citrate synthase beta chain protein 2
TRINITY_DN512_c0_g1_i1.p1	TRINITY_DN56_c0_g1_i30.p1	0.0321253	undirected	SFH12-like	DETOX 35-like
TRINITY_DN512_c0_g1_i1.p1	TRINITY_DN56_c0_g1_i39.p1	0.0276388	undirected	SFH12-like	ATP-citrate synthase beta chain protein 2
TRINITY_DN512_c0_g1_i1.p1	TRINITY_DN5710_c0_g1_i4.p1	0.0240956	undirected	SFH12-like	R1A-3
TRINITY_DN512_c0_g1_i1.p1	TRINITY_DN5810_c0_g1_i18.p1	0.0218468	undirected	SFH12-like	R1A-10
TRINITY_DN512_c0_g1_i1.p1	TRINITY_DN6574_c0_g1_i12.p1	0.0221356	undirected	SFH12-like	NA
TRINITY_DN512_c0_g1_i1.p1	TRINITY_DN753_c0_g1_i2.p1	0.0249175	undirected	SFH12-like	NA
TRINITY_DN512_c0_g1_i1.p1	TRINITY_DN901_c0_g1_i2.p1	0.0271142	undirected	SFH12-like	FLS
TRINITY_DN53867_c0_g1_i1.p1	TRINITY_DN56_c0_g1_i1.p1	0.0503853	undirected	NA	ATP-citrate synthase beta chain protein 2
TRINITY_DN53867_c0_g1_i1.p1	TRINITY_DN56_c0_g1_i30.p1	0.025401	undirected	NA	DETOX 35-like
TRINITY_DN53867_c0_g1_i1.p1	TRINITY_DN56_c0_g1_i39.p1	0.0471872	undirected	NA	ATP-citrate synthase beta chain protein 2
TRINITY_DN53867_c0_g1_i1.p1	TRINITY_DN5609_c0_g1_i13.p1	0.0296398	undirected	NA	AARR9
TRINITY_DN53867_c0_g1_i1.p1	TRINITY_DN5710_c0_g1_i14.p1	0.0288516	undirected	NA	R1-A-like
TRINITY_DN53867_c0_g1_i1.p1	TRINITY_DN5710_c0_g1_i4.p1	0.0501376	undirected	NA	R1A-3
TRINITY_DN53867_c0_g1_i1.p1	TRINITY_DN5810_c0_g1_i18.p1	0.0649196	undirected	NA	R1A-10
TRINITY_DN53867_c0_g1_i1.p1	TRINITY_DN6574_c0_g1_i12.p1	0.0588612	undirected	NA	NA
TRINITY_DN53867_c0_g1_i1.p1	TRINITY_DN6994_c1_g1_i1.p1	0.0407631	undirected	NA	R1C-3
TRINITY_DN53867_c0_g1_i1.p1	TRINITY_DN753_c0_g1_i2.p1	0.0552069	undirected	NA	NA
TRINITY_DN53867_c0_g1_i1.p1	TRINITY_DN8269_c0_g1_i15.p1	0.0254409	undirected	NA	R1A-3
TRINITY_DN56_c0_g1_i1.p1	TRINITY_DN56_c0_g1_i30.p1	0.221648	undirected	ATP-citrate synthase beta chain protein 2	DETOX 35-like
TRINITY_DN56_c0_g1_i1.p1	TRINITY_DN56_c0_g1_i39.p1	0.220372	undirected	ATP-citrate synthase beta chain protein 2	ATP-citrate synthase beta chain protein 2
TRINITY_DN56_c0_g1_i1.p1	TRINITY_DN5710_c0_g1_i14.p1	0.0614218	undirected	ATP-citrate synthase beta chain protein 2	R1-A-like
TRINITY_DN56_c0_g1_i1.p1	TRINITY_DN5710_c0_g1_i4.p1	0.173103	undirected	ATP-citrate synthase beta chain protein 2	R1A-3
TRINITY_DN56_c0_g1_i1.p1	TRINITY_DN5810_c0_g1_i18.p1	0.132578	undirected	ATP-citrate synthase beta chain protein 2	R1A-10
TRINITY_DN56_c0_g1_i1.p1	TRINITY_DN6574_c0_g1_i12.p1	0.121736	undirected	ATP-citrate synthase beta chain protein 2	NA
TRINITY_DN56_c0_g1_i1.p1	TRINITY_DN6994_c1_g1_i1.p1	0.118867	undirected	ATP-citrate synthase beta chain protein 2	R1C-3
TRINITY_DN56_c0_g1_i1.p1	TRINITY_DN7500_c0_g1_i4.p1	0.0307255	undirected	ATP-citrate synthase beta chain protein 2	probable protein phosphatase 2C 27
TRINITY_DN56_c0_g1_i1.p1	TRINITY_DN753_c0_g1_i2.p1	0.127031	undirected	ATP-citrate synthase beta chain protein 2	NA
TRINITY_DN56_c0_g1_i1.p1	TRINITY_DN8269_c0_g1_i15.p1	0.0463018	undirected	ATP-citrate synthase beta chain protein 2	R1A-3
TRINITY_DN56_c0_g1_i1.p1	TRINITY_DN8810_c0_g1_i8.p1	0.0234516	undirected	ATP-citrate synthase beta chain protein 2	SAUR68-like
TRINITY_DN56_c0_g1_i1.p1	TRINITY_DN901_c0_g1_i2.p1	0.0375145	undirected	ATP-citrate synthase beta chain protein 2	FLS
TRINITY_DN56_c0_g1_i30.p1	TRINITY_DN56_c0_g1_i39.p1	0.221479	undirected	DETOX 35-like	ATP-citrate synthase beta chain protein 2
TRINITY_DN56_c0_g1_i30.p1	TRINITY_DN5710_c0_g1_i4.p1	0.122545	undirected	DETOX 35-like	R1A-3
TRINITY_DN56_c0_g1_i30.p1	TRINITY_DN5810_c0_g1_i18.p1	0.0831667	undirected	DETOX 35-like	R1A-10
TRINITY_DN56_c0_g1_i30.p1	TRINITY_DN6574_c0_g1_i12.p1	0.089293	undirected	DETOX 35-like	NA
TRINITY_DN56_c0_g1_i30.p1	TRINITY_DN6994_c1_g1_i1.p1	0.0607018	undirected	DETOX 35-like	R1C-3
TRINITY_DN56_c0_g1_i30.p1	TRINITY_DN753_c0_g1_i2.p1	0.0818597	undirected	DETOX 35-like	NA
TRINITY_DN56_c0_g1_i30.p1	TRINITY_DN8269_c0_g1_i15.p1	0.0200715	undirected	DETOX 35-like	R1A-3
TRINITY_DN56_c0_g1_i30.p1	TRINITY_DN901_c0_g1_i2.p1	0.0353206	undirected	DETOX 35-like	FLS
TRINITY_DN56_c0_g1_i39.p1	TRINITY_DN5710_c0_g1_i14.p1	0.0440562	undirected	ATP-citrate synthase beta chain protein 2	R1-A-like
TRINITY_DN56_c0_g1_i39.p1	TRINITY_DN5710_c0_g1_i4.p1	0.155664	undirected	ATP-citrate synthase beta chain protein 2	R1A-3
TRINITY_DN56_c0_g1_i39.p1	TRINITY_DN5810_c0_g1_i18.p1	0.122561	undirected	ATP-citrate synthase beta chain protein 2	R1A-10
TRINITY_DN56_c0_g1_i39.p1	TRINITY_DN6574_c0_g1_i12.p1	0.113851	undirected	ATP-citrate synthase beta chain protein 2	NA
TRINITY_DN56_c0_g1_i39.p1	TRINITY_DN6994_c1_g1_i1.p1	0.0950913	undirected	ATP-citrate synthase beta chain protein 2	R1C-3
TRINITY_DN56_c0_g1_i39.p1	TRINITY_DN7500_c0_g1_i4.p1	0.0260221	undirected	ATP-citrate synthase beta chain protein 2	probable protein phosphatase 2C 27
TRINITY_DN56_c0_g1_i39.p1	TRINITY_DN753_c0_g1_i2.p1	0.114177	undirected	ATP-citrate synthase beta chain protein 2	NA
TRINITY_DN56_c0_g1_i39.p1	TRINITY_DN8269_c0_g1_i15.p1	0.0392119	undirected	ATP-citrate synthase beta chain protein 2	R1A-3
TRINITY_DN56_c0_g1_i39.p1	TRINITY_DN901_c0_g1_i2.p1	0.0323869	undirected	ATP-citrate synthase beta chain protein 2	FLS
TRINITY_DN5609_c0_g1_i13.p1	TRINITY_DN56_c0_g1_i1.p1	0.0898695	undirected	AARR9	ATP-citrate synthase beta chain protein 2
TRINITY_DN5609_c0_g1_i13.p1	TRINITY_DN56_c0_g1_i30.p1	0.0567168	undirected	AARR9	DETOX 35-like
TRINITY_DN5609_c0_g1_i13.p1	TRINITY_DN56_c0_g1_i39.p1	0.0824903	undirected	AARR9	ATP-citrate synthase beta chain protein 2
TRINITY_DN5609_c0_g1_i13.p1	TRINITY_DN5710_c0_g1_i14.p1	0.034379	undirected	AARR9	R1-A-like
TRINITY_DN5609_c0_g1_i13.p1	TRINITY_DN5710_c0_g1_i4.p1	0.0859484	undirected	AARR9	R1A-3
TRINITY_DN5609_c0_g1_i13.p1	TRINITY_DN5810_c0_g1_i18.p1	0.108785	undirected	AARR9	R1A-10
TRINITY_DN5609_c0_g1_i13.p1	TRINITY_DN6574_c0_g1_i12.p1	0.0837873	undirected	AARR9	NA
TRINITY_DN5609_c0_g1_i13.p1	TRINITY_DN6994_c1_g1_i1.p1	0.0559703	undirected	AARR9	R1C-3
TRINITY_DN5609_c0_g1_i13.p1	TRINITY_DN753_c0_g1_i2.p1	0.0912846	undirected	AARR9	NA
TRINITY_DN5609_c0_g1_i13.p1	TRINITY_DN8269_c0_g1_i15.p1	0.0241963	undirected	AARR9	R1A-3
TRINITY_DN5710_c0_g1_i14.p1	TRINITY_DN2452_c0_g1_i2.p1	0.0463602	undirected	R1-A-like	DNA-directed RNA polymerases II and IV subunit 5A-like
TRINITY_DN5710_c0_g1_i14.p1	TRINITY_DN27638_c0_g1_i3.p1	0.0228847	undirected	R1-A-like	NA
TRINITY_DN5710_c0_g1_i14.p1	TRINITY_DN4297_c0_g1_i2.p1	0.0519417	undirected	R1-A-like	CAAX prenyl protease 2
TRINITY_DN5710_c0_g1_i14.p1	TRINITY_DN5710_c0_g1_i4.p1	0.0895282	undirected	R1-A-like	R1A-3
TRINITY_DN5710_c0_g1_i14.p1	TRINITY_DN5810_c0_g1_i18.p1	0.164355	undirected	R1-A-like	R1A-10
TRINITY_DN5710_c0_g1_i14.p1	TRINITY_DN6389_c0_g1_i4.p2	0.0238626	undirected	R1-A-like	F3'H
TRINITY_DN5710_c0_g1_i14.p1	TRINITY_DN6574_c0_g1_i12.p1	0.147471	undirected	R1-A-like	NA
TRINITY_DN5710_c0_g1_i14.p1	TRINITY_DN6994_c1_g1_i1.p1	0.13458	undirected	R1-A-like	R1C-3
TRINITY_DN5710_c0_g1_i14.p1	TRINITY_DN753_c0_g1_i2.p1	0.159633	undirected	R1-A-like	NA
TRINITY_DN5710_c0_g1_i14.p1	TRINITY_DN8269_c0_g1_i15.p1	0.0601963	undirected	R1-A-like	R1A-3
TRINITY_DN5710_c0_g1_i14.p1	TRINITY_DN901_c0_g1_i2.p1	0.0377052	undirected	R1-A-like	FLS
TRINITY_DN5710_c0_g1_i4.p1	TRINITY_DN5810_c0_g1_i18.p1	0.198726	undirected	R1A-3	R1A-10
TRINITY_DN5710_c0_g1_i4.p1	TRINITY_DN6574_c0_g1_i12.p1	0.155743	undirected	R1A-3	NA
TRINITY_DN5710_c0_g1_i4.p1	TRINITY_DN6994_c1_g1_i1.p1	0.147525	undirected	R1A-3	R1C-3
TRINITY_DN5710_c0_g1_i4.p1	TRINITY_DN7500_c0_g1_i4.p1	0.0358902	undirected	R1A-3	probable protein phosphatase 2C 27
TRINITY_DN5710_c0_g1_i4.p1	TRINITY_DN753_c0_g1_i2.p1	0.173449	undirected	R1A-3	NA
TRINITY_DN5710_c0_g1_i4.p1	TRINITY_DN8269_c0_g1_i15.p1	0.0565519	undirected	R1A-3	R1A-3
TRINITY_DN5710_c0_g1_i4.p1	TRINITY_DN8810_c0_g1_i8.p1	0.0347484	undirected	R1A-3	SAUR68-like
TRINITY_DN5710_c0_g1_i4.p1	TRINITY_DN901_c0_g1_i2.p1	0.0375875	undirected	R1A-3	FLS
TRINITY_DN5810_c0_g1_i18.p1	TRINITY_DN2452_c0_g1_i2.p1	0.0271861	undirected	R1A-10	DNA-directed RNA polymerases II and IV subunit 5A-like
TRINITY_DN5810_c0_g1_i18.p1	TRINITY_DN27638_c0_g1_i3.p1	0.0293412	undirected	R1A-10	NA
TRINITY_DN5810_c0_g1_i18.p1	TRINITY_DN4297_c0_g1_i2.p1	0.0303855	undirected	R1A-10	CAAX prenyl protease 2
TRINITY_DN5810_c0_g1_i18.p1	TRINITY_DN6389_c0_g1_i4.p2	0.0211342	undirected	R1A-10	F3'H
TRINITY_DN5810_c0_g1_i18.p1	TRINITY_DN6574_c0_g1_i12.p1	0.189307	undirected	R1A-10	NA
TRINITY_DN5810_c0_g1_i18.p1	TRINITY_DN6994_c1_g1_i1.p1	0.195866	undirected	R1A-10	R1C-3
TRINITY_DN5810_c0_g1_i18.p1	TRINITY_DN7500_c0_g1_i4.p1	0.0312344	undirected	R1A-10	probable protein phosphatase 2C 27
TRINITY_DN5810_c0_g1_i18.p1	TRINITY_DN753_c0_g1_i2.p1	0.21089	undirected	R1A-10	NA
TRINITY_DN5810_c0_g1_i18.p1	TRINITY_DN8269_c0_g1_i15.p1	0.0849027	undirected	R1A-10	R1A-3
TRINITY_DN5810_c0_g1_i18.p1	TRINITY_DN8810_c0_g1_i8.p1	0.0263178	undirected	R1A-10	SAUR68-like
TRINITY_DN5810_c0_g1_i18.p1	TRINITY_DN901_c0_g1_i2.p1	0.0614435	undirected	R1A-10	FLS
TRINITY_DN6389_c0_g1_i4.p2	TRINITY_DN6574_c0_g1_i12.p1	0.021737	undirected	F3'H	NA
TRINITY_DN6389_c0_g1_i4.p2	TRINITY_DN753_c0_g1_i2.p1	0.0311008	undirected	F3'H	NA
TRINITY_DN6389_c0_g1_i4.p2	TRINITY_DN901_c0_g1_i2.p1	0.1102	undirected	F3'H	FLS
TRINITY_DN6574_c0_g1_i10.p1	TRINITY_DN103_c2_g1_i1.p1	0.0746907	undirected	NA	kirola
TRINITY_DN6574_c0_g1_i10.p1	TRINITY_DN11209_c0_g1_i1.p2	0.0617251	undirected	NA	pentatricopeptide repeat-containing protein
TRINITY_DN6574_c0_g1_i10.p1	TRINITY_DN1157_c0_g1_i1.p1	0.0763276	undirected	NA	3GT
TRINITY_DN6574_c0_g1_i10.p1	TRINITY_DN11681_c0_g3_i5.p1	0.0327624	undirected	NA	NA
TRINITY_DN6574_c0_g1_i10.p1	TRINITY_DN1252_c0_g1_i65.p1	0.0606904	undirected	NA	ATP-citrate synthase
TRINITY_DN6574_c0_g1_i10.p1	TRINITY_DN13447_c1_g1_i2.p1	0.160686	undirected	NA	F-box/FBD/LRR-repeat protein At5g53848
TRINITY_DN6574_c0_g1_i10.p1	TRINITY_DN1372_c0_g1_i30.p1	0.104622	undirected	NA	NUP1-like
TRINITY_DN6574_c0_g1_i10.p1	TRINITY_DN141_c0_g2_i5.p1	0.0873506	undirected	NA	CHS
TRINITY_DN6574_c0_g1_i10.p1	TRINITY_DN15283_c0_g1_i2.p1	0.0301725	undirected	NA	lncRNA
TRINITY_DN6574_c0_g1_i10.p1	TRINITY_DN15329_c0_g1_i20.p2	0.0583682	undirected	NA	GAST1-like
TRINITY_DN6574_c0_g1_i10.p1	TRINITY_DN1875_c0_g1_i2.p1	0.0437033	undirected	NA	UGT
TRINITY_DN6574_c0_g1_i10.p1	TRINITY_DN246_c0_g1_i9.p1	0.0357974	undirected	NA	ferrireductase 8
TRINITY_DN6574_c0_g1_i10.p1	TRINITY_DN2718_c1_g1_i1.p1	0.0673637	undirected	NA	DETOX 35-like
TRINITY_DN6574_c0_g1_i10.p1	TRINITY_DN2718_c1_g2_i1.p1	0.0573956	undirected	NA	DETOX 35-like
TRINITY_DN6574_c0_g1_i10.p1	TRINITY_DN2733_c0_g1_i1.p1	0.0364028	undirected	NA	PXR9
TRINITY_DN6574_c0_g1_i10.p1	TRINITY_DN27638_c0_g1_i3.p1	0.0307424	undirected	NA	NA
TRINITY_DN6574_c0_g1_i10.p1	TRINITY_DN289_c0_g1_i2.p1	0.0276714	undirected	NA	CHI
TRINITY_DN6574_c0_g1_i10.p1	TRINITY_DN3164_c0_g1_i15.p1	0.0860743	undirected	NA	R1A-3
TRINITY_DN6574_c0_g1_i10.p1	TRINITY_DN3164_c0_g1_i6.p1	0.0878432	undirected	NA	R1A-3
TRINITY_DN6574_c0_g1_i10.p1	TRINITY_DN3948_c0_g4_i1.p1	0.023901	undirected	NA	NA
TRINITY_DN6574_c0_g1_i10.p1	TRINITY_DN4012_c0_g1_i16.p1	0.0315297	undirected	NA	NA
TRINITY_DN6574_c0_g1_i10.p1	TRINITY_DN4296_c2_g1_i9.p1	0.0383124	undirected	NA	IAA16
TRINITY_DN6574_c0_g1_i10.p1	TRINITY_DN4297_c0_g1_i2.p1	0.0202767	undirected	NA	CAAX prenyl protease 2
TRINITY_DN6574_c0_g1_i10.p1	TRINITY_DN4315_c0_g2_i13.p1	0.0263788	undirected	NA	probable protein phosphatase 2C 33
TRINITY_DN6574_c0_g1_i10.p1	TRINITY_DN53867_c0_g1_i1.p1	0.0501958	undirected	NA	NA
TRINITY_DN6574_c0_g1_i10.p1	TRINITY_DN56_c0_g1_i1.p1	0.0838811	undirected	NA	ATP-citrate synthase beta chain protein 2
TRINITY_DN6574_c0_g1_i10.p1	TRINITY_DN56_c0_g1_i30.p1	0.0542845	undirected	NA	DETOX 35-like
TRINITY_DN6574_c0_g1_i10.p1	TRINITY_DN56_c0_g1_i39.p1	0.0839642	undirected	NA	ATP-citrate synthase beta chain protein 2
TRINITY_DN6574_c0_g1_i10.p1	TRINITY_DN5609_c0_g1_i13.p1	0.0754099	undirected	NA	AARR9
TRINITY_DN6574_c0_g1_i10.p1	TRINITY_DN5710_c0_g1_i14.p1	0.0818248	undirected	NA	R1-A-like
TRINITY_DN6574_c0_g1_i10.p1	TRINITY_DN5710_c0_g1_i4.p1	0.145212	undirected	NA	R1A-3
TRINITY_DN6574_c0_g1_i10.p1	TRINITY_DN5810_c0_g1_i18.p1	0.123854	undirected	NA	R1A-10
TRINITY_DN6574_c0_g1_i10.p1	TRINITY_DN6574_c0_g1_i12.p1	0.121897	undirected	NA	NA
TRINITY_DN6574_c0_g1_i10.p1	TRINITY_DN6994_c1_g1_i1.p1	0.112054	undirected	NA	R1C-3
TRINITY_DN6574_c0_g1_i10.p1	TRINITY_DN7500_c0_g1_i4.p1	0.0300771	undirected	NA	probable protein phosphatase 2C 27
TRINITY_DN6574_c0_g1_i10.p1	TRINITY_DN753_c0_g1_i2.p1	0.106248	undirected	NA	NA
TRINITY_DN6574_c0_g1_i10.p1	TRINITY_DN8269_c0_g1_i15.p1	0.0727436	undirected	NA	R1A-3
TRINITY_DN6574_c0_g1_i10.p1	TRINITY_DN8810_c0_g1_i8.p1	0.0227236	undirected	NA	SAUR68-like
TRINITY_DN6574_c0_g1_i10.p1	TRINITY_DN901_c0_g1_i2.p1	0.0219337	undirected	NA	FLS
TRINITY_DN6574_c0_g1_i12.p1	TRINITY_DN2452_c0_g1_i2.p1	0.0292402	undirected	NA	DNA-directed RNA polymerases II and IV subunit 5A-like
TRINITY_DN6574_c0_g1_i12.p1	TRINITY_DN27638_c0_g1_i3.p1	0.0324774	undirected	NA	NA
TRINITY_DN6574_c0_g1_i12.p1	TRINITY_DN4297_c0_g1_i2.p1	0.03112	undirected	NA	CAAX prenyl protease 2
TRINITY_DN6574_c0_g1_i12.p1	TRINITY_DN6994_c1_g1_i1.p1	0.155731	undirected	NA	R1C-3
TRINITY_DN6574_c0_g1_i12.p1	TRINITY_DN7500_c0_g1_i4.p1	0.0281255	undirected	NA	probable protein phosphatase 2C 27
TRINITY_DN6574_c0_g1_i12.p1	TRINITY_DN753_c0_g1_i2.p1	0.187732	undirected	NA	NA
TRINITY_DN6574_c0_g1_i12.p1	TRINITY_DN8269_c0_g1_i15.p1	0.0959059	undirected	NA	R1A-3
TRINITY_DN6574_c0_g1_i12.p1	TRINITY_DN901_c0_g1_i2.p1	0.0685814	undirected	NA	FLS
TRINITY_DN6994_c1_g1_i1.p1	TRINITY_DN2452_c0_g1_i2.p1	0.0252687	undirected	R1C-3	DNA-directed RNA polymerases II and IV subunit 5A-like
TRINITY_DN6994_c1_g1_i1.p1	TRINITY_DN27638_c0_g1_i3.p1	0.0234479	undirected	R1C-3	NA
TRINITY_DN6994_c1_g1_i1.p1	TRINITY_DN4297_c0_g1_i2.p1	0.0310297	undirected	R1C-3	CAAX prenyl protease 2
TRINITY_DN6994_c1_g1_i1.p1	TRINITY_DN7500_c0_g1_i4.p1	0.0315599	undirected	R1C-3	probable protein phosphatase 2C 27
TRINITY_DN6994_c1_g1_i1.p1	TRINITY_DN753_c0_g1_i2.p1	0.189636	undirected	R1C-3	NA
TRINITY_DN6994_c1_g1_i1.p1	TRINITY_DN8269_c0_g1_i15.p1	0.0611879	undirected	R1C-3	R1A-3
TRINITY_DN6994_c1_g1_i1.p1	TRINITY_DN901_c0_g1_i2.p1	0.0389243	undirected	R1C-3	FLS
TRINITY_DN7500_c0_g1_i4.p1	TRINITY_DN753_c0_g1_i2.p1	0.0271828	undirected	probable protein phosphatase 2C 27	NA
TRINITY_DN753_c0_g1_i2.p1	TRINITY_DN2452_c0_g1_i2.p1	0.0253698	undirected	NA	DNA-directed RNA polymerases II and IV subunit 5A-like
TRINITY_DN753_c0_g1_i2.p1	TRINITY_DN27638_c0_g1_i3.p1	0.0280647	undirected	NA	NA
TRINITY_DN753_c0_g1_i2.p1	TRINITY_DN4297_c0_g1_i2.p1	0.0291471	undirected	NA	CAAX prenyl protease 2
TRINITY_DN753_c0_g1_i2.p1	TRINITY_DN8269_c0_g1_i15.p1	0.0766705	undirected	NA	R1A-3
TRINITY_DN753_c0_g1_i2.p1	TRINITY_DN901_c0_g1_i2.p1	0.0825116	undirected	NA	FLS
TRINITY_DN8269_c0_g1_i15.p1	TRINITY_DN2452_c0_g1_i2.p1	0.0287825	undirected	R1A-3	DNA-directed RNA polymerases II and IV subunit 5A-like
TRINITY_DN8269_c0_g1_i15.p1	TRINITY_DN901_c0_g1_i2.p1	0.0210528	undirected	R1A-3	FLS

## Sheet: F3'H and MYB12-like edges
fromNode	toNode	weight	direction	source	target
TRINITY_DN3000_c0_g1_i10.p1	TRINITY_DN901_c0_g1_i2.p1	0.117116	undirected	Myb12L	FLS
TRINITY_DN6389_c0_g1_i4.p2	TRINITY_DN901_c0_g1_i2.p1	0.1102	undirected	F3'H	FLS
TRINITY_DN3000_c0_g1_i10.p1	TRINITY_DN6389_c0_g1_i4.p2	0.0942007	undirected	Myb12L	F3'H
TRINITY_DN2718_c1_g2_i1.p1	TRINITY_DN3000_c0_g1_i10.p1	0.0805427	undirected	DETOX-35-like-2	Myb12L
TRINITY_DN2718_c1_g2_i1.p1	TRINITY_DN6389_c0_g1_i4.p2	0.0683183	undirected	DETOX-35-like-2	F3'H
TRINITY_DN2718_c1_g1_i1.p1	TRINITY_DN3000_c0_g1_i10.p1	0.0666419	undirected	DETOX-35-like-1	Myb12L
TRINITY_DN2718_c1_g1_i1.p1	TRINITY_DN6389_c0_g1_i4.p2	0.054797	undirected	DETOX-35-like-1	F3'H
TRINITY_DN12748_c0_g2_i2.p1	TRINITY_DN6389_c0_g1_i4.p2	0.0544326	undirected	F-box-At5g07610-like	F3'H
TRINITY_DN246_c0_g1_i9.p1	TRINITY_DN3000_c0_g1_i10.p1	0.0426308	undirected	Ferrireductase-1	Myb12L
TRINITY_DN12748_c0_g2_i2.p1	TRINITY_DN3000_c0_g1_i10.p1	0.0403794	undirected	F-box-At5g07610-like	Myb12L
TRINITY_DN11681_c0_g3_i5.p1	TRINITY_DN3000_c0_g1_i10.p1	0.0358359	undirected	R1A-3	Myb12L
TRINITY_DN11681_c0_g3_i5.p1	TRINITY_DN6389_c0_g1_i4.p2	0.0353717	undirected	R1A-3	F3'H
TRINITY_DN3000_c0_g1_i10.p1	TRINITY_DN753_c0_g1_i2.p1	0.0326797	undirected	Myb12L	Unknown-2
TRINITY_DN246_c0_g1_i9.p1	TRINITY_DN6389_c0_g1_i4.p2	0.032471	undirected	Ferrireductase-1	F3'H
TRINITY_DN6389_c0_g1_i4.p2	TRINITY_DN753_c0_g1_i2.p1	0.0311008	undirected	F3'H	Unknown-2
TRINITY_DN141_c0_g2_i5.p1	TRINITY_DN3000_c0_g1_i10.p1	0.0304242	undirected	CHS	Myb12L
TRINITY_DN141_c0_g2_i5.p1	TRINITY_DN6389_c0_g1_i4.p2	0.0255667	undirected	CHS	F3'H
TRINITY_DN1372_c0_g1_i30.p1	TRINITY_DN6389_c0_g1_i4.p2	0.0253119	undirected	NUP1-like	F3'H
TRINITY_DN1157_c0_g1_i1.p1	TRINITY_DN3000_c0_g1_i10.p1	0.0251646	undirected	UGT	Myb12L
TRINITY_DN1372_c0_g1_i30.p1	TRINITY_DN3000_c0_g1_i10.p1	0.0246814	undirected	NUP1-like	Myb12L
TRINITY_DN3000_c0_g1_i10.p1	TRINITY_DN6574_c0_g1_i12.p1	0.0242317	undirected	Myb12L	R1A-10-like-2
TRINITY_DN3164_c0_g1_i6.p1	TRINITY_DN6389_c0_g1_i4.p2	0.0241773	undirected	R1A-10-like-3	F3'H
TRINITY_DN5710_c0_g1_i14.p1	TRINITY_DN6389_c0_g1_i4.p2	0.0238626	undirected	R1-A-like-1	F3'H
TRINITY_DN19760_c0_g1_i1.p1	TRINITY_DN6389_c0_g1_i4.p2	0.0218916	undirected	Unknown-1	F3'H
TRINITY_DN6389_c0_g1_i4.p2	TRINITY_DN6574_c0_g1_i12.p1	0.021737	undirected	F3'H	R1A-10-like-2
TRINITY_DN3000_c0_g1_i10.p1	TRINITY_DN5810_c0_g1_i18.p1	0.0215645	undirected	Myb12L	R1A-10-like-1
TRINITY_DN1157_c0_g1_i1.p1	TRINITY_DN6389_c0_g1_i4.p2	0.0212899	undirected	UGT	F3'H
TRINITY_DN5810_c0_g1_i18.p1	TRINITY_DN6389_c0_g1_i4.p2	0.0211342	undirected	R1A-10-like-1	F3'H
TRINITY_DN19760_c0_g1_i1.p1	TRINITY_DN3000_c0_g1_i10.p1	0.0206204	undirected	Unknown-1	Myb12L
