# Supplementary material for: MYB regulator of “colorless” flavonols underlies the evolution of red flowers in Iochroma (Solanaceae)
Source: G3 (Bethesda). 2025 Sep 30;15(12):jkaf230. doi: 10.1093/g3journal/jkaf230 (PMC12693573; doi:10.1093/g3journal/jkaf230)
Supplement: jkaf230_Supplementary_Data [file jkaf230_supplementary_data.zip › Supplementary_Table_6_G3-2025-406150.xlsx]

## Sheet: Sheet1
Species	Annotation	Accession Number / Herbarium Voucher	Link
Arabidopsis thaliana	myb domain protein 111	Genbank NM124310	https://www.ncbi.nlm.nih.gov/nuccore/NM_124310.3/
Arabidopsis thaliana	myb domain protein 11	Genbank NM116126	https://www.ncbi.nlm.nih.gov/nuccore/NM_116126
Arabidopsis thaliana	MYB12-1f allele	Genbank DQ224277	https://www.ncbi.nlm.nih.gov/nuccore/DQ224277
Capsicum annuum	MYB-like DNA-binding domain	Pepper Locus CA05g18430	https://solgenomics.sgn.cornell.edu/locus/125582/view
Capsicum annuum	transcription factor MYB12-like	Pepper Locus CA01g24400	https://solgenomics.sgn.cornell.edu/locus/113459/view
Capsicum annuum	MYB-like DNA-binding domain protein	Pepper Locus CA06g00320	https://solgenomics.sgn.cornell.edu/locus/125853/view
Solanum tuberosum	MYB-like DNA-binding domain protein	Potato PGSC0003DMT400040530	https://solgenomics.sgn.cornell.edu/tools/blast/match/show?blast_db_id=186;id=PGSC0003DMC400040530;hilite_coords=1-1398
Solanum tuberosum	Myb 12 transcription factor	Potato PGSC0003DMC400015891	https://solgenomics.sgn.cornell.edu/tools/blast/match/show?blast_db_id=186;id=PGSC0003DMC400015891;hilite_coords=1-399
Solanum tuberosum	Myb 12 transcription factor	Potato PGSC0003DMC400012935	https://solgenomics.sgn.cornell.edu/tools/blast/match/show?blast_db_id=186;id=PGSC0003DMC400012935;hilite_coords=1-753
Solanum tuberosum	Myb 12 transcription factor	Potato PGSC0003DMC400007770	https://solgenomics.net/tools/blast/match/show?blast_db_id=186;id=PGSC0003DMC400007770;hilite_coords=1-474
Solanum lycopersicum	Myb 111 transcription factor	Tomato Solyc06g009710	https://solgenomics.net/locus/25752/view
Solanum lycopersicum	Myb 11 transcription factor	Tomato Solyc12g049350	https://solgenomics.sgn.cornell.edu/feature/18005977/details
Solanum lycopersicum	Myb 12 transcription factor	Solyc01g079620	https://solgenomics.sgn.cornell.edu/feature/17683440/details
Physalis floridana	n/a	GWHTANUX002516	https://ngdc.cncb.ac.cn/gwh/Assembly/9765/show
Physalis floridana	n/a	GWHTANUX008121	https://ngdc.cncb.ac.cn/gwh/Assembly/9765/show
Nicotiana benthamiana	Myb-related protein	Niben101Scf03390g12008	https://solgenomics.net/tools/blast/match/show?blast_db_id=266;id=Niben101Scf03390g12008.1;hilite_coords=73-537
Nicotiana benthamiana	Myb-related protein	Niben101Scf01623g12020	https://solgenomics.net/tools/blast/match/show?blast_db_id=266;id=Niben101Scf01623g12020.1;hilite_coords=73-546
Lycium ferocissimum transcription factor MYB13-like	MYB13-like	Genbank XM_059459623.1	https://www.ncbi.nlm.nih.gov/nuccore/XM_059459623.1/
Iochroma cyaneum	n/a	Smith 265 (WIS); IC05g034110	https://solgenomics.sgn.cornell.edu/ftp/genomes/Iochroma_cyaneum/
Iochroma lehmannii	n/a	Smith 330 (WIS)	https://www.ncbi.nlm.nih.gov/biosample/41019867 ; https://www.ncbi.nlm.nih.gov/biosample/41019866
Trozelia grandiflora	n/a	Kartuz Accession 51862	https://www.ncbi.nlm.nih.gov/biosample/41019865 ; https://www.ncbi.nlm.nih.gov/biosample/41019864
Iochroma calycinum	n/a	Smith 471 (WIS)	https://www.ncbi.nlm.nih.gov/biosample/41019859 ; https://www.ncbi.nlm.nih.gov/biosample/41019858
Iochroma gesnerioides	n/a	Nijmegen accession 934750129, Smith 266 (WIS)	https://www.ncbi.nlm.nih.gov/biosample/41019863 ; https://www.ncbi.nlm.nih.gov/biosample/41019862
Iochroma edule	n/a	Smith 359 (WIS)	https://www.ncbi.nlm.nih.gov/biosample/41019861 ; https://www.ncbi.nlm.nih.gov/biosample/41019860
Iochroma arborescens	n/a	Smith 537 (COLO)	https://www.ncbi.nlm.nih.gov/biosample/41019857 ; https://www.ncbi.nlm.nih.gov/biosample/41019856
Capsicum annuum	transcription factor MYB108	XM_016719055	https://www.ncbi.nlm.nih.gov/nucleotide/XM_016719055
