# Supplementary material for: MYB regulator of “colorless” flavonols underlies the evolution of red flowers in Iochroma (Solanaceae)
Source: G3 (Bethesda). 2025 Sep 30;15(12):jkaf230. doi: 10.1093/g3journal/jkaf230 (PMC12693573; doi:10.1093/g3journal/jkaf230)
Supplement: jkaf230_Supplementary_Data [file jkaf230_supplementary_data.zip › Supplementary_Table_7_G3-2025-406150.xlsx]

## Sheet: Sheet1
Species	Flower Color	MYB12L TPM	Flav_mgg
Iges	red	0.08	0.01
Icaly	blue	59	0.95
Tgrand	lilac	18	0.1
Iarb	white	84	1.05
Iedule	orange	20	0.5
Ileh	yellow	34	0.15
